# Supplementary material for: A library-on-library screen reveals the breadth expansion landscape of a broadly neutralizing betacoronavirus antibody
Source: bioRxiv. 2024 Jun 10:2024.06.06.597810. Preprint. [Version 1] doi: 10.1101/2024.06.06.597810 (PMC11195093; doi:10.1101/2024.06.06.597810)
Supplement: Supplement 3 [file media-3.xlsx]

## Sheet: mut_scores (5)
SH_pep	virus	mut_ID	dist_from_UCA	totalfreq	Rep1_t1_freq	Rep2_t1_freq	Rep1_t1_gate1_count	Rep1_t1_gate2_count	Rep1_t1_gate3_count	Rep1_t1_gate4_count	Rep2_t1_gate1_count	Rep2_t1_gate2_count	Rep2_t1_gate3_count	Rep2_t1_gate4_count	Rep1_exp_score	Rep1_exp_pos/neg	Rep2_exp_score	Rep2_exp_pos/neg	Rep1_binding_score	Rep2_binding_score	Rep1_norm_binding_score	Rep2_norm_binding_score	avg_exp_score	avg_norm_binding_score
DSAKEALDKYFKNH	neg-ctrl	QIGHLL-LMRN	8	9.43052e-05	0.000130263	9.57021e-05	2285	1335	2552	89	222	2262	1315	1005	0.724206	10.1746	0.884395	148.083	0.461599	0.609961	-0.264045	0.129022	0.804301	-0.0675112
DSAKEALDKYFKNH	neg-ctrl	QIGHLL-LMRS	7	1.19972e-05	1.89017e-05	8.12799e-06	3	150	585	1	0	30	281	0	0.939688	65.5286	0.985344	202.81	0.662871	0.712316	0.290456	0.460374	0.962516	0.375415
DSAKEALDKYFKNH	neg-ctrl	QIGHLL-LMSN	7	2.19801e-05	1.75572e-05	2.85901e-05	463	0	488	4	202	778	387	33	0.52534	55.5327	0.721512	44.0891	0.430321	0.473188	-0.350213	-0.313747	0.623426	-0.33198
DSAKEALDKYFKNH	neg-ctrl	QIGHLL-LMSS	6	3.58226e-05	2.4118e-05	5.94163e-05	3	524	351	10	301	4	1637	634	0.928257	98.2312	0.464629	0.250373	0.567905	0.649009	0.0288269	0.255431	0.696443	0.142129
DSAKEALDKYFKNH	neg-ctrl	QIGHLL-LTRN	7	1.27359e-05	6.30218e-06	1.45574e-05	4	20	229	0	3	3	534	2	0.83117	174.928	0.862447	0.719104	0.697681	0.736528	0.386357	0.538755	0.846809	0.462556
DSAKEALDKYFKNH	neg-ctrl	QIGHLL-LTRS	6	3.36312e-06	2.47863e-08	1.09564e-05	0	0	1	0	0	1	335	123	0.974037	54.2986	0.444149	0.419896	0.630106	0.818112	0.200191	0.802863	0.709093	0.501527
DSAKEALDKYFKNH	neg-ctrl	QIGHLL-LTSN	6	3.12456e-05	5.17736e-05	3.64299e-05	2435	143	762	22	173	1457	260	4	0.441995	62.4963	0.979222	87.3384	0.333953	0.471745	-0.615704	-0.318419	0.710609	-0.467062
DSAKEALDKYFKNH	neg-ctrl	QIGHLL-LTSS	5	1.61304e-05	2.15342e-05	2.45512e-05	2	459	328	4	0	114	469	639	0.91647	73.4266	0.946734	83.9792	0.567867	0.852494	0.0287226	0.914168	0.931602	0.471445
DSAKEALDKYFKNH	neg-ctrl	QIGHLL-MMRN	9	8.79094e-05	8.62649e-05	2.67032e-05	19	1271	1870	145	3	7	768	376	0.425756	75.2091	0.404788	0.111246	0.627777	0.829899	0.193774	0.841022	0.415272	0.517398
DSAKEALDKYFKNH	neg-ctrl	QIGHLL-MMRS	8	2.47941e-05	3.14786e-05	1.46196e-05	473	370	427	237	190	108	136	364	0.835219	21.596	0.8151	141.505	0.546936	0.555873	-0.0289414	-0.0460754	0.825159	-0.0375084
DSAKEALDKYFKNH	neg-ctrl	QIGHLL-MMSN	8	0.000116721	0.000161356	0.000152986	4221	1116	2561	835	1087	1872	3690	11	0.778103	166.05	0.873848	1.95349	0.462564	0.498412	-0.261384	-0.232091	0.825975	-0.246737
DSAKEALDKYFKNH	neg-ctrl	QIGHLL-MMSS	7	2.30353e-05	2.10974e-05	2.99101e-05	1516	74	52	2	397	461	537	0	0.841394	124.64	0.87593	114.632	0.27178	0.418236	-0.786992	-0.491644	0.858662	-0.639318
DSAKEALDKYFKNH	neg-ctrl	QIGHLL-MTRN	8	1.62468e-05	3.32109e-05	1.46067e-05	1576	198	366	4	2	254	369	2	0.788674	0.0978665	0.70959	2.36026	0.32583	0.622791	-0.638084	0.170556	0.749132	-0.233764
DSAKEALDKYFKNH	neg-ctrl	QIGHLL-MTRS	7	7.97117e-05	6.75295e-05	6.8045e-05	1084	873	1107	111	1315	1395	712	10	0.485645	0.035504	0.337771	0.198715	0.474112	0.368289	-0.22957	-0.653334	0.411708	-0.441452
DSAKEALDKYFKNH	neg-ctrl	QIGHLL-MTSN	7	1.40132e-05	2.83951e-05	1.75529e-05	4	270	727	127	1	45	600	34	0.541811	59.3891	0.609609	0.57705	0.701439	0.73624	0.396709	0.537821	0.57571	0.467265
DSAKEALDKYFKNH	neg-ctrl	QIGHLL-MTSS	6	3.156e-05	1.22041e-05	4.99127e-05	2	148	246	91	0	367	1403	352	0.879136	72.8095	0.574328	89.4379	0.708966	0.73646	0.417446	0.538535	0.726732	0.47799
DSAKEALDKYFKNH	neg-ctrl	QIGHLV-LMRN	7	4.53844e-06	5.81274e-06	1.14786e-05	1	121	87	7	0	374	163	22	0.675848	244.961	0.455723	12.4569	0.58291	0.573335	0.0701658	0.0104552	0.565786	0.0403105
DSAKEALDKYFKNH	neg-ctrl	QIGHLV-LMRS	6	2.31813e-06	6.02456e-06	3.17457e-06	1	0	241	2	0	0	117	1	0.431913	0.308515	0.409254	0.419896	0.746444	0.737839	0.520698	0.542997	0.420583	0.531848
DSAKEALDKYFKNH	neg-ctrl	QIGHLV-LMSN	6	8.61324e-05	4.58364e-05	2.15277e-05	1427	865	163	7	693	115	259	4	0.346009	0.87442	0.326359	0.170291	0.362663	0.311711	-0.536611	-0.836491	0.336184	-0.686551
DSAKEALDKYFKNH	neg-ctrl	QIGHLV-LTRN	6	4.2823e-06	1.29994e-06	3.6036e-08	0	44	1	0	0	2	0	0	0.894484	43.8091	0.616248	32.542	0.510821	0.495136	-0.128438	-0.242696	0.755366	-0.185567
DSAKEALDKYFKNH	neg-ctrl	QIGHLV-LTRS	5	2.03743e-05	1.22147e-05	1.95644e-05	1	28	423	46	1	531	369	1	0.497165	58.6178	0.822149	85.6588	0.763095	0.580985	0.566571	0.0352182	0.659657	0.300894
DSAKEALDKYFKNH	neg-ctrl	QIGHLV-LTSN	5	1.52851e-05	2.54475e-05	3.05696e-05	3	299	511	207	519	859	211	7	0.790151	0.186211	0.897485	18.4754	0.719309	0.378659	0.445941	-0.619763	0.843818	-0.0869114
DSAKEALDKYFKNH	neg-ctrl	QIGHLV-MMRN	8	2.48167e-05	3.28956e-05	3.14472e-05	257	651	385	76	2	1000	451	79	0.888381	16.0428	0.862941	0.273036	0.5214	0.57901	-0.0992929	0.0288253	0.875661	-0.0352338
DSAKEALDKYFKNH	neg-ctrl	QIGHLV-MMSN	7	4.97509e-05	4.9486e-05	7.54132e-05	243	746	743	336	4	1477	1734	124	0.58285	1.158	0.900724	220.446	0.621342	0.625377	0.176044	0.178927	0.741787	0.177486
DSAKEALDKYFKNH	neg-ctrl	QIGHLV-MMSS	6	1.43437e-05	1.84856e-05	1.37502e-05	1284	118	4	2	0	1	508	1	0.88999	0.123406	0.391692	31.0723	0.274314	0.746373	-0.780008	0.570624	0.640841	-0.104692
DSAKEALDKYFKNH	neg-ctrl	QIGHLV-MTRN	7	7.87521e-06	1.60714e-05	5.85051e-07	4	379	201	3	0	1	21	0	0.745216	14.1917	0.506139	5.87855	0.553203	0.676578	-0.011676	0.344678	0.625677	0.166501
DSAKEALDKYFKNH	neg-ctrl	QIGHLV-MTRS	6	7.80115e-06	1.07339e-05	7.82273e-06	2	61	360	1	111	0	166	88	0.875871	12.9576	0.865389	0.275932	0.683509	0.492769	0.347313	-0.25036	0.87063	0.0484764
DSAKEALDKYFKNH	neg-ctrl	QIGHLV-MTSN	6	2.72333e-05	2.14423e-05	7.01312e-05	840	135	287	33	2316	758	535	38	0.800015	22.3673	0.862042	24.8579	0.36689	0.308769	-0.524964	-0.846016	0.831028	-0.68549
DSAKEALDKYFKNH	neg-ctrl	QIGHML-LMRN	7	6.26574e-05	6.38539e-05	7.16986e-05	19	972	1356	94	0	1217	1776	118	0.859635	0.607988	0.665216	1.371	0.620645	0.640237	0.174124	0.227034	0.762426	0.200579
DSAKEALDKYFKNH	neg-ctrl	QIGHML-LMRS	6	6.28555e-05	7.94293e-05	7.78744e-05	19	802	1787	592	4	1268	1927	190	0.833195	2.03444	0.648619	176.356	0.72473	0.647947	0.460877	0.251995	0.740907	0.356436
DSAKEALDKYFKNH	neg-ctrl	QIGHML-LMSN	6	5.52387e-05	7.70143e-05	5.56686e-05	2297	1059	782	12	240	1033	1170	76	0.580266	74.3864	0.92972	87.3384	0.377482	0.535689	-0.495785	-0.111417	0.754993	-0.303601
DSAKEALDKYFKNH	neg-ctrl	QIGHML-LMSS	5	3.67564e-05	3.10617e-05	4.21465e-05	297	371	626	68	8	61	1255	456	0.717144	156.957	0.698394	1.66708	0.53966	0.798936	-0.0489884	0.740786	0.707769	0.345899
DSAKEALDKYFKNH	neg-ctrl	QIGHML-LTRN	6	2.57651e-05	4.04489e-05	2.67185e-05	1633	317	341	194	365	137	357	525	0.912925	0.118963	0.516937	0.169919	0.388497	0.529578	-0.465438	-0.131197	0.714931	-0.298318
DSAKEALDKYFKNH	neg-ctrl	QIGHML-LTRS	5	2.16306e-05	2.31755e-05	2.45562e-05	5	465	385	5	1	710	378	100	0.814151	136.261	0.884088	43.9841	0.574273	0.599725	0.0463705	0.0958855	0.849119	0.071128
DSAKEALDKYFKNH	neg-ctrl	QIGHML-LTSN	5	5.00273e-06	4.05412e-06	8.54146e-06	1	16	142	3	1	4	313	0	0.75407	77.7458	0.962659	56.686	0.705587	0.734913	0.408138	0.533525	0.858365	0.470831
DSAKEALDKYFKNH	neg-ctrl	QIGHML-LTSS	4	2.16216e-05	4.73559e-05	8.43061e-06	10	546	1246	27	0	138	219	2	0.921526	80.2139	0.780514	74.6366	0.638427	0.631608	0.223114	0.199099	0.85102	0.211106
DSAKEALDKYFKNH	neg-ctrl	QIGHML-MMRN	8	2.75702e-05	3.25533e-05	3.50235e-05	8	311	942	5	714	233	563	185	0.895875	0.263523	0.794509	4.05531	0.648703	0.395889	0.251422	-0.563985	0.845192	-0.156281
DSAKEALDKYFKNH	neg-ctrl	QIGHML-MMRS	7	2.49568e-05	4.23715e-05	3.57366e-05	348	363	1090	40	0	1062	551	112	0.825873	135.747	0.86475	15.5141	0.556385	0.591906	-0.00291038	0.0705754	0.845312	0.0338325
DSAKEALDKYFKNH	neg-ctrl	QIGHML-MMSN	7	5.89702e-05	7.28807e-05	0.000101611	13	843	1702	310	1146	547	1973	1168	0.417495	2.63565	0.93004	0.832031	0.681807	0.520332	0.342625	-0.16113	0.673768	0.0907477
DSAKEALDKYFKNH	neg-ctrl	QIGHML-MMSS	6	1.58027e-05	1.48958e-05	3.24097e-05	10	478	35	3	0	758	552	250	0.899876	89.9321	0.77947	62.1446	0.507579	0.646129	-0.137371	0.24611	0.839673	0.0543693
DSAKEALDKYFKNH	neg-ctrl	QIGHML-MTRN	7	1.93588e-06	2.75655e-06	4.86028e-07	148	0	41	1	0	0	18	0	0.818909	31.4685	0.807224	0.883735	0.322893	0.677797	-0.646174	0.348625	0.813066	-0.148775
DSAKEALDKYFKNH	neg-ctrl	QIGHML-MTRS	6	1.82367e-05	1.50424e-05	9.86583e-06	1	31	423	185	1	4	272	158	0.254852	22.5987	0.904947	76.0012	0.838574	0.835677	0.774515	0.859726	0.5799	0.81712
DSAKEALDKYFKNH	neg-ctrl	QIGHML-MTSN	6	1.32558e-05	2.78031e-05	1.23092e-05	219	143	851	1	0	180	297	68	0.906824	0.216877	0.949138	0.00716023	0.56897	0.677356	0.0317615	0.347198	0.927981	0.18948
DSAKEALDKYFKNH	neg-ctrl	QIGHML-MTSS	5	2.13822e-05	7.5816e-06	5.5121e-06	5	223	42	1	0	0	203	2	0.27947	15.8371	0.88399	136.886	0.519499	0.744175	-0.10453	0.56351	0.58173	0.22949
DSAKEALDKYFKNH	neg-ctrl	QIGHMV-LMRN	6	3.84712e-05	6.58111e-05	4.1839e-05	222	1391	433	618	1	606	1047	171	0.389925	1.27826	0.371382	81.5798	0.628936	0.669621	0.196967	0.322158	0.380654	0.259563
DSAKEALDKYFKNH	neg-ctrl	QIGHMV-LMRS	5	7.15802e-06	1.03134e-05	7.42339e-06	2	190	193	0	1	0	211	111	0.712688	90.0864	0.953554	31.0723	0.582276	0.830828	0.0684198	0.844027	0.833121	0.456223
DSAKEALDKYFKNH	neg-ctrl	QIGHMV-LMSN	5	1.60106e-06	6.6923e-07	0	0	0	27	0	0	0	0	0	0.497592	12.3406	0.980875	10.0775	0.721814	0.493174	0.452843	-0.249049	0.739233	0.101897
DSAKEALDKYFKNH	neg-ctrl	QIGHMV-LTRS	4	2.96196e-06	2.84535e-06	7.07084e-06	0	0	114	1	0	245	26	127	0.737399	9.87248	0.921644	101.615	0.746377	0.650147	0.520513	0.259116	0.829521	0.389815
DSAKEALDKYFKNH	neg-ctrl	QIGHMV-LTSN	4	7.58475e-06	1.34172e-05	6.18465e-06	1	72	397	75	0	230	75	1	0.958443	42.1637	0.839569	207.849	0.750653	0.547025	0.532294	-0.074718	0.899006	0.228788
DSAKEALDKYFKNH	neg-ctrl	QIGHMV-LTSS	3	3.80398e-06	3.47008e-07	4.43711e-06	0	0	14	0	1	1	0	286	0.722156	26.5323	0.628432	5.87855	0.704358	0.979667	0.404752	1.32586	0.675294	0.865306
DSAKEALDKYFKNH	neg-ctrl	QIGHMV-MMRN	7	1.42504e-05	1.9934e-05	2.15256e-05	3	337	373	45	0	774	279	3	0.836899	0.432191	0.952818	0.00801711	0.620321	0.551424	0.173231	-0.0604788	0.894859	0.056376
DSAKEALDKYFKNH	neg-ctrl	QIGHMV-MMRS	6	1.4726e-05	2.22721e-05	2.57766e-05	2	194	670	1	0	3	813	245	0.848988	116.002	0.880307	187.694	0.65714	0.810765	0.274666	0.779079	0.864647	0.526873
DSAKEALDKYFKNH	neg-ctrl	QIGHMV-MMSN	6	2.58953e-05	2.61318e-05	3.73289e-05	5	285	667	65	0	1212	572	3	0.932886	41.4438	0.968483	111.063	0.667008	0.562793	0.301852	-0.0236736	0.950684	0.139089
DSAKEALDKYFKNH	neg-ctrl	QIGHMV-MMSS	5	5.21218e-06	4.13788e-06	4.21116e-06	0	1	161	6	0	3	138	28	0.905502	11.4151	0.842266	1.36096	0.758861	0.778261	0.554907	0.673853	0.873884	0.61438
DSAKEALDKYFKNH	neg-ctrl	QIGHMV-MTRN	6	3.23316e-05	6.72775e-05	2.56801e-05	13	1181	1247	101	1	57	832	141	0.784134	79.2884	0.83761	168.938	0.606407	0.765197	0.134899	0.631564	0.810872	0.383231
DSAKEALDKYFKNH	neg-ctrl	QIGHMV-MTRS	5	9.19861e-06	1.44213e-05	1.11538e-05	2	27	535	18	0	126	329	0	0.902402	1.92568	0.967856	1.39032	0.73871	0.659617	0.499391	0.289771	0.935129	0.394581
DSAKEALDKYFKNH	neg-ctrl	QIGHMV-MTSN	5	4.3185e-06	3.13127e-06	1.05953e-05	0	57	4	70	0	253	223	1	0.80828	0.61703	0.681131	39.4702	0.773741	0.595295	0.595899	0.0815448	0.744705	0.338722
DSAKEALDKYFKNH	neg-ctrl	QIGHMV-MTSS	4	2.81271e-07	0	1.12508e-06	0	0	0	0	0	1	41	0	0.496573	97.4907	0.478511	26.0336	0.612957	0.706267	0.152944	0.440792	0.487542	0.296868
DSAKEALDKYFKNH	neg-ctrl	QIGSLL-LMRN	7	5.18885e-05	8.52582e-05	6.72904e-05	2686	1066	846	110	1240	418	1274	206	0.853738	3.62135	0.810958	58.3056	0.383938	0.400064	-0.477997	-0.550469	0.832348	-0.514233
DSAKEALDKYFKNH	neg-ctrl	QIGSLL-LMRS	6	5.19634e-06	9.79207e-06	9.29162e-06	1	0	393	2	0	335	120	1	0.481332	7.09584	0.805835	0.159405	0.747775	0.550537	0.524365	-0.0633495	0.643584	0.230508
DSAKEALDKYFKNH	neg-ctrl	QIGSLL-LMSN	6	1.95425e-05	1.57246e-05	1.76078e-05	3	188	375	48	1	214	426	145	0.96155	172.151	0.623601	24.0741	0.664938	0.707927	0.296151	0.446166	0.792575	0.371158
DSAKEALDKYFKNH	neg-ctrl	QIGSLL-LMSS	5	4.2334e-05	5.25457e-05	4.14921e-05	10	711	1167	147	242	116	1088	370	0.91422	2.08593	0.772825	56.9659	0.650207	0.60814	0.255567	0.123129	0.843523	0.189348
DSAKEALDKYFKNH	neg-ctrl	QIGSLL-LTRN	6	1.11197e-05	2.15948e-05	6.16619e-06	411	205	434	6	1	55	191	0	0.922522	0.431921	0.682903	0.118913	0.449502	0.66748	-0.297371	0.315226	0.802712	0.00892725
DSAKEALDKYFKNH	neg-ctrl	QIGSLL-LTRS	5	1.59661e-05	1.64845e-06	1.53541e-05	2	0	60	7	2	0	145	741	0.599449	3.08515	0.781043	24.9138	0.758078	0.955212	0.552748	1.24669	0.690246	0.89972
DSAKEALDKYFKNH	neg-ctrl	QIGSLL-LTSN	5	2.76539e-06	5.39761e-06	1.31409e-06	2	122	71	4	0	1	48	0	0.973066	92.5545	0.879482	39.4702	0.564815	0.711689	0.0203142	0.458345	0.926274	0.239329
DSAKEALDKYFKNH	neg-ctrl	QIGSLL-LTSS	4	8.90776e-06	1.70213e-05	1.16626e-05	8	553	34	3	466	159	17	0	0.449161	2.46812	0.499713	230.523	0.507253	0.28565	-0.138268	-0.92086	0.474437	-0.529564
DSAKEALDKYFKNH	neg-ctrl	QIGSLL-MMRN	8	6.34288e-05	7.38366e-05	9.48006e-05	145	1072	1570	110	786	2078	1592	20	0.777149	63.7304	0.907089	80.4101	0.603003	0.46252	0.125521	-0.348285	0.842119	-0.111382
DSAKEALDKYFKNH	neg-ctrl	QIGSLL-MMRS	7	1.86094e-05	2.07842e-05	2.25881e-05	1	121	695	2	1	4	807	46	0.616762	177.088	0.847947	170.058	0.68532	0.759329	0.352303	0.612568	0.732354	0.482435
DSAKEALDKYFKNH	neg-ctrl	QIGSLL-MMSN	7	1.81859e-05	3.45156e-05	1.74947e-05	11	442	865	7	0	169	534	2	0.524653	175.545	0.447583	227.164	0.622104	0.671818	0.178144	0.329271	0.486118	0.253707
DSAKEALDKYFKNH	neg-ctrl	QIGSLL-MMSS	6	3.84929e-05	1.78078e-05	7.66471e-05	5	84	493	157	941	632	1681	197	0.348604	206.397	0.871002	0.705169	0.782597	0.453108	0.620299	-0.378752	0.609803	0.120774
DSAKEALDKYFKNH	neg-ctrl	QIGSLL-MTRN	7	1.85247e-05	1.67567e-05	1.93092e-05	901	1	160	116	0	67	337	585	0.945086	66.4336	0.862106	233.042	0.371295	0.877741	-0.51283	0.995899	0.903596	0.241535
DSAKEALDKYFKNH	neg-ctrl	QIGSLL-MTRS	6	1.17759e-05	4.10439e-06	2.14539e-05	0	0	164	2	0	693	319	23	0.929028	39.3357	0.85106	157.041	0.75038	0.56946	0.531542	-0.00208879	0.890044	0.264726
DSAKEALDKYFKNH	neg-ctrl	QIGSLL-MTSN	6	2.27653e-05	1.29414e-05	2.82364e-05	2	0	518	4	2	1107	304	3	0.889253	71.3012	0.650301	283.43	0.74842	0.540095	0.526141	-0.0971524	0.769777	0.214494
DSAKEALDKYFKNH	neg-ctrl	QIGSLL-MTSS	5	2.25494e-05	2.40558e-05	3.59913e-05	5	686	147	24	431	373	681	206	0.887367	57.4719	0.555334	51.6472	0.53764	0.470602	-0.0545521	-0.322119	0.72135	-0.188336
DSAKEALDKYFKNH	neg-ctrl	QIGSLV-LMRN	6	4.3838e-06	4.00338e-06	6.63313e-06	1	0	134	34	0	0	224	38	0.572245	0.802139	0.445867	91.1175	0.822861	0.782954	0.731225	0.689049	0.509056	0.710137
DSAKEALDKYFKNH	neg-ctrl	QIGSLV-LMRS	5	2.1688e-07	8.6752e-07	0	0	0	35	0	0	0	0	0	0.496573	1.23406	0.478511	0.419896	0.727184	0.493174	0.467636	-0.249049	0.487542	0.109293
DSAKEALDKYFKNH	neg-ctrl	QIGSLV-LMSN	5	1.03742e-05	2.11971e-05	9.80968e-07	1487	8	146	3	1	1	35	0	0.825763	183.566	0.851042	125.549	0.277504	0.666878	-0.77122	0.313279	0.838402	-0.228971
DSAKEALDKYFKNH	neg-ctrl	QIGSLV-LMSS	4	1.43804e-05	1.01563e-05	1.98621e-05	2	103	286	3	229	1	537	81	0.899087	76.7174	0.786936	36.1111	0.646093	0.487041	0.244232	-0.268902	0.843011	-0.0123352
DSAKEALDKYFKNH	neg-ctrl	QIGSLV-LTSN	4	4.9662e-06	3.68953e-06	6.49341e-06	1	60	13	82	1	244	77	0	0.695496	41.0325	0.963053	71.3824	0.782417	0.542235	0.619801	-0.0902252	0.829274	0.264788
DSAKEALDKYFKNH	neg-ctrl	QIGSLV-MMRN	7	9.46792e-06	8.05998e-06	1.71789e-05	2	17	298	8	87	520	231	1	0.950854	212.258	0.742531	29.3927	0.729661	0.486448	0.474461	-0.270822	0.846692	0.10182
DSAKEALDKYFKNH	neg-ctrl	QIGSLV-MMSN	6	3.71672e-05	4.87891e-05	6.22136e-05	10	651	1049	193	84	1791	1051	4	0.726086	95.9482	0.970064	264.115	0.664352	0.549244	0.294536	-0.0675357	0.848075	0.1135
DSAKEALDKYFKNH	neg-ctrl	QIGSLV-MMSS	5	1.32684e-05	3.3354e-05	1.02573e-05	7	813	356	45	0	180	225	61	0.955825	34.3994	0.896018	18.8953	0.563205	0.663343	0.0158791	0.301835	0.925921	0.158857
DSAKEALDKYFKNH	neg-ctrl	QIGSLV-MTRN	6	1.57126e-05	1.60982e-05	2.20893e-05	4	120	489	23	130	96	400	470	0.717041	17.3797	0.873675	82.2997	0.682862	0.666681	0.345532	0.31264	0.795358	0.329086
DSAKEALDKYFKNH	neg-ctrl	QIGSLV-MTRS	5	6.22125e-06	2.17371e-06	9.03118e-06	1	0	57	38	0	215	191	0	0.940414	10.4895	0.743244	54.5865	0.871973	0.594759	0.866526	0.0798104	0.841829	0.473168
DSAKEALDKYFKNH	neg-ctrl	QIGSLV-MTSN	5	9.75225e-06	2.98003e-06	2.13986e-05	0	0	90	38	246	1	337	512	0.732436	1.05777	0.985171	35.6912	0.855854	0.591178	0.822118	0.0682156	0.858804	0.445167
DSAKEALDKYFKNH	neg-ctrl	QIGSLV-MTSS	4	2.11734e-05	1.5152e-05	3.94506e-05	3	165	413	5	0	1071	564	320	0.929258	0.654807	0.86563	157.881	0.640541	0.631718	0.228936	0.199457	0.897444	0.214196
DSAKEALDKYFKNH	neg-ctrl	QIGSML-LMRN	6	8.17457e-06	2.05421e-05	6.5864e-06	968	98	253	9	1	1	144	173	0.70401	86.3842	0.84484	14.6964	0.331586	0.878704	-0.622225	0.999015	0.774425	0.188395
DSAKEALDKYFKNH	neg-ctrl	QIGSML-LMRS	5	3.98393e-05	4.67324e-05	4.32583e-05	1088	272	999	73	268	821	729	259	0.418277	26.0387	0.758564	77.6808	0.446916	0.531051	-0.304495	-0.12643	0.58842	-0.215462
DSAKEALDKYFKNH	neg-ctrl	QIGSML-LMSN	5	5.1429e-05	6.1638e-05	7.61381e-05	9	976	1304	47	185	1229	1791	151	0.900047	82.2192	0.897028	97.5839	0.609682	0.585597	0.143922	0.0501494	0.898537	0.0970355
DSAKEALDKYFKNH	neg-ctrl	QIGSML-LMSS	4	9.54238e-06	6.15546e-06	1.31568e-05	0	0	238	13	0	254	230	154	0.780445	35.1707	0.958438	71.3824	0.770992	0.687941	0.588326	0.381464	0.869441	0.484895
DSAKEALDKYFKNH	neg-ctrl	QIGSML-LTRN	5	1.18522e-05	2.50543e-05	2.14844e-06	311	357	364	105	1	2	77	1	0.970073	46.4829	0.879981	78.6606	0.525501	0.706601	-0.0879946	0.441873	0.925027	0.176939
DSAKEALDKYFKNH	neg-ctrl	QIGSML-LTRS	4	4.90932e-06	1.09621e-05	5.99465e-06	1	0	406	45	0	82	116	90	0.963415	43.6035	0.881839	108.753	0.791657	0.734747	0.645258	0.532989	0.922627	0.589124
DSAKEALDKYFKNH	neg-ctrl	QIGSML-LTSN	4	1.03671e-05	1.47967e-05	1.94369e-05	0	127	392	71	0	599	262	102	0.920956	63.8009	0.82373	184.334	0.714761	0.600065	0.433412	0.0969862	0.872343	0.265199
DSAKEALDKYFKNH	neg-ctrl	QIGSML-LTSS	3	2.64534e-05	1.46311e-05	3.08275e-05	329	130	280	5	192	295	666	266	0.876614	107.487	0.374305	2.60936	0.430053	0.573417	-0.350951	0.0107192	0.62546	-0.170116
DSAKEALDKYFKNH	neg-ctrl	QIGSML-MMRN	7	4.89981e-05	5.5499e-05	7.44726e-05	731	327	1319	245	495	1108	1461	403	0.669747	4.30079	0.872327	172.682	0.558215	0.531613	0.00213169	-0.124612	0.771037	-0.0612403
DSAKEALDKYFKNH	neg-ctrl	QIGSML-MMRS	6	3.27598e-05	3.42492e-05	5.31297e-05	8	202	1079	79	0	975	1223	165	0.89416	37.5617	0.890055	195.777	0.708422	0.642669	0.415947	0.234907	0.892107	0.325427
DSAKEALDKYFKNH	neg-ctrl	QIGSML-MMSN	6	4.52082e-05	8.63962e-05	5.21891e-05	637	1305	1630	39	410	747	1133	52	0.925441	96.6974	0.950137	2.13724	0.525038	0.488204	-0.0892703	-0.265138	0.937789	-0.177204
DSAKEALDKYFKNH	neg-ctrl	QIGSML-MMSS	5	4.19822e-05	6.74441e-05	5.51437e-05	12	1164	1286	86	191	723	1350	146	0.925531	3.4965	0.942451	297.706	0.605835	0.579265	0.133324	0.0296528	0.933991	0.0814883
DSAKEALDKYFKNH	neg-ctrl	QIGSML-MTRN	6	2.73181e-05	3.49727e-05	3.01469e-05	96	589	406	341	2	664	431	423	0.936773	96.7503	0.36386	1.33467	0.663546	0.685739	0.292317	0.374336	0.650317	0.333326
DSAKEALDKYFKNH	neg-ctrl	QIGSML-MTRS	5	4.2718e-05	7.76917e-05	5.97953e-05	2143	506	1377	202	1533	81	1128	29	0.834688	89.9321	0.852891	1.19653	0.430076	0.343647	-0.350888	-0.733105	0.84379	-0.541997
DSAKEALDKYFKNH	neg-ctrl	QIGSML-MTSN	5	1.26647e-05	2.43596e-05	1.2315e-05	761	50	565	3	0	271	261	25	0.961355	180.995	0.96493	76.2112	0.39606	0.616627	-0.444602	0.150604	0.963143	-0.146999
DSAKEALDKYFKNH	neg-ctrl	QIGSML-MTSS	4	2.35917e-05	3.81878e-05	3.4589e-05	2	1	1393	183	742	184	581	150	0.776198	15.1172	0.769159	61.5148	0.800736	0.384994	0.670271	-0.599255	0.772678	0.0355081
DSAKEALDKYFKNH	neg-ctrl	QIGSMV-LMRN	5	1.07304e-05	1.68865e-05	6.43285e-06	3	452	149	3	0	86	125	98	0.793712	0.035634	0.822509	58.7855	0.536966	0.738101	-0.0564104	0.543844	0.808111	0.243717
DSAKEALDKYFKNH	neg-ctrl	QIGSMV-LMRS	4	6.75946e-06	1.35931e-05	8.25087e-06	349	1	304	100	0	0	305	1	0.666278	77.1287	0.95657	21.8346	0.508375	0.745139	-0.135178	0.56663	0.811424	0.215726
DSAKEALDKYFKNH	neg-ctrl	QIGSMV-LMSN	4	1.76851e-05	3.24749e-05	1.39613e-05	10	581	623	4	2	255	345	1	0.879894	95.6396	0.764246	177.056	0.585564	0.617726	0.0774757	0.15416	0.82207	0.115818
DSAKEALDKYFKNH	neg-ctrl	QIGSMV-LMSS	3	1.02815e-05	2.08921e-05	1.3972e-05	5	418	141	265	2	558	113	54	0.755478	50.1337	0.917132	41.9896	0.698457	0.558405	0.388493	-0.037879	0.836305	0.175307
DSAKEALDKYFKNH	neg-ctrl	QIGSMV-LTRN	4	1.6156e-05	1.03164e-05	2.34148e-05	0	99	205	120	0	382	602	18	0.880883	39.2842	0.334757	79.9202	0.766721	0.637126	0.57656	0.216964	0.60782	0.396762
DSAKEALDKYFKNH	neg-ctrl	QIGSMV-LTRS	3	2.79456e-07	6.19657e-07	4.50196e-08	0	0	25	0	0	1	1	0	0.496573	124.023	0.875389	19.3152	0.720052	0.521348	0.447988	-0.157842	0.685981	0.145073
DSAKEALDKYFKNH	neg-ctrl	QIGSMV-LTSN	3	2.51303e-06	2.91279e-06	1.24671e-06	0	1	1	145	1	2	2	74	0.85554	87.0012	0.707128	58.7855	0.987117	0.918953	1.18375	1.12931	0.781334	1.15653
DSAKEALDKYFKNH	neg-ctrl	QIGSMV-LTSS	2	1.79637e-05	2.30266e-05	2.60508e-05	5	502	288	65	0	460	594	112	0.92092	186.137	0.91303	37.7907	0.594925	0.653672	0.103266	0.270527	0.916975	0.186896
DSAKEALDKYFKNH	neg-ctrl	QIGSMV-MMRN	6	1.92282e-06	1.0681e-06	2.98556e-06	0	36	1	0	0	0	110	1	0.497592	41.958	0.970169	6.29844	0.512986	0.737119	-0.122474	0.540666	0.733881	0.209096
DSAKEALDKYFKNH	neg-ctrl	QIGSMV-MMRS	5	1.34651e-05	1.21084e-05	9.65758e-06	2	59	417	2	0	1	357	0	0.643644	72.8095	0.941133	151.583	0.692914	0.744081	0.373222	0.563206	0.792388	0.468214
DSAKEALDKYFKNH	neg-ctrl	QIGSMV-MMSN	5	1.94387e-05	2.19468e-05	3.03949e-05	6	492	301	8	610	5	587	230	0.854602	12.3406	0.948711	30.2325	0.561565	0.41552	0.0113597	-0.500436	0.901656	-0.244538
DSAKEALDKYFKNH	neg-ctrl	QIGSMV-MMSS	4	1.79673e-06	7.43589e-08	3.58088e-06	0	0	3	0	0	1	59	128	0.928243	0.00666339	0.731313	0.419896	0.654107	0.910951	0.266311	1.10341	0.829778	0.684859
DSAKEALDKYFKNH	neg-ctrl	QIGSMV-MTRN	5	2.06498e-05	2.3988e-05	2.32003e-05	3	215	221	621	2	490	446	149	0.871128	67.1329	0.963224	132.967	0.856707	0.646906	0.824469	0.248622	0.917176	0.536546
DSAKEALDKYFKNH	neg-ctrl	QIGSMV-MTRS	4	9.6173e-06	1.80918e-05	1.1077e-05	3	101	542	86	0	218	67	347	0.700421	31.8387	0.883402	77.6808	0.7389	0.775491	0.499915	0.664887	0.791911	0.582401
DSAKEALDKYFKNH	neg-ctrl	QIGSMV-MTSN	4	1.80505e-05	1.10247e-05	4.35242e-05	39	170	180	60	740	1117	375	2	0.936498	42.5751	0.82574	0.316777	0.621711	0.379309	0.177062	-0.617659	0.881119	-0.220299
DSAKEALDKYFKNH	neg-ctrl	QIGSMV-MTSS	3	2.08524e-06	4.84724e-06	0	1	166	1	0	0	0	0	0	0.686869	0.61703	0.829865	20.9948	0.501621	0.493174	-0.153785	-0.249049	0.758367	-0.201417
DSAKEALDKYFKNH	neg-ctrl	QIVHLL-LMRN	9	0.000142377	0.00016944	0.000150562	206	3200	2869	162	1097	1798	3529	211	0.586512	0.247683	0.711921	0.273598	0.578304	0.504848	0.0574763	-0.211257	0.649217	-0.0768906
DSAKEALDKYFKNH	neg-ctrl	QIVHLL-LMRS	8	4.65941e-05	6.25173e-05	5.49632e-05	17	944	1327	105	1	1470	1042	21	0.814557	1.38371	0.807689	72.852	0.624389	0.585825	0.18444	0.0508866	0.811123	0.117663
DSAKEALDKYFKNH	neg-ctrl	QIVHLL-LMSN	8	6.48779e-05	6.26508e-05	3.96227e-05	2339	511	814	24	6	1062	671	147	0.338857	0.0828795	0.432603	0.109826	0.359198	0.60376	-0.546157	0.108949	0.38573	-0.218604
DSAKEALDKYFKNH	neg-ctrl	QIVHLL-LMSS	7	4.0203e-05	2.79518e-05	3.48799e-05	465	221	547	131	4	319	956	211	0.685088	0.129884	0.577534	0.0777877	0.521352	0.713034	-0.0994261	0.462699	0.631311	0.181637
DSAKEALDKYFKNH	neg-ctrl	QIVHLL-LTRN	8	4.72108e-05	4.4223e-05	6.55209e-05	367	503	938	108	2	1270	895	1198	0.826301	1.38919	0.911904	2.69741	0.558219	0.722044	0.00214317	0.491866	0.869102	0.247005
DSAKEALDKYFKNH	neg-ctrl	QIVHLL-LTRS	7	6.6927e-05	7.6341e-05	6.66795e-05	341	1230	1283	250	402	1172	1417	7	0.539917	8.68588	0.907343	0.133348	0.583701	0.501952	0.0723456	-0.220632	0.72363	-0.0741434
DSAKEALDKYFKNH	neg-ctrl	QIVHLL-LTSN	7	9.02605e-05	9.477e-05	0.000141185	287	1630	1717	83	622	2837	2826	171	0.887791	87.2712	0.880836	264.815	0.565786	0.528574	0.0229899	-0.134448	0.884313	-0.0557293
DSAKEALDKYFKNH	neg-ctrl	QIVHLL-LTSS	6	7.35291e-05	9.50506e-05	7.99745e-05	210	1041	2473	58	5	2259	1385	116	0.714052	1.10572	0.841748	0.883642	0.613281	0.585912	0.153836	0.0511682	0.7779	0.102502
DSAKEALDKYFKNH	neg-ctrl	QIVHLL-MMRN	10	0.00015111	0.000232052	0.000186974	2618	3775	3111	766	303	2965	4450	518	0.875178	4.29896	0.855019	0.764313	0.516961	0.611015	-0.111523	0.132434	0.865099	0.0104553
DSAKEALDKYFKNH	neg-ctrl	QIVHLL-MMRS	9	0.000112836	0.000146546	0.000143486	3607	2460	1287	72	66	2497	3331	479	0.806498	3.05022	0.832293	0.786077	0.398761	0.636914	-0.437162	0.216278	0.819396	-0.110442
DSAKEALDKYFKNH	neg-ctrl	QIVHLL-MMSN	9	0.000128617	0.000211832	0.000129073	53	3826	3943	132	212	3222	2150	596	0.706535	1.30099	0.846575	1.29575	0.591471	0.585092	0.093751	0.0485135	0.776555	0.0711323
DSAKEALDKYFKNH	neg-ctrl	QIVHLL-MMSS	8	0.000133607	0.000101396	0.000192988	1689	1882	1048	63	119	4035	4275	177	0.795025	29.926	0.405063	2.16742	0.440238	0.600327	-0.322893	0.097835	0.600044	-0.112529
DSAKEALDKYFKNH	neg-ctrl	QIVHLL-MTRN	9	3.39195e-05	5.53873e-05	3.28148e-05	1606	289	1005	174	0	860	638	6	0.902473	1.26999	0.892925	3.03151	0.43116	0.586946	-0.347902	0.0545158	0.897699	-0.146693
DSAKEALDKYFKNH	neg-ctrl	QIVHLL-MTRS	8	3.67051e-05	3.1564e-05	5.72895e-05	4	197	976	82	2	1071	1404	3	0.879408	65.9194	0.829615	1.48542	0.710452	0.619259	0.42154	0.159124	0.854511	0.290332
DSAKEALDKYFKNH	neg-ctrl	QIVHLL-MTSN	8	2.73533e-05	3.51117e-05	2.99371e-05	15	726	540	26	0	792	501	139	0.768468	0.229439	0.865666	220.026	0.574494	0.614191	0.0469782	0.142715	0.817067	0.0948466
DSAKEALDKYFKNH	neg-ctrl	QIVHLL-MTSS	7	1.04477e-05	2.03067e-05	1.14976e-05	832	122	284	3	0	10	418	2	0.924044	45.7836	0.986684	132.687	0.347532	0.739157	-0.578295	0.547265	0.955364	-0.0155152
DSAKEALDKYFKNH	neg-ctrl	QIVHLV-LMRN	8	2.27433e-05	2.5811e-05	8.14151e-06	5	188	816	4	3	6	279	29	0.87477	93.9942	0.843797	0.490413	0.669613	0.747422	0.309031	0.57402	0.859284	0.441525
DSAKEALDKYFKNH	neg-ctrl	QIVHLV-LMRS	7	5.93862e-05	8.09168e-05	8.88397e-05	238	2021	743	59	760	2244	1272	30	0.908589	0.758876	0.873753	2.26991	0.524463	0.454427	-0.0908548	-0.374483	0.891171	-0.232669
DSAKEALDKYFKNH	neg-ctrl	QIVHLV-LMSN	7	7.04048e-05	8.71546e-05	3.65813e-05	201	2079	980	14	225	936	560	37	0.857309	0.497462	0.441378	24.144	0.529215	0.487324	-0.077763	-0.267985	0.649343	-0.172874
DSAKEALDKYFKNH	neg-ctrl	QIVHLV-LMSS	6	6.60275e-05	8.1798e-05	5.36341e-05	18	1343	1618	130	4	1478	994	6	0.377891	1.36148	0.554998	0.121056	0.614792	0.579591	0.158	0.0307063	0.466444	0.0943529
DSAKEALDKYFKNH	neg-ctrl	QIVHLV-LTRN	7	5.44531e-06	1.16435e-05	4.62627e-06	7	349	25	42	0	154	68	1	0.70484	33.3196	0.90821	25.3337	0.556218	0.559419	-0.00337086	-0.0345945	0.806525	-0.0189827
DSAKEALDKYFKNH	neg-ctrl	QIVHLV-LTRS	6	4.05878e-05	7.03014e-05	2.09696e-05	5625	7	189	1	3	607	369	1	0.660552	110.202	0.94014	149.063	0.259177	0.572148	-0.821712	0.00661203	0.800346	-0.40755
DSAKEALDKYFKNH	neg-ctrl	QIVHLV-LTSN	6	2.81831e-05	4.20705e-05	2.42383e-05	17	963	561	3	3	559	501	38	0.861508	136.981	0.810433	36.1111	0.553597	0.606429	-0.0105916	0.117589	0.835971	0.0534986
DSAKEALDKYFKNH	neg-ctrl	QIVHLV-LTSS	5	1.64458e-05	6.62209e-06	2.34167e-05	1	107	140	2	0	406	553	76	0.419174	31.5919	0.794017	63.8242	0.601715	0.648436	0.121973	0.253577	0.606596	0.187775
DSAKEALDKYFKNH	neg-ctrl	QIVHLV-MMRN	9	2.97915e-05	3.62409e-05	1.14521e-05	1037	584	137	196	293	77	178	1	0.379399	0.0474638	0.556157	16.6909	0.428343	0.340475	-0.355664	-0.743375	0.467778	-0.54952
DSAKEALDKYFKNH	neg-ctrl	QIVHLV-MMRS	8	9.07721e-05	5.6872e-05	2.34686e-05	3574	52	551	8	436	652	144	2	0.299686	1.48847	0.292124	0.17571	0.291565	0.368266	-0.732484	-0.65341	0.295905	-0.692947
DSAKEALDKYFKNH	neg-ctrl	QIVHLV-MMSN	8	5.85415e-05	4.33591e-05	7.86999e-05	10	369	1275	48	4	1633	1718	183	0.851172	1.41506	0.668426	3.16636	0.670154	0.624316	0.310521	0.175495	0.759799	0.243008
DSAKEALDKYFKNH	neg-ctrl	QIVHLV-MMSS	7	3.94948e-05	3.85702e-05	5.83911e-05	6	379	1103	9	0	942	1123	721	0.569372	47.3571	0.970765	2.07324	0.648961	0.71039	0.252135	0.454139	0.770068	0.353137
DSAKEALDKYFKNH	neg-ctrl	QIVHLV-MTRN	8	2.54473e-05	4.4474e-05	1.11285e-05	8	1043	260	391	1	251	240	7	0.886483	0.276541	0.840625	0.393493	0.645827	0.60257	0.2435	0.105095	0.863554	0.174298
DSAKEALDKYFKNH	neg-ctrl	QIVHLV-MTRS	7	2.94606e-05	3.82866e-05	5.37794e-05	3	489	779	242	325	149	1641	63	0.940542	33.6281	0.878783	92.3772	0.695017	0.553464	0.379017	-0.0538724	0.909663	0.162572
DSAKEALDKYFKNH	neg-ctrl	QIVHLV-MTSN	7	5.14797e-05	7.41349e-05	4.28762e-05	23	1674	1003	25	798	467	646	178	0.606931	0.115756	0.800287	0.0547794	0.55968	0.399744	0.00616626	-0.551506	0.703609	-0.27267
DSAKEALDKYFKNH	neg-ctrl	QIVHLV-MTSS	6	8.15223e-06	1.17993e-05	9.8546e-06	1	265	153	16	1	188	236	5	0.548976	16.0428	0.956846	86.9185	0.575766	0.617361	0.0504834	0.152977	0.752911	0.10173
DSAKEALDKYFKNH	neg-ctrl	QIVHML-LMRN	8	0.00011805	0.000128686	0.000141883	2097	1926	1798	199	407	3285	2562	405	0.553225	0.47536	0.558036	62.7325	0.464214	0.556846	-0.256839	-0.0429263	0.55563	-0.149883
DSAKEALDKYFKNH	neg-ctrl	QIVHML-LMRS	7	9.99912e-05	6.40277e-05	8.14781e-05	1195	1227	561	34	8	1083	2118	301	0.467928	0.682671	0.464845	0.1267	0.425421	0.672105	-0.363713	0.330198	0.466386	-0.0167574
DSAKEALDKYFKNH	neg-ctrl	QIVHML-LMSN	7	7.87493e-05	0.000108445	8.06192e-05	19	1962	1766	385	146	2023	1441	172	0.657289	0.102747	0.77877	0.212962	0.626796	0.565972	0.191069	-0.0133808	0.718029	0.0888442
DSAKEALDKYFKNH	neg-ctrl	QIVHML-LMSS	6	4.98752e-05	5.48844e-05	6.50777e-05	11	940	1087	29	2	1697	1273	6	0.653274	104.484	0.820725	0.158732	0.59714	0.586362	0.109368	0.0526255	0.737	0.0809967
DSAKEALDKYFKNH	neg-ctrl	QIVHML-LTRN	7	4.6733e-05	4.76186e-05	8.81355e-05	13	457	1333	60	662	1801	1517	187	0.780748	89.6236	0.894722	86.1627	0.661965	0.486447	0.28796	-0.270827	0.837735	0.00856655
DSAKEALDKYFKNH	neg-ctrl	QIVHML-LTRS	6	5.10007e-05	4.66796e-05	5.24303e-05	109	455	1293	9	377	556	902	735	0.691835	1.18804	0.621159	125.024	0.614883	0.582503	0.158249	0.0401331	0.656497	0.0991912
DSAKEALDKYFKNH	neg-ctrl	QIVHML-LTSN	6	4.51168e-05	2.39339e-05	7.66332e-05	2	288	546	103	522	783	1630	596	0.704445	179.401	0.705749	1.58574	0.679884	0.55608	0.337326	-0.0454048	0.705097	0.14596
DSAKEALDKYFKNH	neg-ctrl	QIVHML-LTSS	5	4.56841e-05	5.45956e-05	4.27481e-05	314	779	1100	56	2	787	721	589	0.727513	1.01991	0.715032	1.03412	0.553356	0.703866	-0.0112561	0.433017	0.721273	0.21088
DSAKEALDKYFKNH	neg-ctrl	QIVHML-MMRN	9	0.000202786	0.000287187	0.000225889	5366	4164	3672	665	3216	4319	3088	464	0.809079	13.8422	0.592742	122.82	0.457874	0.416028	-0.274306	-0.498789	0.70091	-0.386548
DSAKEALDKYFKNH	neg-ctrl	QIVHML-MMRS	8	8.72304e-05	7.42422e-05	7.20418e-05	862	442	2036	48	443	58	2305	54	0.354968	42.39	0.703338	82.5096	0.53	0.555545	-0.0756004	-0.0471366	0.529153	-0.0613685
DSAKEALDKYFKNH	neg-ctrl	QIVHML-MMSN	8	8.98815e-05	9.86801e-05	0.000104128	281	1513	1903	223	334	1161	2597	462	0.672478	2.78628	0.764609	0.774576	0.595734	0.604806	0.105496	0.112334	0.718543	0.108915
DSAKEALDKYFKNH	neg-ctrl	QIVHML-MMSS	7	5.50865e-05	5.39912e-05	9.1296e-05	348	637	960	390	0	2612	1213	746	0.861357	44.6421	0.880778	162.08	0.626902	0.626132	0.191363	0.181371	0.871067	0.186367
DSAKEALDKYFKNH	neg-ctrl	QIVHML-MTRN	8	9.61943e-05	0.000101132	7.37624e-05	1355	1609	1549	18	2	1542	1669	57	0.633586	1.61234	0.434541	325.21	0.466326	0.613763	-0.25102	0.14133	0.534063	-0.054845
DSAKEALDKYFKNH	neg-ctrl	QIVHML-MTRS	7	2.52496e-05	3.1472e-05	3.74819e-05	5	452	544	245	33	748	809	102	0.835209	23.6154	0.899131	5.44234	0.695867	0.609864	0.381359	0.128708	0.86717	0.255034
DSAKEALDKYFKNH	neg-ctrl	QIVHML-MTSN	7	9.40218e-05	9.57652e-05	9.76456e-05	887	1249	1887	126	273	2282	1655	452	0.582964	11.5577	0.91772	5.09452	0.526909	0.568236	-0.0841165	-0.00605243	0.750342	-0.0450845
DSAKEALDKYFKNH	neg-ctrl	QIVHML-MTSS	6	8.58647e-05	7.80683e-05	0.000140433	1390	176	2171	152	1159	1355	3295	410	0.889072	0.855163	0.86448	794.864	0.504552	0.505188	-0.145709	-0.210156	0.876776	-0.177932
DSAKEALDKYFKNH	neg-ctrl	QIVHMV-LMRN	7	4.34634e-05	5.17533e-05	4.34225e-05	130	923	737	265	21	1440	594	69	0.867469	38.1677	0.86101	84.3991	0.616185	0.560616	0.161837	-0.0307205	0.86424	0.065558
DSAKEALDKYFKNH	neg-ctrl	QIVHMV-LMRS	6	4.73541e-05	5.53226e-05	6.03365e-05	15	1053	985	11	270	774	1428	195	0.822179	62.7127	0.760824	0.614206	0.579651	0.563216	0.0611859	-0.022302	0.791502	0.019442
DSAKEALDKYFKNH	neg-ctrl	QIVHMV-LMSN	6	6.92804e-06	1.042e-06	4.96278e-06	1	0	1	51	0	151	42	72	0.839964	0.308515	0.49687	33.1718	0.96146	0.649171	1.11306	0.255957	0.668417	0.684509
DSAKEALDKYFKNH	neg-ctrl	QIVHMV-LMSS	5	6.6935e-05	6.71829e-05	8.9682e-05	494	1487	729	14	356	1105	2160	330	0.806916	24.4294	0.733942	138.286	0.491026	0.578299	-0.182974	0.0265241	0.770429	-0.0782248
DSAKEALDKYFKNH	neg-ctrl	QIVHMV-LTRN	6	5.47835e-06	2.23077e-06	9.33044e-06	0	0	90	0	0	53	272	67	0.682715	176.471	0.638384	40.7299	0.740122	0.746536	0.503281	0.571152	0.660549	0.537216
DSAKEALDKYFKNH	neg-ctrl	QIVHMV-LTRS	5	1.46865e-05	1.02868e-05	6.91704e-06	2	315	41	6	0	11	185	112	0.582168	190.662	0.835083	0.353438	0.523342	0.828282	-0.0939441	0.835786	0.708626	0.370921
DSAKEALDKYFKNH	neg-ctrl	QIVHMV-LTSN	5	9.98592e-06	2.08002e-05	1.14841e-05	13	564	145	36	0	4	287	238	0.769643	109.214	0.873946	55.4263	0.548998	0.863263	-0.0232618	0.94903	0.821795	0.462884
DSAKEALDKYFKNH	neg-ctrl	QIVHMV-LTSS	4	1.80371e-06	4.95726e-08	7.15053e-06	0	0	2	0	0	396	0	1	0.550591	1.23406	0.478511	0.419896	0.643441	0.500917	0.236928	-0.223983	0.514551	0.00647248
DSAKEALDKYFKNH	neg-ctrl	QIVHMV-MMRN	8	3.59055e-05	1.75271e-05	4.65907e-05	3	44	562	116	500	693	490	775	0.411794	0.959079	0.683954	64.3041	0.78724	0.531789	0.63309	-0.124041	0.547874	0.254525
DSAKEALDKYFKNH	neg-ctrl	QIVHMV-MMRS	7	2.06762e-05	2.81654e-05	1.95262e-05	1079	1	571	73	1	105	596	99	0.54006	103.25	0.821022	215.827	0.391973	0.735547	-0.455861	0.535577	0.680541	0.0398581
DSAKEALDKYFKNH	neg-ctrl	QIVHMV-MMSN	7	2.10517e-05	1.72977e-05	4.34195e-05	1	80	580	30	1	1527	528	106	0.80995	2.8662	0.928368	7.33069	0.717186	0.567751	0.440092	-0.00762146	0.869159	0.216235
DSAKEALDKYFKNH	neg-ctrl	QIVHMV-MMSS	6	1.78388e-05	1.47963e-05	3.12896e-05	3	287	256	5	182	404	674	166	0.903037	107.055	0.861641	74.7415	0.580197	0.55058	0.0626903	-0.0632105	0.882339	-0.000260138
DSAKEALDKYFKNH	neg-ctrl	QIVHMV-MTRN	7	5.28419e-06	1.4552e-05	3.8937e-06	728	4	58	230	4	0	80	108	0.647126	27.7663	0.912135	0.0968254	0.447822	0.848437	-0.301999	0.901034	0.77963	0.299518
DSAKEALDKYFKNH	neg-ctrl	QIVHMV-MTRS	6	2.03664e-05	1.81841e-05	3.36336e-05	12	422	233	2	0	479	865	107	0.82676	64.6647	0.887506	86.4986	0.549694	0.665603	-0.0213446	0.309151	0.857133	0.143903
DSAKEALDKYFKNH	neg-ctrl	QIVHMV-MTSN	6	4.25854e-06	1.92826e-06	8.59847e-06	0	0	77	1	0	1	287	54	0.92693	254.216	0.972717	2.09948	0.744819	0.787124	0.516221	0.702546	0.949824	0.609383
DSAKEALDKYFKNH	neg-ctrl	QIVHMV-MTSS	5	3.42884e-05	5.32551e-05	4.31334e-05	11	546	1260	308	258	498	934	281	0.869904	62.7828	0.908431	3.00289	0.707809	0.5592	0.414258	-0.0353033	0.889168	0.189477
DSAKEALDKYFKNH	neg-ctrl	QIVSLL-LMRN	8	0.000132099	0.000119635	0.000146349	1118	1012	2594	660	1348	2683	2477	455	0.593177	4.50309	0.888575	0.404067	0.596141	0.474557	0.106617	-0.309317	0.740876	-0.10135
DSAKEALDKYFKNH	neg-ctrl	QIVSLL-LMRS	7	1.35581e-05	6.06641e-06	1.12889e-05	3	130	81	13	2	91	315	72	0.753993	6.78733	0.779092	55.8462	0.586431	0.718484	0.0798655	0.480339	0.766542	0.280102
DSAKEALDKYFKNH	neg-ctrl	QIVSLL-LMSN	7	6.47219e-05	9.22978e-05	9.07939e-05	21	1874	1374	187	1682	1065	1503	60	0.843155	39.8696	0.803847	50.9474	0.594609	0.382311	0.102397	-0.607942	0.823501	-0.252773
DSAKEALDKYFKNH	neg-ctrl	QIVSLL-LMSS	6	0.000101529	9.5154e-05	0.000137472	1447	1245	1633	90	1321	3842	1623	51	0.505675	15.8642	0.852917	197.141	0.471861	0.439222	-0.235773	-0.423705	0.679296	-0.329739
DSAKEALDKYFKNH	neg-ctrl	QIVSLL-LTRN	7	4.57831e-05	7.06331e-05	4.72862e-05	290	1888	499	9	6	876	1161	3	0.748717	110.977	0.815427	64.5066	0.498793	0.617669	-0.161574	0.153975	0.782072	-0.0037997
DSAKEALDKYFKNH	neg-ctrl	QIVSLL-LTRS	6	9.70508e-05	5.73911e-05	7.86243e-05	12	754	1289	175	563	1469	1469	157	0.44512	0.249174	0.44663	0.540096	0.65578	0.494298	0.27092	-0.24541	0.445875	0.0127551
DSAKEALDKYFKNH	neg-ctrl	QIVSLL-LTSN	6	5.32723e-05	4.58839e-05	8.16077e-05	7	442	1207	156	2	1485	1463	995	0.634585	91.8346	0.895008	189.583	0.688718	0.697401	0.361664	0.412091	0.764797	0.386877
DSAKEALDKYFKNH	neg-ctrl	QIVSLL-LTSS	5	6.38774e-05	8.36105e-05	7.92147e-05	836	451	2387	84	4	2382	1337	8	0.809688	69.8366	0.851647	121.77	0.554648	0.570585	-0.00769603	0.00155238	0.830667	-0.00307182
DSAKEALDKYFKNH	neg-ctrl	QIVSLL-MMRN	9	0.000124265	0.000119658	0.000164902	1785	1653	1850	261	2899	2991	1664	923	0.603242	5.65715	0.682571	2.16862	0.485278	0.407539	-0.198809	-0.526272	0.642906	-0.36254
DSAKEALDKYFKNH	neg-ctrl	QIVSLL-MMRS	8	7.49217e-05	7.14141e-05	0.000137195	313	1104	1224	276	2978	2110	1386	550	0.77538	0.108073	0.671843	0.249346	0.594887	0.374583	0.10316	-0.63296	0.723612	-0.2649
DSAKEALDKYFKNH	neg-ctrl	QIVSLL-MMSN	8	0.000194367	0.000109197	9.25826e-05	551	2636	929	171	951	1165	1861	281	0.358299	0.920282	0.373296	121.266	0.51848	0.471898	-0.107338	-0.317923	0.365797	-0.212631
DSAKEALDKYFKNH	neg-ctrl	QIVSLL-MMSS	7	0.00012856	8.57519e-05	0.000215436	240	1014	1611	692	245	6763	3056	434	0.875765	78.8189	0.886978	142.825	0.680091	0.556997	0.337896	-0.0424346	0.881371	0.14773
DSAKEALDKYFKNH	neg-ctrl	QIVSLL-MTRN	8	8.59725e-05	0.000106804	9.0005e-05	2978	599	2009	255	515	2048	1455	299	0.692518	110.504	0.580399	0.70224	0.428546	0.513353	-0.355105	-0.183725	0.636459	-0.269415
DSAKEALDKYFKNH	neg-ctrl	QIVSLL-MTRS	7	7.20302e-05	5.55686e-05	5.66864e-05	1197	274	1096	332	775	814	944	173	0.319172	4.22087	0.802217	215.197	0.507411	0.432215	-0.137834	-0.44639	0.560694	-0.292112
DSAKEALDKYFKNH	neg-ctrl	QIVSLL-MTSN	7	0.000105418	0.000182301	0.000122161	5698	1728	2475	235	860	2462	2031	492	0.732041	125.65	0.780811	0.818128	0.391113	0.504532	-0.45823	-0.212279	0.756426	-0.335254
DSAKEALDKYFKNH	neg-ctrl	QIVSLL-MTSS	6	1.42945e-05	4.59504e-06	2.2715e-05	0	0	183	3	223	129	482	220	0.882919	92.246	0.861169	160.82	0.752951	0.530768	0.538625	-0.127347	0.872044	0.205639
DSAKEALDKYFKNH	neg-ctrl	QIVSLV-LMRN	7	2.00093e-05	3.53356e-05	2.99348e-05	1068	336	500	40	204	696	509	0	0.600419	25.2101	0.595787	0.518282	0.394656	0.477361	-0.448471	-0.30024	0.598103	-0.374356
DSAKEALDKYFKNH	neg-ctrl	QIVSLV-LMRS	6	8.85288e-06	8.98736e-06	5.08667e-06	6	254	62	1	0	235	31	1	0.975791	16.6598	0.972362	13.6466	0.524366	0.522183	-0.0911226	-0.155138	0.974077	-0.12313
DSAKEALDKYFKNH	neg-ctrl	QIVSLV-LMSN	6	3.32994e-05	3.23955e-05	2.11432e-05	11	954	184	3	1	881	162	57	0.867711	185.109	0.393546	22.4644	0.520922	0.548451	-0.100611	-0.0701005	0.630628	-0.0853557
DSAKEALDKYFKNH	neg-ctrl	QIVSLV-LMSS	5	3.97962e-05	5.68337e-05	3.43004e-05	18	1509	509	14	4	603	863	4	0.700598	141.506	0.766804	59.1214	0.53712	0.622932	-0.0559839	0.171012	0.733701	0.0575142
DSAKEALDKYFKNH	neg-ctrl	QIVSLV-LTRN	6	1.21156e-06	2.90457e-06	0	0	7	109	0	0	0	0	0	0.693256	2.46812	0.830525	0.419896	0.715682	0.493174	0.435948	-0.249049	0.76189	0.0934494
DSAKEALDKYFKNH	neg-ctrl	QIVSLV-LTRS	5	2.60474e-06	4.74074e-06	4.778e-06	0	1	101	112	0	1	68	190	0.852105	0.925545	0.879071	127.648	0.91471	0.927504	0.984266	1.15699	0.865588	1.07063
DSAKEALDKYFKNH	neg-ctrl	QIVSLV-LTSN	5	8.98684e-05	0.000130415	0.000129095	442	2005	2597	142	1892	2318	1851	227	0.732253	65.3611	0.876128	63.2994	0.574835	0.412227	0.0479178	-0.511096	0.804191	-0.231589
DSAKEALDKYFKNH	neg-ctrl	QIVSLV-LTSS	4	1.66172e-05	3.85512e-05	2.00776e-05	5	578	874	4	0	0	743	1	0.832836	128.651	0.502797	28.5529	0.607471	0.747973	0.13783	0.575806	0.667817	0.356818
DSAKEALDKYFKNH	neg-ctrl	QIVSLV-MMRN	8	5.856e-06	5.34285e-06	5.52741e-06	1	114	81	1	0	64	162	0	0.979341	20.1563	0.7253	42.4095	0.567392	0.655621	0.0274139	0.276838	0.852321	0.152126
DSAKEALDKYFKNH	neg-ctrl	QIVSLV-MMRS	7	3.15865e-05	2.19245e-05	4.43479e-05	7	310	483	45	789	487	794	1	0.602306	0.150426	0.452146	99.0955	0.635032	0.385112	0.213761	-0.598873	0.527226	-0.192556
DSAKEALDKYFKNH	neg-ctrl	QIVSLV-MMSN	7	6.36505e-05	7.68272e-05	5.63633e-05	1114	1080	1016	375	375	1032	810	597	0.606623	69.7929	0.694752	1.46456	0.516158	0.550949	-0.113736	-0.0620145	0.650688	-0.087875
DSAKEALDKYFKNH	neg-ctrl	QIVSLV-MMSS	6	2.08405e-05	2.69744e-05	2.12699e-05	4	557	319	146	2	1	523	461	0.839872	33.8132	0.619282	0.336167	0.630543	0.86832	0.201394	0.9654	0.729577	0.583397
DSAKEALDKYFKNH	neg-ctrl	QIVSLV-MTRN	7	4.10064e-05	3.72372e-05	7.13948e-05	1031	534	392	3	3	1817	1237	338	0.707645	19.4805	0.499036	445.51	0.385405	0.618365	-0.473955	0.15623	0.60334	-0.158863
DSAKEALDKYFKNH	neg-ctrl	QIVSLV-MTRS	6	3.91682e-05	9.88782e-06	6.21606e-05	6	190	166	10	1828	478	770	3	0.513217	365.282	0.383843	22.0446	0.584759	0.321529	0.0752591	-0.80471	0.44853	-0.364725
DSAKEALDKYFKNH	neg-ctrl	QIVSLV-MTSN	6	4.35688e-06	1.68586e-06	1.30672e-05	0	17	2	58	1	67	438	1	0.852105	0.61703	0.795604	57.5258	0.875077	0.700349	0.875079	0.421633	0.823854	0.648356
DSAKEALDKYFKNH	neg-ctrl	QIVSLV-MTSS	5	2.15275e-05	2.40202e-05	3.85789e-05	253	161	659	4	0	1122	594	151	0.93005	55.5327	0.88291	217.926	0.531566	0.59915	-0.071286	0.0940259	0.90648	0.0113699
DSAKEALDKYFKNH	neg-ctrl	QIVSML-LMRN	7	7.50717e-05	7.69562e-05	0.000113087	1105	1249	1080	58	109	2423	2087	723	0.51072	0.704443	0.866826	1.81726	0.464846	0.624611	-0.255099	0.176448	0.688773	-0.0393259
DSAKEALDKYFKNH	neg-ctrl	QIVSML-LMRS	6	6.89256e-05	9.55297e-05	9.6488e-05	329	973	2520	53	1514	619	2112	79	0.844365	85.7672	0.843049	1.06501	0.600647	0.411052	0.119029	-0.514898	0.843707	-0.197934
DSAKEALDKYFKNH	neg-ctrl	QIVSML-LMSN	6	6.65605e-05	9.06598e-05	7.53055e-05	2010	629	1954	32	260	1678	1298	349	0.820888	113.122	0.907233	0.240261	0.436997	0.559666	-0.331821	-0.0337948	0.86406	-0.182808
DSAKEALDKYFKNH	neg-ctrl	QIVSML-LMSS	5	0.0001365	0.000189078	0.000177364	2671	1837	4028	251	1851	2857	3138	522	0.763861	1.55584	0.809073	322.795	0.497739	0.463025	-0.164479	-0.346648	0.786467	-0.255563
DSAKEALDKYFKNH	neg-ctrl	QIVSML-LTRN	6	0.000105487	0.000134813	0.000118526	1093	2176	1943	552	267	1761	2976	108	0.664372	0.803337	0.475446	2.92777	0.554625	0.587755	-0.00775865	0.0571356	0.569909	0.0246885
DSAKEALDKYFKNH	neg-ctrl	QIVSML-LTRS	5	2.27291e-05	2.25557e-05	2.91725e-05	6	37	852	15	664	67	464	231	0.850471	102.273	0.856292	149.063	0.731946	0.395094	0.480755	-0.56656	0.853382	-0.0429025
DSAKEALDKYFKNH	neg-ctrl	QIVSML-LTSN	5	3.40264e-05	3.97505e-05	5.30947e-05	931	456	544	113	1	1849	627	184	0.864634	0.0425892	0.889136	43.4826	0.443191	0.575113	-0.314757	0.0162094	0.876885	-0.149274
DSAKEALDKYFKNH	neg-ctrl	QIVSML-LTSS	4	1.35788e-05	1.77841e-05	2.28885e-05	8	450	186	2	119	775	230	38	0.976596	32.0856	0.762247	43.0394	0.540826	0.486472	-0.0457761	-0.270744	0.869422	-0.15826
DSAKEALDKYFKNH	neg-ctrl	QIVSML-MMRN	8	0.000130168	0.000137526	0.000183658	1710	2601	1679	33	452	4135	3120	1093	0.640591	4.42594	0.84742	20.4419	0.463523	0.585562	-0.258743	0.0500372	0.744005	-0.104353
DSAKEALDKYFKNH	neg-ctrl	QIVSML-MMRS	7	0.000150453	0.000120618	0.000179657	369	1846	2332	255	196	2886	4338	456	0.411408	0.292153	0.449013	0.242161	0.591589	0.621759	0.0940755	0.167217	0.430211	0.130646
DSAKEALDKYFKNH	neg-ctrl	QIVSML-MMSN	7	0.000140921	0.000170772	0.000141023	1532	2086	3235	625	1184	2739	2008	1057	0.529796	1.50398	0.71044	0.741506	0.560579	0.506814	0.00864407	-0.204892	0.620118	-0.0981239
DSAKEALDKYFKNH	neg-ctrl	QIVSML-MMSS	6	6.02257e-05	4.58496e-05	8.90905e-05	609	448	1030	13	5	1469	2272	77	0.741281	0.210451	0.885502	0.597068	0.49245	0.635901	-0.17905	0.212998	0.813392	0.0169741
DSAKEALDKYFKNH	neg-ctrl	QIVSML-MTRN	7	3.73473e-05	4.15182e-05	5.07385e-05	11	484	1065	49	576	503	1111	89	0.926307	101.656	0.827888	0.109027	0.644223	0.456275	0.239082	-0.368501	0.877098	-0.0647093
DSAKEALDKYFKNH	neg-ctrl	QIVSML-MTRS	6	2.73338e-05	5.01112e-05	1.2386e-05	2593	289	435	41	0	6	453	3	0.895433	0.381304	0.867972	117.571	0.319721	0.743471	-0.654916	0.56123	0.881702	-0.0468427
DSAKEALDKYFKNH	neg-ctrl	QIVSML-MTSN	6	4.91657e-05	4.41999e-05	6.13581e-05	95	820	729	64	101	1569	849	543	0.784092	68.314	0.780767	106.024	0.575211	0.607141	0.048954	0.119893	0.782429	0.0844234
DSAKEALDKYFKNH	neg-ctrl	QIVSML-MTSS	5	5.75251e-05	5.77495e-05	8.6478e-05	8	558	1517	197	331	1700	1719	228	0.591585	36.2926	0.872857	164.389	0.688873	0.549032	0.362091	-0.0682223	0.732221	0.146934
DSAKEALDKYFKNH	neg-ctrl	QIVSMV-LMRN	6	4.26098e-05	5.78448e-05	7.20435e-05	1190	558	1116	9	787	985	1434	97	0.754159	86.6927	0.873612	1.08412	0.436921	0.452485	-0.33203	-0.380769	0.813885	-0.3564
DSAKEALDKYFKNH	neg-ctrl	QIVSMV-LMRS	5	4.353e-05	3.4165e-05	4.84168e-05	4	567	529	232	423	1333	621	4	0.64461	48.3928	0.615716	102.245	0.671199	0.447406	0.313398	-0.397211	0.630163	-0.0419063
DSAKEALDKYFKNH	neg-ctrl	QIVSMV-LMSN	5	4.98071e-05	7.9359e-05	6.44262e-05	9	756	2238	95	1	1902	797	560	0.861289	51.6407	0.920659	3.13756	0.664524	0.624906	0.295011	0.177404	0.890974	0.236208
DSAKEALDKYFKNH	neg-ctrl	QIVSMV-LMSS	4	1.75363e-06	7.01452e-06	0	0	0	283	0	0	0	0	0	0.496573	0.61703	0.478511	0.419896	0.746696	0.493174	0.521392	-0.249049	0.487542	0.136171
DSAKEALDKYFKNH	neg-ctrl	QIVSMV-LTRN	5	4.23109e-05	3.19452e-05	5.32507e-05	6	602	571	14	0	1114	1194	61	0.803954	0.338482	0.331876	127.648	0.584987	0.616825	0.0758872	0.151244	0.567915	0.113565
DSAKEALDKYFKNH	neg-ctrl	QIVSMV-LTRS	4	2.84098e-05	4.66783e-05	2.20046e-05	1149	566	599	105	3	137	652	122	0.780443	263.472	0.688734	0.100015	0.428504	0.729244	-0.35522	0.515174	0.734588	0.0799767
DSAKEALDKYFKNH	neg-ctrl	QIVSMV-LTSN	4	2.92443e-05	5.16579e-05	2.79621e-05	2241	184	798	25	2	112	882	136	0.867535	68.1818	0.802929	511.853	0.345493	0.744867	-0.583913	0.565749	0.835232	-0.0090819
DSAKEALDKYFKNH	neg-ctrl	QIVSMV-LTSS	3	7.00215e-06	7.53766e-06	1.29265e-05	1	83	205	2	0	253	274	63	0.630901	75.2777	0.493065	47.8682	0.639523	0.646609	0.226134	0.247663	0.561983	0.236898
DSAKEALDKYFKNH	neg-ctrl	QIVSMV-MMRN	7	4.6668e-05	5.02766e-05	5.0286e-05	1078	323	990	195	1	2	1772	155	0.835611	0.210894	0.63926	0.933334	0.481937	0.770388	-0.208013	0.648367	0.737435	0.220177
DSAKEALDKYFKNH	neg-ctrl	QIVSMV-MMRS	6	9.09114e-05	8.08168e-05	0.000137105	1237	933	1529	76	763	2834	1989	1214	0.771901	90.7034	0.587713	73.5868	0.47668	0.55242	-0.222495	-0.0572543	0.679807	-0.139875
DSAKEALDKYFKNH	neg-ctrl	QIVSMV-MMSN	6	3.83712e-05	4.2248e-05	8.51142e-05	721	540	723	15	769	2115	1160	125	0.920608	0.977727	0.734641	0.666435	0.452865	0.456052	-0.288106	-0.369222	0.827624	-0.328664
DSAKEALDKYFKNH	neg-ctrl	QIVSMV-MMSS	5	9.32078e-07	3.71794e-07	1.08885e-06	0	0	15	0	2	0	39	0	0.564972	0.61703	0.660295	28.5529	0.706434	0.650273	0.41047	0.259525	0.612633	0.334997
DSAKEALDKYFKNH	neg-ctrl	QIVSMV-MTRN	6	8.59005e-05	0.000170436	6.81392e-05	1205	2909	2228	857	1014	333	1484	255	0.700832	0.110394	0.598154	0.148511	0.570072	0.436896	0.0347956	-0.431234	0.649493	-0.198219
DSAKEALDKYFKNH	neg-ctrl	QIVSMV-MTRS	5	1.70246e-05	3.96415e-05	1.39581e-05	9	412	1111	3	0	53	481	1	0.839368	331.345	0.922759	134.577	0.640992	0.713963	0.23018	0.465706	0.881064	0.347943
DSAKEALDKYFKNH	neg-ctrl	QIVSMV-MTSN	5	4.02101e-06	2.29485e-06	2.61709e-06	1	0	42	63	2	45	65	1	0.836102	0.601324	0.933761	0.839792	0.918567	0.604372	0.994893	0.11093	0.884932	0.552911
DSAKEALDKYFKNH	neg-ctrl	QIVSMV-MTSS	4	7.43192e-06	2.94296e-06	1.64505e-05	2	0	117	1	0	384	353	0	0.850005	49.3624	0.825974	136.466	0.731638	0.597414	0.479909	0.0884058	0.837989	0.284157
DSAKEALDKYFKNH	neg-ctrl	QMGHLL-LMRN	7	1.3678e-05	2.6578e-05	1.59933e-05	1082	338	168	2	0	572	120	159	0.716104	0.814225	0.9776	151.163	0.337585	0.607725	-0.605699	0.121784	0.846852	-0.241957
DSAKEALDKYFKNH	neg-ctrl	QMGHLL-LMRS	6	1.04378e-05	1.95312e-05	8.25166e-06	4	412	302	3	0	63	259	8	0.776838	339.984	0.911839	87.3384	0.567459	0.689963	0.0275983	0.388011	0.844339	0.207805
DSAKEALDKYFKNH	neg-ctrl	QMGHLL-LMSN	6	6.65742e-06	1.62765e-06	8.42111e-06	2	54	0	2	0	142	208	16	0.964854	1.23406	0.769688	0.419896	0.515186	0.640439	-0.116412	0.227688	0.867271	0.0556378
DSAKEALDKYFKNH	neg-ctrl	QMGHLL-LMSS	5	4.51366e-05	6.36885e-05	4.45685e-05	11	670	1633	186	1	78	1497	177	0.733639	66.0993	0.785802	139.546	0.675626	0.760605	0.325595	0.616698	0.75972	0.471147
DSAKEALDKYFKNH	neg-ctrl	QMGHLL-LTRN	6	1.22114e-05	8.9268e-06	2.67753e-05	2	142	190	4	1	615	580	1	0.799682	1.23406	0.425778	93.217	0.604223	0.598731	0.128882	0.092667	0.61273	0.110774
DSAKEALDKYFKNH	neg-ctrl	QMGHLL-LTRS	5	1.56068e-05	1.19154e-05	2.7565e-05	330	1	320	6	0	1158	247	2	0.67377	45.6602	0.645235	96.3662	0.425522	0.533058	-0.363436	-0.119932	0.659502	-0.241684
DSAKEALDKYFKNH	neg-ctrl	QMGHLL-LTSN	5	4.26591e-05	5.2906e-05	6.24826e-05	11	976	981	9	72	814	1722	2	0.533669	5.46512	0.841556	11.967	0.58382	0.617602	0.0726725	0.15376	0.687612	0.113216
DSAKEALDKYFKNH	neg-ctrl	QMGHLL-LTSS	4	9.21226e-06	2.20671e-05	1.66504e-06	8	652	90	43	1	3	59	0	0.96913	29.0004	0.780515	56.546	0.542146	0.687493	-0.0421375	0.380014	0.874822	0.168938
DSAKEALDKYFKNH	neg-ctrl	QMGHLL-MMRN	8	6.79018e-05	7.60138e-05	9.1816e-05	25	1604	1073	134	740	1631	1519	531	0.740613	3.91061	0.673007	0.817287	0.585434	0.505663	0.0771194	-0.208617	0.70681	-0.065749
DSAKEALDKYFKNH	neg-ctrl	QMGHLL-MMRS	7	1.76174e-06	0	7.83046e-07	0	0	0	0	0	0	29	0	0.478186	0.61703	0.989165	17.2157	0.612957	0.699835	0.152944	0.419967	0.733675	0.286456
DSAKEALDKYFKNH	neg-ctrl	QMGHLL-MMSN	7	8.35662e-05	8.11162e-05	8.47012e-05	18	1322	1588	164	569	1248	1507	737	0.449788	1.49821	0.471854	12.5147	0.620778	0.549627	0.17449	-0.0662936	0.460821	0.054098
DSAKEALDKYFKNH	neg-ctrl	QMGHLL-MMSS	6	1.47616e-05	1.16148e-05	1.56256e-05	846	0	71	1	0	5	548	48	0.424014	1.84859	0.763141	199.871	0.272994	0.76641	-0.783647	0.635491	0.593577	-0.0740777
DSAKEALDKYFKNH	neg-ctrl	QMGHLL-MTRN	7	5.17808e-06	9.81314e-07	9.26826e-06	0	0	38	2	1	0	240	180	0.736247	78.9798	0.903618	12.177	0.751356	0.854922	0.53423	0.922027	0.819933	0.728128
DSAKEALDKYFKNH	neg-ctrl	QMGHLL-MTRS	6	1.52441e-05	1.7319e-05	2.22429e-05	4	284	364	1	0	152	687	62	0.88733	0.254199	0.943813	152.422	0.595722	0.71118	0.105461	0.456696	0.915571	0.281078
DSAKEALDKYFKNH	neg-ctrl	QMGHLL-MTSN	6	1.83373e-05	3.31499e-05	1.41602e-05	3	343	931	5	0	652	58	55	0.843357	34.8622	0.44542	19.0353	0.644574	0.543521	0.240048	-0.0860623	0.644389	0.076993
DSAKEALDKYFKNH	neg-ctrl	QMGHLL-MTSS	5	1.59043e-05	1.68124e-05	3.08669e-05	2	88	409	208	436	1	735	208	0.701389	0.103065	0.939221	63.8242	0.80832	0.469372	0.691164	-0.3261	0.820305	0.182532
DSAKEALDKYFKNH	neg-ctrl	QMGHLV-LMRN	6	5.59881e-07	8.84298e-07	6.48038e-07	0	4	31	0	0	0	24	0	0.496573	0.61703	0.699895	44.9289	0.68565	0.691754	0.35321	0.393807	0.598234	0.373509
DSAKEALDKYFKNH	neg-ctrl	QMGHLV-LMSN	5	8.44535e-06	1.68762e-05	1.06558e-05	1311	1	64	1	0	260	220	2	0.831596	4.93624	0.803775	7.13824	0.26397	0.593709	-0.808507	0.0764113	0.817685	-0.366048
DSAKEALDKYFKNH	neg-ctrl	QMGHLV-LMSS	4	2.90781e-06	7.93161e-07	3.63623e-06	0	0	32	0	0	1	134	0	0.454041	16.6598	0.847829	0.419896	0.725428	0.734817	0.4628	0.533214	0.650935	0.498007
DSAKEALDKYFKNH	neg-ctrl	QMGHLV-LTSN	4	1.2808e-05	1.48276e-05	2.05853e-05	0	109	466	6	0	524	411	3	0.93546	166.598	0.835961	217.506	0.675461	0.589573	0.325142	0.0630223	0.885711	0.194082
DSAKEALDKYFKNH	neg-ctrl	QMGHLV-LTSS	3	4.04161e-05	3.17602e-05	4.8367e-05	754	41	875	6	2	1917	464	82	0.783367	122.686	0.647437	1.23898	0.442615	0.548886	-0.316345	-0.068692	0.715402	-0.192519
DSAKEALDKYFKNH	neg-ctrl	QMGHLV-MMRN	7	3.3499e-05	2.19266e-05	1.99071e-05	205	104	468	250	439	3	405	69	0.320477	35.4792	0.585955	178.036	0.672319	0.380792	0.316485	-0.612859	0.453216	-0.148187
DSAKEALDKYFKNH	neg-ctrl	QMGHLV-MMRS	6	5.41531e-06	1.85723e-05	1.10831e-06	541	229	227	1	0	5	36	3	0.662805	66.0222	0.773652	18.0555	0.383142	0.699101	-0.480191	0.417593	0.718228	-0.0312989
DSAKEALDKYFKNH	neg-ctrl	QMGHLV-MMSN	6	1.55869e-05	2.10254e-05	2.036e-05	2	1	804	53	4	399	480	9	0.832138	0.0990323	0.791422	0.0664649	0.775667	0.612824	0.601206	0.138291	0.81178	0.369748
DSAKEALDKYFKNH	neg-ctrl	QMGHLV-MMSS	5	3.81163e-06	1.23931e-07	6.40004e-06	0	0	5	0	2	52	201	0	0.898938	91.629	0.832475	5.87855	0.670101	0.667782	0.310374	0.316204	0.865706	0.313289
DSAKEALDKYFKNH	neg-ctrl	QMGHLV-MTRS	5	2.35167e-06	3.1343e-08	4.12782e-06	1	0	0	1	0	1	122	53	0.894817	0.308515	0.984163	50.8074	0.621071	0.81792	0.175298	0.802242	0.93949	0.48877
DSAKEALDKYFKNH	neg-ctrl	QMGHLV-MTSN	5	3.67188e-06	5.77014e-06	6.48089e-07	0	0	232	1	0	3	22	0	0.978195	83.9161	0.911652	4.19896	0.748151	0.66372	0.525399	0.303055	0.944924	0.414227
DSAKEALDKYFKNH	neg-ctrl	QMGHLV-MTSS	4	1.53038e-06	1.31576e-06	1.7281e-06	1	45	0	0	0	0	64	0	0.665298	170.917	0.95145	20.155	0.503078	0.72455	-0.149771	0.499979	0.808374	0.175104
DSAKEALDKYFKNH	neg-ctrl	QMGHML-LMRN	6	2.53725e-05	2.71714e-05	2.43632e-05	4	501	503	7	153	598	399	5	0.57855	70.5471	0.729285	0.959346	0.58584	0.483027	0.0782379	-0.281897	0.653917	-0.10183
DSAKEALDKYFKNH	neg-ctrl	QMGHML-LMRS	5	3.48632e-05	5.80343e-05	4.86643e-05	3722	388	138	5	0	2027	432	31	0.813871	0.356951	0.846769	102.875	0.28354	0.537472	-0.754592	-0.105643	0.83032	-0.430117
DSAKEALDKYFKNH	neg-ctrl	QMGHML-LMSN	5	2.1337e-05	3.40521e-05	3.13513e-05	236	27	1226	7	1	611	751	3	0.867124	0.652192	0.880286	131.148	0.613698	0.615478	0.154986	0.146884	0.873705	0.150935
DSAKEALDKYFKNH	neg-ctrl	QMGHML-LMSS	4	4.59057e-05	5.686e-05	7.71686e-05	9	674	1489	16	965	1494	1185	64	0.613399	2.38901	0.793248	56.686	0.632985	0.424944	0.208122	-0.469926	0.703324	-0.130902
DSAKEALDKYFKNH	neg-ctrl	QMGHML-LTRN	5	6.19302e-06	1.14697e-05	3.78327e-06	0	0	135	412	0	3	72	116	0.740558	63.8626	0.894142	31.7721	0.963037	0.89019	1.11741	1.0362	0.81735	1.0768
DSAKEALDKYFKNH	neg-ctrl	QMGHML-LTRS	4	3.46541e-05	1.17752e-05	1.4972e-05	9	290	127	6	315	83	206	148	0.34776	0.283753	0.527121	169.638	0.546113	0.413604	-0.0312091	-0.506639	0.437441	-0.268924
DSAKEALDKYFKNH	neg-ctrl	QMGHML-LTSN	4	1.05047e-05	1.17221e-05	1.33494e-05	3	197	238	4	0	405	223	2	0.868288	9.46113	0.728056	80.6201	0.596317	0.570392	0.107101	0.000926589	0.798172	0.054014
DSAKEALDKYFKNH	neg-ctrl	QMGHML-LTSS	3	2.06474e-05	2.35122e-05	3.42673e-05	185	455	193	172	1	298	1069	1	0.843687	43.1921	0.915417	81.2499	0.574393	0.677474	0.0467014	0.34758	0.879552	0.197141
DSAKEALDKYFKNH	neg-ctrl	QMGHML-MMRN	7	3.71417e-05	5.95769e-05	4.04526e-05	24	1390	756	14	226	422	1040	47	0.835529	0.581647	0.81786	35.6312	0.553161	0.536346	-0.0117923	-0.109288	0.826694	-0.0605402
DSAKEALDKYFKNH	neg-ctrl	QMGHML-MMRS	6	4.13851e-05	2.85081e-05	7.91969e-05	48	332	644	120	903	559	1757	359	0.551426	0.398705	0.88981	204.349	0.658018	0.47697	0.277086	-0.301503	0.720618	-0.0122086
DSAKEALDKYFKNH	neg-ctrl	QMGHML-MMSN	6	2.61541e-05	1.33359e-05	4.45501e-05	11	10	518	4	0	1424	470	403	0.933907	0.386942	0.894461	174.257	0.724619	0.617448	0.46057	0.15326	0.914184	0.306915
DSAKEALDKYFKNH	neg-ctrl	QMGHML-MMSS	5	3.31639e-05	4.90669e-05	5.34907e-05	14	902	916	3	0	604	1028	965	0.786555	0.367105	0.93296	85.3789	0.581849	0.769804	0.0672427	0.646477	0.859758	0.35686
DSAKEALDKYFKNH	neg-ctrl	QMGHML-MTRN	6	4.19817e-05	8.61425e-05	3.45862e-05	2402	1026	1142	9	545	224	593	311	0.790958	34.6418	0.883626	0.678512	0.389691	0.453322	-0.462149	-0.378059	0.837292	-0.420104
DSAKEALDKYFKNH	neg-ctrl	QMGHML-MTSN	5	3.14491e-06	4.01924e-06	2.03075e-06	5	136	0	1	0	1	9	115	0.661797	75.2777	0.972083	0.419896	0.497902	0.956138	-0.164029	1.24969	0.81694	0.54283
DSAKEALDKYFKNH	neg-ctrl	QMGHML-MTSS	4	6.90221e-06	3.03704e-06	1.06507e-05	2	0	120	2	0	0	240	271	0.760791	37.0218	0.758695	234.302	0.736121	0.885795	0.492258	1.02197	0.759743	0.757115
DSAKEALDKYFKNH	neg-ctrl	QMGHMV-LMRN	5	2.32365e-05	3.39646e-05	4.0219e-05	573	461	479	105	1	291	1220	131	0.960284	271.185	0.858434	0.977003	0.481815	0.71127	-0.20835	0.456987	0.909359	0.124319
DSAKEALDKYFKNH	neg-ctrl	QMGHMV-LMRS	4	1.75614e-05	1.21498e-05	4.1399e-05	5	329	96	9	960	249	728	5	0.950352	55.2242	0.737614	61.9347	0.539994	0.353426	-0.0480676	-0.701449	0.843983	-0.374758
DSAKEALDKYFKNH	neg-ctrl	QMGHMV-LMSN	4	3.84868e-05	2.45904e-05	4.46314e-05	293	250	556	8	282	237	1264	77	0.891261	1.80986	0.390592	360.691	0.503578	0.542902	-0.148391	-0.0880644	0.640927	-0.118228
DSAKEALDKYFKNH	neg-ctrl	QMGHMV-LMSS	3	3.74333e-05	5.52369e-05	5.51171e-05	706	780	948	47	359	266	1566	105	0.887061	53.1527	0.947267	89.2279	0.485832	0.541993	-0.197284	-0.0910093	0.917164	-0.144146
DSAKEALDKYFKNH	neg-ctrl	QMGHMV-LTRN	4	6.00667e-06	5.00529e-06	1.80808e-06	2	0	201	0	0	25	48	4	0.956747	153.023	0.526447	30.3375	0.736323	0.649676	0.492813	0.257592	0.741597	0.375202
DSAKEALDKYFKNH	neg-ctrl	QMGHMV-LTSS	2	3.71269e-06	1.16655e-05	3.59122e-08	1	88	170	248	1	1	0	0	0.704998	20.979	0.977005	0.419896	0.843919	0.423155	0.789239	-0.475719	0.841002	0.15676
DSAKEALDKYFKNH	neg-ctrl	QMGHMV-MMRN	6	7.78774e-06	1.5633e-05	2.50903e-06	0	2	447	228	0	29	73	1	0.835796	203.003	0.976655	5.03875	0.87413	0.653412	0.87247	0.269686	0.906225	0.571078
DSAKEALDKYFKNH	neg-ctrl	QMGHMV-MMRS	5	1.43164e-05	1.6518e-05	2.99613e-05	5	453	101	42	524	156	485	304	0.826876	220.28	0.884881	49.7577	0.560009	0.444277	0.00707329	-0.40734	0.855878	-0.200133
DSAKEALDKYFKNH	neg-ctrl	QMGHMV-MMSN	5	1.46542e-05	2.57348e-05	2.01857e-05	3	309	670	7	263	375	286	65	0.774346	1.30162	0.890971	144.234	0.632248	0.433844	0.206089	-0.441115	0.832659	-0.117513
DSAKEALDKYFKNH	neg-ctrl	QMGHMV-MMSS	4	1.16508e-05	1.35271e-05	2.20126e-05	1	128	293	129	0	901	214	0	0.853602	40.8474	0.913959	99.0955	0.750118	0.535618	0.530819	-0.111647	0.883781	0.209586
DSAKEALDKYFKNH	neg-ctrl	QMGHMV-MTRN	5	3.385e-06	2.68348e-06	7.12066e-06	1	0	107	1	0	0	209	96	0.39412	77.1287	0.981896	61.3048	0.738001	0.828624	0.497437	0.836894	0.688008	0.667166
DSAKEALDKYFKNH	neg-ctrl	QMGHMV-MTRS	4	2.59321e-05	2.57398e-05	2.06276e-05	2	411	553	5	1	488	408	52	0.614523	49.1567	0.696764	51.6472	0.602505	0.611684	0.12415	0.134599	0.655643	0.129374
DSAKEALDKYFKNH	neg-ctrl	QMGHMV-MTSN	4	1.32032e-05	1.72695e-05	6.64777e-06	491	50	404	5	3	94	149	57	0.634879	93.7886	0.409354	228.004	0.41098	0.68393	-0.403498	0.368478	0.522117	-0.0175097
DSAKEALDKYFKNH	neg-ctrl	QMGSLL-LMRN	6	1.66613e-05	2.42394e-05	2.87359e-05	14	767	69	7	0	983	406	4	0.864698	0.0253454	0.876791	0.311338	0.511145	0.557194	-0.127546	-0.0417967	0.870745	-0.0846711
DSAKEALDKYFKNH	neg-ctrl	QMGSLL-LMRS	5	4.85799e-05	8.4569e-05	6.24518e-05	2083	1597	438	163	521	1914	687	6	0.844476	74.1122	0.932346	6.37084	0.408587	0.446903	-0.410091	-0.398838	0.888411	-0.404465
DSAKEALDKYFKNH	neg-ctrl	QMGSLL-LMSN	5	4.71035e-06	8.05209e-06	1.06969e-05	4	189	102	0	357	0	159	1	0.542024	30.2345	0.478511	0.839792	0.549179	0.308269	-0.022762	-0.847634	0.510268	-0.435198
DSAKEALDKYFKNH	neg-ctrl	QMGSLL-LMSS	4	1.64713e-06	1.60138e-06	1.24207e-06	1	54	1	0	0	0	46	0	0.734357	0.61703	0.717541	0.419896	0.5047	0.715913	-0.145302	0.472019	0.725949	0.163358
DSAKEALDKYFKNH	neg-ctrl	QMGSLL-LTRN	5	3.96063e-05	6.02125e-05	5.47219e-05	5	913	1256	130	168	1064	1203	4	0.874167	67.2563	0.958438	68.2331	0.632337	0.54742	0.206336	-0.0734387	0.916303	0.0664486
DSAKEALDKYFKNH	neg-ctrl	QMGSLL-LTRS	4	6.97977e-06	9.39459e-06	1.13938e-05	5	309	13	3	3	338	142	92	0.962727	161.045	0.701855	72.0122	0.507165	0.614678	-0.138512	0.144293	0.832291	0.00289068
DSAKEALDKYFKNH	neg-ctrl	QMGSLL-LTSN	4	2.00791e-05	2.16603e-05	3.35653e-05	5	138	707	4	95	97	1051	113	0.933031	27.9206	0.83394	93.6369	0.677763	0.647818	0.331483	0.251575	0.883486	0.291529
DSAKEALDKYFKNH	neg-ctrl	QMGSLL-LTSS	3	3.64276e-06	1.32443e-05	1.28568e-06	0	457	0	0	0	0	10	66	0.497592	0.61703	0.478511	0.419896	0.500857	0.934355	-0.15589	1.17917	0.488051	0.511642
DSAKEALDKYFKNH	neg-ctrl	QMGSLL-MMRN	7	6.73717e-05	9.92129e-05	9.34909e-05	521	1524	1846	164	831	2051	1037	888	0.892402	2.13139	0.908194	15.733	0.560421	0.505607	0.0082078	-0.208799	0.900298	-0.100296
DSAKEALDKYFKNH	neg-ctrl	QMGSLL-MMRS	6	7.14855e-05	8.56007e-05	0.000146818	17	1592	1472	141	2562	3114	1657	8	0.827522	99.3418	0.911155	19.516	0.601245	0.379485	0.120678	-0.61709	0.869338	-0.248206
DSAKEALDKYFKNH	neg-ctrl	QMGSLL-MMSN	6	4.29713e-05	4.32598e-05	5.70691e-05	397	963	422	14	326	1397	914	90	0.616979	3.18622	0.880075	89.7178	0.477219	0.499152	-0.22101	-0.229694	0.748527	-0.225352
DSAKEALDKYFKNH	neg-ctrl	QMGSLL-MMSS	5	1.75722e-06	2.47863e-08	3.32825e-06	0	0	1	0	0	0	60	111	0.727049	0.61703	0.892428	0.419896	0.630106	0.90421	0.200191	1.08159	0.809739	0.640888
DSAKEALDKYFKNH	neg-ctrl	QMGSLL-MTRN	6	2.721e-06	2.12948e-06	3.65055e-06	0	0	0	108	0	2	82	91	0.953974	11.1065	0.504722	4.19896	0.988148	0.869848	1.18659	0.970346	0.729348	1.07847
DSAKEALDKYFKNH	neg-ctrl	QMGSLL-MTRS	5	1.10714e-05	2.13181e-05	5.91273e-06	1	145	667	29	0	218	49	43	0.973729	276.121	0.537193	46.1886	0.691849	0.58863	0.370289	0.0599688	0.755461	0.215129
DSAKEALDKYFKNH	neg-ctrl	QMGSLL-MTSN	5	2.14676e-05	4.59781e-05	2.7187e-05	1030	615	582	89	2	560	523	191	0.700005	85.3044	0.720229	0.304713	0.434506	0.653531	-0.338683	0.270072	0.710117	-0.0343055
DSAKEALDKYFKNH	neg-ctrl	QMGSLL-MTSS	4	3.03041e-05	5.65463e-05	2.7095e-05	12	710	1335	139	3	372	735	32	0.926044	109.06	0.755582	55.0064	0.653391	0.65134	0.264338	0.262979	0.840813	0.263659
DSAKEALDKYFKNH	neg-ctrl	QMGSLV-LMRS	4	3.73508e-05	3.32877e-05	1.983e-05	491	552	375	116	1	144	559	138	0.343195	480.049	0.580465	336.337	0.49077	0.733615	-0.183679	0.529322	0.46183	0.172822
DSAKEALDKYFKNH	neg-ctrl	QMGSLV-LMSN	4	2.08031e-05	4.24512e-05	3.96082e-05	2974	7	203	134	0	1872	216	3	0.500911	276.429	0.750113	89.018	0.300018	0.519293	-0.709194	-0.164493	0.625512	-0.436844
DSAKEALDKYFKNH	neg-ctrl	QMGSLV-LTRN	4	1.25201e-05	1.70093e-05	2.44571e-05	0	167	487	5	0	686	448	0	0.879265	66.9478	0.948125	44.0891	0.652239	0.578323	0.261165	0.0266028	0.913695	0.143884
DSAKEALDKYFKNH	neg-ctrl	QMGSLV-LTSN	3	1.27822e-06	2.23077e-07	2.46355e-06	0	0	9	0	0	1	90	1	0.496573	91.9375	0.971623	0.419896	0.690087	0.731151	0.365435	0.521346	0.734098	0.443391
DSAKEALDKYFKNH	neg-ctrl	QMGSLV-LTSS	2	2.97765e-05	2.32173e-05	4.70212e-05	9	417	429	20	566	1810	142	29	0.944077	0.730182	0.966325	242.07	0.593411	0.406803	0.0990955	-0.528654	0.955201	-0.214779
DSAKEALDKYFKNH	neg-ctrl	QMGSLV-MMRN	6	7.21171e-06	1.90706e-05	5.42211e-06	2	180	558	0	0	1	199	2	0.899757	0.61703	0.876245	44.9289	0.649931	0.742411	0.254806	0.557797	0.888001	0.406302
DSAKEALDKYFKNH	neg-ctrl	QMGSLV-MMRS	5	4.57286e-06	1.13842e-06	1.53938e-05	0	2	42	2	815	0	30	0	0.677966	0.61703	0.700921	41.5697	0.733633	0.255821	0.485404	-1.01742	0.689444	-0.266009
DSAKEALDKYFKNH	neg-ctrl	QMGSLV-MMSN	5	5.54225e-05	2.47784e-05	0.00010412	7	252	658	55	1644	2049	1397	4	0.873083	116.207	0.687432	42.8294	0.668431	0.392622	0.305774	-0.574562	0.780258	-0.134394
DSAKEALDKYFKNH	neg-ctrl	QMGSLV-MMSS	4	8.69426e-06	4.9441e-06	8.06564e-06	1	0	199	0	0	0	297	3	0.714061	41.958	0.856257	105.814	0.740728	0.746906	0.50495	0.572351	0.785159	0.538651
DSAKEALDKYFKNH	neg-ctrl	QMGSLV-MTSS	3	1.62233e-06	3.18696e-06	3.18619e-06	272	0	1	0	0	0	118	0	0.496573	0.61703	0.349152	0.419896	0.255671	0.735541	-0.83137	0.535559	0.422862	-0.147906
DSAKEALDKYFKNH	neg-ctrl	QMGSML-LMRN	5	0.000115431	9.38865e-05	6.46393e-05	5304	502	488	283	2568	742	120	135	0.426152	92.9659	0.445861	76.961	0.325413	0.292951	-0.639234	-0.897224	0.436006	-0.768229
DSAKEALDKYFKNH	neg-ctrl	QMGSML-LMSN	4	4.32845e-05	6.5083e-05	5.78369e-05	692	1559	472	8	281	1123	1191	27	0.898186	80.8309	0.392055	80.6901	0.457934	0.51812	-0.274139	-0.168292	0.64512	-0.221216
DSAKEALDKYFKNH	neg-ctrl	QMGSML-LTRN	4	8.69696e-06	1.52938e-05	1.55928e-05	3	155	397	47	0	417	273	46	0.812805	46.2772	0.852571	54.7965	0.679736	0.602153	0.336919	0.103745	0.832688	0.220332
DSAKEALDKYFKNH	neg-ctrl	QMGSML-LTSN	3	1.98405e-05	2.96939e-05	2.74768e-05	166	381	650	31	5	643	559	46	0.771738	0.0635677	0.866106	0.0264983	0.563454	0.60433	0.016565	0.110793	0.818922	0.0636791
DSAKEALDKYFKNH	neg-ctrl	QMGSML-MMRN	6	4.8855e-05	9.60314e-05	5.44458e-05	883	1994	1089	50	681	654	736	689	0.824714	36.7133	0.667896	14.9326	0.484944	0.497005	-0.199729	-0.236645	0.746305	-0.218187
DSAKEALDKYFKNH	neg-ctrl	QMGSML-MMRS	5	3.63937e-05	2.84075e-05	5.87239e-05	384	319	558	44	625	1098	955	128	0.658556	2.05677	0.658831	1.98218	0.499585	0.452187	-0.159392	-0.381735	0.658693	-0.270563
DSAKEALDKYFKNH	neg-ctrl	QMGSML-MMSN	5	2.33181e-05	2.80719e-05	3.50897e-05	7	369	526	216	214	550	789	3	0.87378	43.0687	0.844753	83.3494	0.702677	0.50555	0.400122	-0.208985	0.859267	0.0955685
DSAKEALDKYFKNH	neg-ctrl	QMGSML-MMSS	4	1.50708e-05	2.049e-05	3.16897e-05	0	0	662	207	279	830	387	84	0.909274	32.0856	0.963172	80.4101	0.846133	0.462926	0.795337	-0.346968	0.936223	0.224185
DSAKEALDKYFKNH	neg-ctrl	QMGSML-MTRN	5	2.86202e-05	3.72792e-05	5.52902e-05	853	581	392	41	5	1017	1095	475	0.798688	0.0356196	0.926878	0.0975625	0.417336	0.674044	-0.385988	0.336476	0.862783	-0.0247563
DSAKEALDKYFKNH	neg-ctrl	QMGSML-MTRS	4	1.00924e-05	8.16483e-06	1.6448e-05	2	1	204	155	38	475	267	0	0.851803	9.46113	0.831726	0.559862	0.892206	0.531154	0.922269	-0.126096	0.841764	0.398087
DSAKEALDKYFKNH	neg-ctrl	QMGSML-MTSN	4	2.09005e-05	4.02032e-05	2.79295e-05	10	547	860	148	1	6	1024	10	0.898438	63.1427	0.929434	42.8294	0.658697	0.747325	0.278957	0.573706	0.913936	0.426331
DSAKEALDKYFKNH	neg-ctrl	QMGSML-MTSS	3	8.49561e-06	1.33284e-05	6.70373e-06	5	0	533	3	0	1	206	73	0.72007	23.4471	0.823914	368.249	0.742317	0.812732	0.509327	0.785446	0.771992	0.647387
DSAKEALDKYFKNH	neg-ctrl	QMGSMV-LMRN	4	2.76186e-05	3.84735e-05	4.09107e-05	13	1217	116	9	285	1013	648	4	0.924692	22.8301	0.851136	0.56262	0.512565	0.472973	-0.123634	-0.314443	0.887914	-0.219038
DSAKEALDKYFKNH	neg-ctrl	QMGSMV-LMRS	3	2.91683e-06	5.45298e-07	1.05765e-05	0	0	22	0	0	204	255	1	0.851971	6.47881	0.409254	0.419896	0.716953	0.616243	0.43945	0.149359	0.630612	0.294404
DSAKEALDKYFKNH	neg-ctrl	QMGSMV-LMSN	3	9.61122e-06	4.79031e-06	2.12448e-05	1	0	192	1	408	143	417	7	0.880216	25.9153	0.824086	73.9017	0.743026	0.380001	0.51128	-0.61542	0.852151	-0.0520698
DSAKEALDKYFKNH	neg-ctrl	QMGSMV-LMSS	2	2.42115e-05	3.62647e-05	2.98535e-05	3	722	530	110	187	680	394	235	0.777735	25.2982	0.329968	244.38	0.61047	0.530686	0.146093	-0.127612	0.553851	0.00924087
DSAKEALDKYFKNH	neg-ctrl	QMGSMV-LTRN	3	2.86424e-05	3.52466e-05	5.19203e-05	1297	9	796	9	566	1699	373	72	0.863657	18.4228	0.891945	269.993	0.374838	0.426154	-0.503068	-0.466008	0.877801	-0.484538
DSAKEALDKYFKNH	neg-ctrl	QMGSMV-LTRS	2	1.19612e-05	6.20467e-06	2.79454e-05	3	1	239	11	785	252	346	1	0.818591	139.295	0.982583	0.135946	0.754585	0.327016	0.543127	-0.786947	0.900587	-0.12191
DSAKEALDKYFKNH	neg-ctrl	QMGSMV-LTSS	1	6.53886e-06	5.94499e-06	6.9392e-08	2	0	188	64	0	0	2	1	0.808354	25.9153	0.251475	47.8682	0.84057	0.600484	0.780013	0.0983431	0.529915	0.439178
DSAKEALDKYFKNH	neg-ctrl	QMGSMV-MMRN	5	3.18048e-05	2.3382e-05	5.49265e-05	8	565	275	5	0	666	1559	54	0.89315	54.7306	0.536976	47.0284	0.549193	0.663405	-0.022723	0.302035	0.715063	0.139656
DSAKEALDKYFKNH	neg-ctrl	QMGSMV-MMRS	4	1.76186e-06	2.75867e-06	7.07885e-07	0	0	58	67	0	0	0	46	0.470926	0.00273022	0.884514	18.8953	0.914945	0.940124	0.984914	1.19785	0.67772	1.09138
DSAKEALDKYFKNH	neg-ctrl	QMGSMV-MMSN	4	2.02456e-05	2.76181e-05	1.19149e-05	3	18	1091	1	1	2	433	11	0.334411	52.139	0.736173	0.563275	0.739172	0.74757	0.500664	0.5745	0.535292	0.537582
DSAKEALDKYFKNH	neg-ctrl	QMGSMV-MMSS	3	3.29084e-05	3.65258e-05	3.68902e-05	278	420	845	9	404	537	527	374	0.676158	74.0436	0.857443	1.88833	0.538412	0.498131	-0.0524261	-0.233001	0.766801	-0.142713
DSAKEALDKYFKNH	neg-ctrl	QMGSMV-MTRN	4	2.19707e-06	6.10696e-06	2.15029e-06	0	20	223	0	0	1	67	21	0.431913	3.08515	0.858586	7.55813	0.709382	0.788555	0.418594	0.70718	0.645249	0.562887
DSAKEALDKYFKNH	neg-ctrl	QMGSMV-MTSN	3	1.03442e-05	1.58885e-05	2.37992e-05	2	452	110	2	1	705	359	90	0.893887	43.1921	0.349152	28.9728	0.528517	0.595165	-0.0796851	0.081124	0.621519	0.000719421
DSAKEALDKYFKNH	neg-ctrl	QMGSMV-MTSS	2	6.25223e-06	8.90184e-06	7.49341e-06	4	264	47	2	337	1	33	36	0.944747	148.087	0.8892	27.1533	0.521282	0.289393	-0.0996196	-0.908743	0.916973	-0.504181
DSAKEALDKYFKNH	neg-ctrl	QMVHLL-LMRN	8	2.29152e-05	2.46007e-05	2.49769e-05	247	349	327	178	0	644	493	4	0.877285	0.125607	0.829117	48.708	0.577344	0.588416	0.0548314	0.0592757	0.853201	0.0570536
DSAKEALDKYFKNH	neg-ctrl	QMVHLL-LMRS	7	0.000251171	0.000233469	0.000210472	2303	3464	4090	250	302	5802	3572	265	0.443558	0.959897	0.464802	0.545865	0.510156	0.559352	-0.130269	-0.0348113	0.45418	-0.0825402
DSAKEALDKYFKNH	neg-ctrl	QMVHLL-LMSN	7	2.84212e-05	5.95939e-05	1.58741e-05	21	1278	897	4	180	331	201	82	0.759501	54.5455	0.80386	71.5223	0.562354	0.457484	0.0135347	-0.364585	0.78168	-0.175525
DSAKEALDKYFKNH	neg-ctrl	QMVHLL-LMSS	6	4.37133e-05	4.68336e-05	6.64064e-05	20	762	947	53	824	825	1218	254	0.786315	216.166	0.882222	5.76341	0.607406	0.45196	0.137652	-0.382468	0.834268	-0.122408
DSAKEALDKYFKNH	neg-ctrl	QMVHLL-LTRN	7	7.54842e-05	0.000133344	6.84677e-05	5867	1087	1069	362	827	527	1624	21	0.820283	83.9675	0.838052	78.3106	0.356503	0.442999	-0.55358	-0.411477	0.829168	-0.482529
DSAKEALDKYFKNH	neg-ctrl	QMVHLL-LTRS	6	6.77933e-05	2.46469e-05	8.81866e-05	1491	231	17	10	1213	2317	912	7	0.394477	43.6549	0.367721	0.379471	0.291781	0.402503	-0.731887	-0.542575	0.381099	-0.637231
DSAKEALDKYFKNH	neg-ctrl	QMVHLL-LTSN	6	7.92868e-05	8.54843e-05	7.77685e-05	1017	1500	1183	44	1207	768	1537	54	0.826198	80.875	0.374086	59.6253	0.475772	0.408008	-0.224996	-0.524752	0.600142	-0.374874
DSAKEALDKYFKNH	neg-ctrl	QMVHLL-LTSS	5	4.44788e-05	4.00576e-05	5.64187e-05	7	914	537	9	601	804	758	696	0.763156	0.150216	0.916545	39.7852	0.558552	0.513478	0.00306052	-0.183318	0.839851	-0.0901289
DSAKEALDKYFKNH	neg-ctrl	QMVHLL-MMRN	9	0.000125762	0.000134349	0.000108939	2046	2486	1402	191	557	1772	2471	21	0.401231	1.23151	0.783858	0.582906	0.458571	0.520924	-0.272386	-0.159213	0.592545	-0.215799
DSAKEALDKYFKNH	neg-ctrl	QMVHLL-MMRS	8	6.50123e-05	4.23847e-05	7.58688e-05	3	664	902	38	148	1523	1692	6	0.364413	0.517223	0.768922	5.0475	0.613596	0.56792	0.154706	-0.00707444	0.566667	0.0738156
DSAKEALDKYFKNH	neg-ctrl	QMVHLL-MMSN	8	6.91567e-05	9.53242e-05	9.43818e-05	27	2136	1319	21	1182	2138	1282	6	0.878415	0.743396	0.686904	45.3488	0.559492	0.416663	0.00564907	-0.496735	0.78266	-0.245543
DSAKEALDKYFKNH	neg-ctrl	QMVHLL-MMSS	7	0.000154345	8.77395e-05	9.60369e-05	281	1463	1637	76	733	1919	1783	13	0.395643	62.32	0.376675	0.702833	0.566678	0.474005	0.0254472	-0.311102	0.386159	-0.142827
DSAKEALDKYFKNH	neg-ctrl	QMVHLL-MTRN	8	1.47145e-05	1.99986e-05	2.16444e-05	7	508	208	2	0	45	771	1	0.797545	23.0769	0.945073	7.13824	0.541166	0.729242	-0.044838	0.515168	0.871309	0.235165
DSAKEALDKYFKNH	neg-ctrl	QMVHLL-MTRS	7	2.73943e-05	3.03291e-05	3.28255e-05	8	523	602	8	2	699	557	335	0.797345	237.248	0.54121	0.447643	0.592188	0.668925	0.0957248	0.319905	0.669277	0.207815
DSAKEALDKYFKNH	neg-ctrl	QMVHLL-MTSN	7	5.40039e-05	3.39945e-05	2.34986e-05	1483	275	352	3	1	212	727	2	0.34451	144.694	0.541273	313.662	0.334587	0.674824	-0.613959	0.339003	0.442892	-0.137478
DSAKEALDKYFKNH	neg-ctrl	QMVHLL-MTSS	6	1.01339e-05	1.53203e-05	1.30223e-05	4	376	175	2	0	0	480	4	0.847879	130.193	0.983592	29.3927	0.547168	0.748646	-0.0283025	0.577983	0.915735	0.27484
DSAKEALDKYFKNH	neg-ctrl	QMVHLV-LMRS	6	2.77781e-05	3.94427e-05	1.96368e-05	15	601	876	7	0	519	296	149	0.593673	22.9844	0.781596	150.743	0.603158	0.63141	0.125948	0.19846	0.687635	0.162204
DSAKEALDKYFKNH	neg-ctrl	QMVHLV-LMSN	6	5.03785e-05	7.38968e-05	1.71886e-05	681	1658	717	8	2	332	412	3	0.376663	79.3655	0.551252	66.5536	0.473607	0.614242	-0.230961	0.142881	0.463958	-0.04404
DSAKEALDKYFKNH	neg-ctrl	QMVHLV-LMSS	5	3.04299e-07	1.2172e-06	0	0	42	0	0	0	0	0	0	0.496573	0.61703	0.478511	0.419896	0.508671	0.493174	-0.134362	-0.249049	0.487542	-0.191706
DSAKEALDKYFKNH	neg-ctrl	QMVHLV-LTRS	5	1.00104e-06	6.6923e-07	0	0	0	27	0	0	0	0	0	0.938922	0.61703	0.478511	0.419896	0.721814	0.493174	0.452843	-0.249049	0.708716	0.101897
DSAKEALDKYFKNH	neg-ctrl	QMVHLV-LTSN	5	3.06399e-05	2.26264e-05	1.34101e-05	3	187	517	221	232	2	174	294	0.702219	106.283	0.291229	93.077	0.761614	0.507325	0.56249	-0.203237	0.496724	0.179627
DSAKEALDKYFKNH	neg-ctrl	QMVHLV-LTSS	4	1.66723e-06	0	6.65417e-06	0	0	0	0	0	164	137	0	0.550591	0.61703	0.478511	27.9231	0.612957	0.590729	0.152944	0.0667645	0.514551	0.109854
DSAKEALDKYFKNH	neg-ctrl	QMVHLV-MMRN	8	2.59946e-05	4.54127e-05	3.89767e-05	1818	321	523	102	2	954	752	94	0.877752	29.42	0.520008	308.204	0.368469	0.607661	-0.520615	0.121576	0.69888	-0.19952
DSAKEALDKYFKNH	neg-ctrl	QMVHLV-MMRS	7	7.49877e-06	4.11601e-07	1.30815e-05	1	0	5	14	0	236	107	386	0.554143	144.385	0.77684	57.1059	0.87305	0.77767	0.869494	0.671941	0.665492	0.770717
DSAKEALDKYFKNH	neg-ctrl	QMVHLV-MMSN	7	1.8115e-05	2.01261e-05	2.04722e-05	3	241	528	1	0	477	396	77	0.967323	0.676863	0.931946	70.3326	0.629089	0.622323	0.197386	0.169043	0.949634	0.183215
DSAKEALDKYFKNH	neg-ctrl	QMVHLV-MMSS	6	3.39332e-05	4.47512e-05	2.86337e-05	911	75	1273	22	0	5	1044	23	0.885497	1.16126	0.879045	181.395	0.469096	0.752753	-0.24339	0.591278	0.882271	0.173944
DSAKEALDKYFKNH	neg-ctrl	QMVHLV-MTRN	7	1.9036e-05	1.89647e-05	2.33982e-05	956	99	197	5	726	168	177	169	0.864432	16.1233	0.776229	10.7773	0.31982	0.343841	-0.654643	-0.732478	0.82033	-0.69356
DSAKEALDKYFKNH	neg-ctrl	QMVHLV-MTRS	6	1.2337e-06	1.75983e-06	3.0422e-06	0	0	71	0	0	1	112	0	0.758174	0.308515	0.478511	76.0012	0.737716	0.732044	0.496651	0.524237	0.618342	0.510444
DSAKEALDKYFKNH	neg-ctrl	QMVHLV-MTSN	6	5.51005e-06	7.71882e-06	3.04698e-06	2	121	169	0	0	1	17	167	0.920865	34.5537	0.754429	104.974	0.599665	0.960561	0.116326	1.26401	0.837647	0.690167
DSAKEALDKYFKNH	neg-ctrl	QMVHLV-MTSS	5	2.15345e-05	3.49847e-05	1.90564e-05	7	793	193	362	1	378	450	5	0.805766	167.215	0.872613	22.1145	0.663808	0.614085	0.293038	0.142374	0.839189	0.217706
DSAKEALDKYFKNH	neg-ctrl	QMVHML-LMRN	7	6.57018e-05	8.85895e-05	6.6401e-05	21	1385	1680	333	280	1130	1458	108	0.778304	3.06281	0.805409	1.11899	0.645056	0.543859	0.241376	-0.0849669	0.791856	0.0782045
DSAKEALDKYFKNH	neg-ctrl	QMVHML-LMRS	6	3.42445e-05	4.37e-05	2.21039e-05	847	870	343	7	3	467	505	0	0.678733	38.5644	0.886228	145.284	0.415436	0.604233	-0.391222	0.110481	0.78248	-0.140371
DSAKEALDKYFKNH	neg-ctrl	QMVHML-LMSN	6	2.08027e-05	2.36417e-05	4.54988e-05	4	436	435	9	189	1137	776	44	0.860903	95.8159	0.914624	138.846	0.587111	0.517647	0.0817403	-0.169822	0.887763	-0.0440408
DSAKEALDKYFKNH	neg-ctrl	QMVHML-LMSS	5	5.76562e-05	7.45056e-05	8.81134e-05	908	1474	820	46	1478	1246	1417	62	0.736136	1.33835	0.838284	61.7247	0.466733	0.393484	-0.249898	-0.571773	0.78721	-0.410835
DSAKEALDKYFKNH	neg-ctrl	QMVHML-LTRN	6	3.80617e-05	4.70155e-05	3.78619e-05	459	798	696	66	261	98	998	291	0.7382	0.795214	0.934782	151.023	0.50596	0.579188	-0.141829	0.0294035	0.836491	-0.0562126
DSAKEALDKYFKNH	neg-ctrl	QMVHML-LTRS	5	3.32204e-05	6.37968e-05	1.86798e-05	1607	1262	339	7	0	147	592	3	0.852795	44.7787	0.773015	0.401299	0.385645	0.684488	-0.473295	0.370285	0.812905	-0.0515046
DSAKEALDKYFKNH	neg-ctrl	QMVHML-LTSN	5	9.28577e-06	1.11582e-05	2.27021e-05	4	276	124	2	27	863	247	0	0.723925	28.6919	0.902048	103.924	0.545872	0.524296	-0.0318737	-0.148298	0.812987	-0.0900857
DSAKEALDKYFKNH	neg-ctrl	QMVHML-LTSS	4	5.11709e-05	2.41619e-05	3.24811e-05	739	149	450	5	0	819	653	6	0.308188	0.281416	0.383967	178.876	0.390879	0.591049	-0.458877	0.0677981	0.346077	-0.195539
DSAKEALDKYFKNH	neg-ctrl	QMVHML-MMRN	8	6.81129e-05	7.90879e-05	6.84699e-05	18	1192	1511	349	216	1973	1043	58	0.65544	66.0222	0.356945	2.60293	0.656281	0.522717	0.272302	-0.15341	0.506193	0.0594459
DSAKEALDKYFKNH	neg-ctrl	QMVHML-MMRS	7	2.74188e-05	3.36559e-05	4.56422e-05	604	547	431	5	1	926	1041	54	0.754506	20.5162	0.496272	43.5292	0.433979	0.619493	-0.340136	0.159881	0.625389	-0.0901277
DSAKEALDKYFKNH	neg-ctrl	QMVHML-MMSN	7	5.12013e-05	6.17047e-05	7.31669e-05	130	905	1360	13	2	773	2143	87	0.737591	131.016	0.844525	0.644509	0.584182	0.674004	0.0736693	0.336347	0.791058	0.205008
DSAKEALDKYFKNH	neg-ctrl	QMVHML-MMSS	6	7.34363e-05	6.74103e-05	7.97566e-05	8	493	2118	27	1494	891	1364	9	0.590908	59.1874	0.805386	100.271	0.674083	0.378524	0.321345	-0.620201	0.698147	-0.149428
DSAKEALDKYFKNH	neg-ctrl	QMVHML-MTRN	7	7.36621e-05	0.000125487	8.82867e-05	3914	972	2034	71	1979	594	1437	219	0.75256	9.0451	0.871514	1.44339	0.387755	0.368781	-0.467481	-0.651742	0.812037	-0.559612
DSAKEALDKYFKNH	neg-ctrl	QMVHML-MTRS	6	9.99866e-06	9.63445e-06	9.83569e-06	2	68	212	121	1	203	227	2	0.802773	44.0148	0.840642	69.9127	0.791285	0.607883	0.644233	0.122295	0.821707	0.383264
DSAKEALDKYFKNH	neg-ctrl	QMVHML-MTSN	6	5.0809e-05	0.00010741	6.36926e-05	4107	696	1509	106	2	2177	837	119	0.866232	92.0917	0.920521	82.1317	0.364331	0.567526	-0.532016	-0.00835006	0.893376	-0.270183
DSAKEALDKYFKNH	neg-ctrl	QMVHML-MTSS	5	1.38666e-05	1.80037e-05	5.69133e-06	303	34	383	203	3	40	165	30	0.349256	3.06998	0.80452	0.337885	0.607812	0.703725	0.13877	0.432562	0.576888	0.285666
DSAKEALDKYFKNH	neg-ctrl	QMVHMV-LMRN	6	2.52988e-06	1.77967e-06	8.27569e-06	2	29	29	10	1	408	33	1	0.517489	0.61703	0.478511	45.9786	0.646225	0.512664	0.244597	-0.185955	0.498	0.0293211
DSAKEALDKYFKNH	neg-ctrl	QMVHMV-LMRS	5	1.27011e-05	2.01691e-05	1.15849e-05	5	371	376	2	1	193	254	80	0.775613	160.222	0.800943	60.4651	0.582854	0.671862	0.0700112	0.329412	0.788278	0.199712
DSAKEALDKYFKNH	neg-ctrl	QMVHMV-LMSN	5	1.11654e-05	8.89578e-06	1.23707e-05	3	192	133	0	107	4	384	1	0.978006	49.9794	0.708184	41.1498	0.561459	0.504567	0.0110674	-0.212166	0.843095	-0.100549
DSAKEALDKYFKNH	neg-ctrl	QMVHMV-LTRN	5	7.02253e-06	3.01568e-06	8.40795e-06	2	54	56	2	1	246	146	1	0.85729	0.0865148	0.884378	69.2829	0.588616	0.571302	0.0858857	0.00387454	0.870834	0.0448801
DSAKEALDKYFKNH	neg-ctrl	QMVHMV-LTRS	4	7.2211e-06	1.34265e-05	5.48466e-06	4	383	92	0	0	128	116	3	0.758378	290.621	0.588482	24.354	0.525014	0.599478	-0.089337	0.0950865	0.67343	0.00287474
DSAKEALDKYFKNH	neg-ctrl	QMVHMV-LTSN	4	3.3967e-05	5.69836e-05	3.27139e-05	2359	235	913	6	2	1597	140	8	0.714939	0.475531	0.642156	0.353327	0.347994	0.51554	-0.577023	-0.176643	0.678547	-0.376833
DSAKEALDKYFKNH	neg-ctrl	QMVHMV-MMRN	7	1.73197e-05	4.12172e-05	1.45546e-05	415	822	321	234	390	3	278	1	0.767043	99.9589	0.882267	19.2103	0.536693	0.336632	-0.0571622	-0.755816	0.824655	-0.406489
DSAKEALDKYFKNH	neg-ctrl	QMVHMV-MMRS	6	2.91751e-05	3.80956e-05	3.60482e-05	1094	273	641	80	1	490	890	206	0.785063	1.29955	0.824628	312.403	0.417394	0.685199	-0.385829	0.372588	0.804846	-0.00662032
DSAKEALDKYFKNH	neg-ctrl	QMVHMV-MMSN	6	4.04064e-05	4.00098e-05	7.53839e-05	7	580	819	143	89	1439	1735	66	0.883619	55.5327	0.713955	1.75307	0.652006	0.594478	0.260524	0.0789009	0.798787	0.169713
DSAKEALDKYFKNH	neg-ctrl	QMVHMV-MMSS	5	4.64719e-06	5.17592e-06	8.83743e-06	5	56	141	0	0	0	276	90	0.935271	0.61703	0.730631	9.23772	0.624592	0.811927	0.184997	0.782842	0.832951	0.48392
DSAKEALDKYFKNH	neg-ctrl	QMVHMV-MTRN	6	1.31391e-05	2.08721e-05	8.01771e-06	9	446	314	3	2	63	253	1	0.97448	0.230415	0.887638	0.580528	0.563031	0.673468	0.0153977	0.334613	0.931059	0.175005
DSAKEALDKYFKNH	neg-ctrl	QMVHMV-MTRS	5	6.33578e-06	4.45037e-08	1.21081e-05	0	0	1	1	0	669	2	0	0.898854	23.6528	0.814219	15.5362	0.705603	0.500471	0.408182	-0.225425	0.856536	0.0913783
DSAKEALDKYFKNH	neg-ctrl	QMVHMV-MTSS	4	3.10276e-06	1.56935e-06	9.35948e-07	1	5	57	0	1	0	34	0	0.864231	15.0144	0.947226	56.476	0.691659	0.670335	0.369767	0.32447	0.905729	0.347119
DSAKEALDKYFKNH	neg-ctrl	QMVSLL-LMRN	7	6.71935e-05	9.67549e-05	7.60836e-05	1302	1375	1472	268	4	2138	1385	6	0.640129	36.0682	0.620661	150.953	0.501641	0.577798	-0.153728	0.0249019	0.630395	-0.0644131
DSAKEALDKYFKNH	neg-ctrl	QMVSLL-LMRS	6	8.03892e-06	1.39075e-05	5.77866e-06	2	417	71	2	0	173	98	1	0.719012	66.3307	0.798565	21.4147	0.521307	0.57111	-0.0995506	0.00325236	0.758789	-0.0481491
DSAKEALDKYFKNH	neg-ctrl	QMVSLL-LMSN	6	9.77008e-05	0.000123447	0.000127971	3060	2011	1174	25	2995	1201	1748	360	0.849695	2.17923	0.679295	0.694222	0.396013	0.362744	-0.444732	-0.671286	0.764495	-0.558009
DSAKEALDKYFKNH	neg-ctrl	QMVSLL-LMSS	5	0.00011532	0.000147653	0.000128983	2155	1958	2505	191	948	1920	2648	385	0.674675	93.1715	0.613343	1.75492	0.479796	0.506342	-0.213911	-0.206419	0.644009	-0.210165
DSAKEALDKYFKNH	neg-ctrl	QMVSLL-LTRN	6	0.000136963	0.00010738	0.000152073	1354	912	2599	40	2255	2545	2237	355	0.692969	84.2554	0.513672	0.45897	0.504889	0.415054	-0.14478	-0.501944	0.60332	-0.323362
DSAKEALDKYFKNH	neg-ctrl	QMVSLL-LTRS	5	2.699e-05	2.43088e-05	3.57356e-05	11	381	371	200	2	914	637	132	0.799035	31.2922	0.799033	11.0485	0.686478	0.610889	0.355492	0.132026	0.799034	0.243759
DSAKEALDKYFKNH	neg-ctrl	QMVSLL-LTSN	5	0.000652099	0.000438156	0.000382037	20508	5919	1051	109	9145	9217	1854	147	0.397324	1.30089	0.325387	0.178295	0.319134	0.342236	-0.656533	-0.737674	0.361356	-0.697103
DSAKEALDKYFKNH	neg-ctrl	QMVSLL-LTSS	4	2.3957e-05	4.1387e-05	2.80828e-05	7	712	830	5	68	552	487	245	0.874939	93.4183	0.79379	114.842	0.591862	0.612872	0.0948287	0.138447	0.834364	0.116638
DSAKEALDKYFKNH	neg-ctrl	QMVSLL-MMRN	8	0.000172486	0.000233333	0.000231126	3287	3522	3447	386	1805	4292	4422	136	0.85679	0.648603	0.746566	2.73914	0.480989	0.477246	-0.210625	-0.300612	0.801678	-0.255618
DSAKEALDKYFKNH	neg-ctrl	QMVSLL-MMRS	7	4.18902e-05	5.6167e-05	5.1337e-05	586	268	1615	79	2	277	1588	223	0.745424	91.0119	0.871015	40.9399	0.55823	0.732244	0.00217217	0.524885	0.80822	0.263528
DSAKEALDKYFKNH	neg-ctrl	QMVSLL-MMSN	7	0.00010352	0.000119504	0.000148535	2460	1016	2338	178	5	2832	3291	556	0.770353	76.8545	0.769317	177.756	0.455306	0.642475	-0.28138	0.234279	0.769835	-0.0235508
DSAKEALDKYFKNH	neg-ctrl	QMVSLL-MMSS	6	5.55284e-05	7.15927e-05	8.38696e-05	12	1441	1147	64	672	566	2148	237	0.833436	143.398	0.719161	60.4184	0.582822	0.515846	0.0699234	-0.175653	0.776298	-0.052865
DSAKEALDKYFKNH	neg-ctrl	QMVSLL-MTRN	7	6.27485e-05	0.000108208	5.62801e-05	2962	1971	640	40	4	503	1432	551	0.882952	15.7105	0.816581	0.652112	0.381519	0.739271	-0.484662	0.547635	0.849767	0.0314863
DSAKEALDKYFKNH	neg-ctrl	QMVSLL-MTRS	6	2.77794e-05	2.76682e-05	5.486e-05	338	97	795	62	629	595	1215	5	0.923621	0.265597	0.942908	0.776355	0.55574	0.443616	-0.00468659	-0.409481	0.933264	-0.207084
DSAKEALDKYFKNH	neg-ctrl	QMVSLL-MTSN	6	5.36256e-05	5.69118e-05	7.40622e-05	13	843	1294	13	4	1755	1564	9	0.68768	95.4498	0.939042	98.8856	0.608963	0.596045	0.141942	0.0839724	0.813361	0.112957
DSAKEALDKYFKNH	neg-ctrl	QMVSLL-MTSS	5	7.98315e-05	0.000108783	6.81208e-05	32	2656	1258	13	162	1671	979	564	0.642701	0.97492	0.624161	97.5209	0.546933	0.593286	-0.0289493	0.0750423	0.633431	0.0230465
DSAKEALDKYFKNH	neg-ctrl	QMVSLV-LMRN	6	5.94947e-05	9.5293e-05	5.47897e-05	755	2108	1013	16	251	1117	1114	6	0.806357	4.10506	0.572236	52.697	0.485796	0.517759	-0.197381	-0.169459	0.689296	-0.18342
DSAKEALDKYFKNH	neg-ctrl	QMVSLV-LMRS	5	4.78023e-05	4.85379e-05	3.34182e-05	514	481	1150	6	1	957	416	320	0.620163	83.1448	0.428657	0.61122	0.514437	0.632878	-0.118477	0.20321	0.52441	0.0423662
DSAKEALDKYFKNH	neg-ctrl	QMVSLV-LMSN	5	1.66071e-05	1.37531e-05	2.22559e-05	9	355	130	7	456	240	269	163	0.617899	9.40971	0.264341	43.9491	0.541043	0.40117	-0.0451762	-0.546891	0.44112	-0.296034
DSAKEALDKYFKNH	neg-ctrl	QMVSLV-LMSS	4	6.889e-06	5.38797e-06	1.79289e-05	2	180	2	5	516	2	46	482	0.965414	18.7166	0.848187	11.5471	0.514194	0.432614	-0.119146	-0.445096	0.906801	-0.282121
DSAKEALDKYFKNH	neg-ctrl	QMVSLV-LTRN	5	9.98717e-06	1.21153e-05	1.2667e-05	0	273	168	2	0	35	411	61	0.872362	69.2616	0.886885	46.1886	0.561793	0.755927	0.0119885	0.601553	0.879623	0.306771
DSAKEALDKYFKNH	neg-ctrl	QMVSLV-LTRS	4	4.37596e-05	3.69424e-05	9.36845e-05	8	735	504	155	1182	3548	317	3	0.653708	40.724	0.653122	0.387472	0.621665	0.400119	0.176934	-0.550292	0.653415	-0.186679
DSAKEALDKYFKNH	neg-ctrl	QMVSLV-LTSN	4	9.6203e-06	2.28445e-05	8.90269e-06	6	778	6	4	0	0	328	3	0.662798	0.308515	0.97801	22.5344	0.502187	0.74719	-0.152224	0.573269	0.820404	0.210522
DSAKEALDKYFKNH	neg-ctrl	QMVSLV-LTSS	3	4.47216e-05	1.57263e-05	2.43741e-05	2	90	300	287	225	148	371	498	0.277018	31.9093	0.787271	63.8242	0.841821	0.59362	0.783458	0.0761218	0.532144	0.42979
DSAKEALDKYFKNH	neg-ctrl	QMVSLV-MMRN	7	6.35326e-05	8.32843e-05	3.18788e-05	1188	782	1879	12	3	648	618	225	0.423684	116.824	0.760691	142.765	0.483863	0.654651	-0.202706	0.273695	0.592188	0.0354948
DSAKEALDKYFKNH	neg-ctrl	QMVSLV-MMRS	6	3.11854e-05	3.55787e-05	3.99645e-05	884	746	139	12	322	718	787	1	0.68981	0.842483	0.579186	262.015	0.387282	0.471846	-0.468786	-0.318092	0.634498	-0.393439
DSAKEALDKYFKNH	neg-ctrl	QMVSLV-MMSN	6	8.47877e-06	1.04051e-05	9.8759e-06	3	0	416	3	0	291	171	1	0.952932	184.492	0.772573	156.621	0.744641	0.573037	0.515731	0.00948825	0.862753	0.26261
DSAKEALDKYFKNH	neg-ctrl	QMVSLV-MMSS	5	1.45482e-05	2.00048e-05	2.90993e-05	3	276	479	5	0	1025	392	3	0.806328	49.8252	0.824184	0.209948	0.617777	0.553634	0.166223	-0.0533239	0.815256	0.0564494
DSAKEALDKYFKNH	neg-ctrl	QMVSLV-MTRN	6	9.8545e-06	1.20723e-05	1.40386e-05	3	73	382	23	2	2	507	18	0.754132	0.00222326	0.915453	0.0259057	0.701333	0.74843	0.396417	0.577285	0.834793	0.486851
DSAKEALDKYFKNH	neg-ctrl	QMVSLV-MTRS	5	1.20501e-05	2.1722e-05	1.6648e-05	8	467	325	2	1	671	167	2	0.852833	20.5677	0.952046	28.343	0.562345	0.537054	0.0135101	-0.106998	0.90244	-0.0467437
DSAKEALDKYFKNH	neg-ctrl	QMVSLV-MTSN	5	0	0	0	0	0	0	0	0	0	0	0	0.496573	0.61703	0.478511	22.2545	0.612957	0.493174	0.152944	-0.249049	0.487542	-0.0480529
DSAKEALDKYFKNH	neg-ctrl	QMVSLV-MTSS	4	4.56476e-05	3.52159e-05	3.42e-05	8	500	764	86	2	581	877	1	0.592183	125.051	0.340344	0.880362	0.640563	0.626962	0.228997	0.184059	0.466263	0.206528
DSAKEALDKYFKNH	neg-ctrl	QMVSML-LMRN	6	1.75362e-05	1.41662e-05	3.08691e-05	2	90	459	8	1	501	635	304	0.786583	21.0561	0.908876	1.47996	0.684212	0.694484	0.34925	0.402645	0.84773	0.375947
DSAKEALDKYFKNH	neg-ctrl	QMVSML-LMRS	5	0.000147151	0.000117524	7.50626e-05	4521	1764	533	32	916	1854	832	182	0.487402	0.127819	0.383929	0.288419	0.343059	0.429453	-0.590618	-0.45533	0.435665	-0.522974
DSAKEALDKYFKNH	neg-ctrl	QMVSML-LMSN	5	2.34185e-05	1.96423e-05	1.86159e-05	871	34	341	4	1	479	368	2	0.788039	130.502	0.539616	17.4957	0.34282	0.586913	-0.591278	0.05441	0.663828	-0.268434
DSAKEALDKYFKNH	neg-ctrl	QMVSML-LMSS	4	3.46438e-05	3.8611e-05	3.74427e-05	6	642	786	23	7	655	933	21	0.595796	0.522438	0.847666	0.0788287	0.601985	0.624625	0.122718	0.176493	0.721731	0.149605
DSAKEALDKYFKNH	neg-ctrl	QMVSML-LTRN	5	2.34784e-05	3.39782e-05	2.32038e-05	498	468	567	29	231	109	617	29	0.716985	22.9535	0.576717	100.355	0.472698	0.48141	-0.233467	-0.287131	0.646851	-0.260299
DSAKEALDKYFKNH	neg-ctrl	QMVSML-LTRS	4	2.37668e-05	1.74257e-05	4.81935e-05	0	349	291	5	0	1601	582	236	0.830009	35.8759	0.818284	29.3927	0.578121	0.589464	0.056973	0.0626693	0.824147	0.0598212
DSAKEALDKYFKNH	neg-ctrl	QMVSML-LTSN	4	3.02303e-05	3.03836e-05	8.37624e-06	829	396	335	49	3	135	217	2	0.410737	77.9515	0.874837	91.5374	0.405998	0.623074	-0.417223	0.171474	0.642787	-0.122874
DSAKEALDKYFKNH	neg-ctrl	QMVSML-LTSS	3	3.92788e-05	3.88335e-05	4.43252e-05	4	268	1199	66	0	1239	739	133	0.824814	3.15909	0.789299	1.1404	0.694229	0.59808	0.376847	0.0905601	0.807056	0.233703
DSAKEALDKYFKNH	neg-ctrl	QMVSML-MMRN	7	8.84606e-05	0.00012585	0.000123226	3171	1719	1507	92	554	2584	2238	411	0.805322	56.7668	0.89738	2.67832	0.405626	0.53762	-0.418248	-0.105164	0.851351	-0.261706
DSAKEALDKYFKNH	neg-ctrl	QMVSML-MMRS	6	1.19867e-05	2.8553e-05	1.57153e-05	129	375	618	44	0	519	226	17	0.867307	134.358	0.92101	115.052	0.580306	0.566858	0.0629908	-0.0105137	0.894159	0.0262386
DSAKEALDKYFKNH	neg-ctrl	QMVSML-MMSN	6	0.000122753	0.000124757	0.000115723	3226	1303	1945	65	451	3370	1509	402	0.587138	76.9745	0.579662	167.958	0.407703	0.525786	-0.412526	-0.143474	0.5834	-0.278
DSAKEALDKYFKNH	neg-ctrl	QMVSML-MMSS	5	6.46558e-05	9.29967e-05	5.28077e-05	1092	1024	1877	208	65	778	1365	50	0.629825	1.21403	0.822126	456.847	0.52371	0.613495	-0.0929303	0.140462	0.725976	0.0237657
DSAKEALDKYFKNH	neg-ctrl	QMVSML-MTRN	6	3.57219e-05	2.9776e-05	5.3514e-05	254	122	856	105	1	568	1515	153	0.888205	0.716551	0.946895	0.781993	0.609745	0.685568	0.144096	0.373782	0.91755	0.258939
DSAKEALDKYFKNH	neg-ctrl	QMVSML-MTRS	5	3.19734e-05	3.08772e-05	4.2142e-05	4	64	1033	171	648	5	1055	128	0.91305	0.223853	0.697476	39.0503	0.783241	0.434711	0.622073	-0.438307	0.805263	0.0918832
DSAKEALDKYFKNH	neg-ctrl	QMVSML-MTSN	5	3.80284e-05	3.5946e-05	6.54734e-05	14	873	411	15	8	1792	1112	196	0.818793	107.363	0.916202	104.694	0.550422	0.597793	-0.0193376	0.0896306	0.867497	0.0351465
DSAKEALDKYFKNH	neg-ctrl	QMVSML-MTSS	4	2.68373e-05	4.12781e-05	2.46378e-05	14	948	544	8	3	148	810	3	0.871647	41.5878	0.975905	7.42499	0.555447	0.693601	-0.00549446	0.399787	0.923776	0.197146
DSAKEALDKYFKNH	neg-ctrl	QMVSMV-LMRN	5	2.61382e-05	6.77943e-05	2.79919e-05	1460	930	959	5	2	813	486	12	0.80989	0.731826	0.927493	67.1834	0.418458	0.575862	-0.382896	0.0186344	0.868691	-0.182131
DSAKEALDKYFKNH	neg-ctrl	QMVSMV-LMRS	4	2.35939e-05	2.70965e-05	1.59723e-05	8	791	163	2	1	322	376	0	0.585603	17.4002	0.869508	96.996	0.522394	0.610307	-0.0965535	0.130144	0.727556	0.016795
DSAKEALDKYFKNH	neg-ctrl	QMVSMV-LMSN	4	7.30872e-06	2.48719e-06	1.22609e-05	3	41	51	0	0	173	256	145	0.730617	135.747	0.937846	44.0891	0.582834	0.717636	0.0699571	0.477597	0.834232	0.273777
DSAKEALDKYFKNH	neg-ctrl	QMVSMV-LMSS	3	1.62864e-05	2.16032e-05	1.7711e-05	537	276	297	0	3	526	226	135	0.832855	86.3842	0.834341	0.419896	0.402341	0.614393	-0.427297	0.14337	0.833598	-0.141963
DSAKEALDKYFKNH	neg-ctrl	QMVSMV-LTRN	4	5.66978e-05	9.88202e-05	7.71998e-05	2247	1303	1244	208	18	2212	1354	30	0.885364	1.89057	0.740367	58.3056	0.434669	0.573907	-0.338236	0.0123065	0.812866	-0.162965
DSAKEALDKYFKNH	neg-ctrl	QMVSMV-LTRS	3	1.60079e-05	1.18318e-05	1.64485e-05	90	294	89	3	0	448	231	139	0.917935	30.8515	0.96279	81.8798	0.47974	0.6327	-0.214067	0.202636	0.940362	-0.00571548
DSAKEALDKYFKNH	neg-ctrl	QMVSMV-LTSN	3	2.48817e-05	2.84429e-05	3.59462e-05	222	434	528	10	343	523	739	28	0.861318	56.7668	0.908173	108.543	0.519072	0.464086	-0.105707	-0.343214	0.884745	-0.22446
DSAKEALDKYFKNH	neg-ctrl	QMVSMV-LTSS	2	9.35967e-06	1.07609e-05	2.27767e-05	4	244	143	5	0	846	279	0	0.701325	7.81571	0.7191	0.201913	0.560509	0.546855	0.00845138	-0.0752678	0.710213	-0.0334082
DSAKEALDKYFKNH	neg-ctrl	QMVSMV-MMRN	6	1.06351e-05	1.39024e-05	8.95894e-06	2	40	510	4	0	174	96	210	0.816365	26.2855	0.808208	84.3991	0.715742	0.743869	0.436113	0.562519	0.812286	0.499316
DSAKEALDKYFKNH	neg-ctrl	QMVSMV-MMRS	5	3.60725e-05	3.41722e-05	5.69661e-05	5	514	306	590	10	2050	522	374	0.717894	32.0856	0.962118	0.0933978	0.765309	0.585936	0.57267	0.0512477	0.840006	0.311959
DSAKEALDKYFKNH	neg-ctrl	QMVSMV-MMSN	5	2.97041e-06	3.35965e-06	7.52446e-06	0	112	3	2	0	1	278	0	0.550962	204.237	0.842116	47.4483	0.51506	0.742449	-0.11676	0.557922	0.696539	0.220581
DSAKEALDKYFKNH	neg-ctrl	QMVSMV-MMSS	4	1.20159e-05	4.75897e-06	6.81321e-07	0	0	192	0	1	0	24	1	0.530492	29.6174	0.499324	74.7415	0.745185	0.658555	0.51723	0.286336	0.514908	0.401783
DSAKEALDKYFKNH	neg-ctrl	QMVSMV-MTRN	5	1.34386e-05	2.53778e-06	3.59077e-05	0	0	100	3	0	1308	408	86	0.968413	39.8756	0.913564	120.51	0.755116	0.563716	0.54459	-0.0206837	0.940988	0.261953
DSAKEALDKYFKNH	neg-ctrl	QMVSMV-MTRS	4	1.15421e-05	8.07526e-06	1.12061e-05	0	0	325	1	0	182	293	1	0.380558	23.4471	0.308365	35.1313	0.748666	0.631814	0.526818	0.199768	0.344462	0.363293
DSAKEALDKYFKNH	neg-ctrl	QMVSMV-MTSN	4	1.87319e-05	2.22228e-05	2.39064e-05	2	63	818	5	0	468	332	423	0.969721	1.34033	0.548514	177.196	0.716985	0.718271	0.439539	0.479651	0.759117	0.459595
DSAKEALDKYFKNH	neg-ctrl	QMVSMV-MTSS	3	7.74571e-07	3.09829e-06	0	0	0	125	0	0	0	0	0	0.496573	0.61703	0.478511	0.419896	0.742741	0.493174	0.510497	-0.249049	0.487542	0.130724
DSAKEALDKYFKNH	neg-ctrl	YIGHLL-LMRN	7	0.000125108	0.000198329	0.000143882	2932	3330	2277	573	1286	1836	3070	318	0.692334	4.06612	0.563424	10.2257	0.483259	0.483959	-0.20437	-0.27888	0.627879	-0.241625
DSAKEALDKYFKNH	neg-ctrl	YIGHLL-LMRS	6	8.33765e-05	0.00011473	8.67957e-05	19	2002	2217	78	121	378	2682	351	0.834699	95.8325	0.874876	149.063	0.597337	0.689189	0.109911	0.385505	0.854788	0.247708
DSAKEALDKYFKNH	neg-ctrl	YIGHLL-LMSN	6	4.10562e-05	7.14685e-05	5.21368e-05	877	199	2163	96	261	1227	938	2	0.850647	0.213869	0.796808	0.32205	0.54805	0.502426	-0.0258719	-0.219098	0.823727	-0.122485
DSAKEALDKYFKNH	neg-ctrl	YIGHLL-LMSS	5	2.44841e-05	2.63512e-05	2.84553e-05	2	165	847	28	2	53	910	188	0.619852	89.3151	0.849877	39.4702	0.69289	0.77437	0.373158	0.66126	0.734864	0.517209
DSAKEALDKYFKNH	neg-ctrl	YIGHLL-LTRN	6	9.93051e-06	6.929e-08	4.5993e-06	0	0	2	1	0	2	169	0	0.514866	141.917	0.782714	0.209948	0.709624	0.735923	0.419261	0.536796	0.64879	0.478028
DSAKEALDKYFKNH	neg-ctrl	YIGHLL-LTRS	5	2.23153e-05	2.74529e-05	3.97593e-05	566	280	502	16	0	689	526	854	0.576645	38.2559	0.368717	27.7132	0.4401	0.74897	-0.323273	0.57903	0.472681	0.127879
DSAKEALDKYFKNH	neg-ctrl	YIGHLL-LTSN	5	4.51901e-05	7.77292e-05	4.73163e-05	598	730	1994	10	2	1095	716	534	0.951181	42.7807	0.834118	64.832	0.547285	0.666557	-0.0279814	0.312238	0.89265	0.142128
DSAKEALDKYFKNH	neg-ctrl	YIGHLL-LTSS	4	1.45932e-05	9.57574e-06	2.58191e-05	1	186	166	3	0	137	785	140	0.878117	0.235808	0.811138	91.9573	0.581089	0.740867	0.0651491	0.552802	0.844628	0.308975
DSAKEALDKYFKNH	neg-ctrl	YIGHLL-MMRN	8	0.000131321	0.000154727	0.000186156	2894	1254	3251	211	1350	2193	4359	311	0.606666	0.853895	0.568559	91.1175	0.46837	0.507493	-0.245389	-0.202695	0.587612	-0.224042
DSAKEALDKYFKNH	neg-ctrl	YIGHLL-MMRS	7	0.000136924	0.000104912	0.000125312	2110	703	2180	303	1972	1698	1924	486	0.623344	16.1809	0.418802	1.17775	0.479902	0.418705	-0.21362	-0.490125	0.521073	-0.351873
DSAKEALDKYFKNH	neg-ctrl	YIGHLL-MMSN	7	7.64191e-05	0.000130174	7.58927e-05	3217	1551	1912	22	5	2430	1069	205	0.538243	53.4759	0.670415	1.75645	0.406385	0.579505	-0.416158	0.0304276	0.604329	-0.192865
DSAKEALDKYFKNH	neg-ctrl	YIGHLL-MMSS	6	7.93572e-05	0.000133028	6.51813e-05	28	2381	2558	15	317	768	1688	6	0.850861	0.341695	0.425281	0.671316	0.586572	0.53847	0.0802527	-0.102413	0.638071	-0.0110803
DSAKEALDKYFKNH	neg-ctrl	YIGHLL-MTRN	7	8.45904e-05	0.000108398	9.87587e-05	902	1882	1492	324	872	1763	1759	253	0.589148	0.225746	0.719828	0.98238	0.53494	0.47711	-0.0619919	-0.301052	0.654488	-0.181522
DSAKEALDKYFKNH	neg-ctrl	YIGHLL-MTRS	6	1.70588e-05	1.19426e-05	4.36851e-05	4	183	262	5	152	1364	371	414	0.797514	0.171058	0.92161	78.3106	0.606332	0.559409	0.134693	-0.0346272	0.859562	0.0500327
DSAKEALDKYFKNH	neg-ctrl	YIGHLL-MTSN	6	2.7522e-05	4.06298e-05	4.20403e-05	903	478	652	6	622	5	975	292	0.858914	21.5189	0.864879	1.01897	0.420716	0.462651	-0.376674	-0.34786	0.861896	-0.362267
DSAKEALDKYFKNH	neg-ctrl	YIGHLL-MTSS	5	4.90322e-06	9.17138e-07	1.63556e-06	0	0	2	44	1	11	52	1	0.499616	21.596	0.962644	0.419896	0.96767	0.659606	1.13017	0.289737	0.73113	0.709953
DSAKEALDKYFKNH	neg-ctrl	YIGHLV-LMRN	6	2.13386e-06	2.96119e-06	1.53888e-08	1	0	119	0	0	0	0	1	0.945837	0.308515	0.977808	29.8126	0.73493	0.563936	0.488976	-0.0199729	0.961823	0.234502
DSAKEALDKYFKNH	neg-ctrl	YIGHLV-LMRS	5	5.06864e-06	4.17074e-06	1.02306e-05	0	4	162	2	0	355	142	0	0.454784	41.2176	0.899128	0.00177922	0.739313	0.554271	0.501051	-0.0512615	0.676956	0.224895
DSAKEALDKYFKNH	neg-ctrl	YIGHLV-LMSN	5	4.26811e-05	3.61107e-05	3.47685e-05	264	502	482	332	591	745	396	5	0.393541	207.322	0.518266	25.1938	0.62412	0.383039	0.183698	-0.605585	0.455903	-0.210944
DSAKEALDKYFKNH	neg-ctrl	YIGHLV-LTRN	5	1.31757e-06	1.63589e-06	4.32025e-07	0	0	66	0	0	0	16	0	0.82519	19.1279	0.847255	100.775	0.736874	0.671529	0.494333	0.328334	0.836222	0.411334
DSAKEALDKYFKNH	neg-ctrl	YIGHLV-LTRS	4	1.88618e-05	1.97229e-05	3.03023e-05	5	328	386	30	1	697	620	64	0.658105	45.3958	0.948786	40.7299	0.612064	0.612566	0.150485	0.137455	0.803445	0.14397
DSAKEALDKYFKNH	neg-ctrl	YIGHLV-LTSN	4	6.4512e-05	3.28078e-05	6.37363e-05	354	365	699	40	1359	1679	242	171	0.656823	111.682	0.513252	39.0503	0.520339	0.364557	-0.102217	-0.665415	0.585038	-0.383816
DSAKEALDKYFKNH	neg-ctrl	YIGHLV-MMRN	7	1.49128e-05	1.51754e-05	1.68923e-05	3	211	353	14	102	322	342	2	0.88348	87.9268	0.845994	0.438512	0.624773	0.498223	0.185498	-0.232702	0.864737	-0.023602
DSAKEALDKYFKNH	neg-ctrl	YIGHLV-MMRS	6	8.37728e-05	6.96967e-05	4.73867e-05	2646	1008	296	121	740	285	839	413	0.478693	45.146	0.546241	35.3646	0.359199	0.453991	-0.546153	-0.375893	0.512467	-0.461023
DSAKEALDKYFKNH	neg-ctrl	YIGHLV-MMSN	6	3.22476e-05	5.25795e-05	3.73997e-05	11	831	1096	61	323	525	819	3	0.828449	128.959	0.796803	81.8798	0.613958	0.472446	0.155702	-0.316149	0.812626	-0.0802237
DSAKEALDKYFKNH	neg-ctrl	YIGHLV-MMSS	5	9.88047e-06	1.11214e-05	1.19605e-05	5	229	177	2	158	393	76	0	0.838172	29.0004	0.884633	45.3488	0.568061	0.400563	0.0292553	-0.548853	0.861402	-0.259799
DSAKEALDKYFKNH	neg-ctrl	YIGHLV-MTRN	6	2.15676e-05	2.01488e-05	2.53047e-05	3	367	380	3	1	593	514	47	0.920389	32.2619	0.571314	130.798	0.585922	0.608718	0.0784637	0.125	0.745851	0.101732
DSAKEALDKYFKNH	neg-ctrl	YIGHLV-MTRS	5	3.13285e-05	2.91567e-05	3.5229e-05	222	87	560	516	4	129	988	400	0.863631	53.0646	0.900116	78.3806	0.752035	0.786182	0.536102	0.699498	0.881873	0.6178
DSAKEALDKYFKNH	neg-ctrl	YIGHLV-MTSN	5	1.32846e-05	1.51653e-05	1.0959e-05	0	77	241	353	0	91	344	2	0.850386	0.182382	0.84848	165.859	0.875586	0.68048	0.87648	0.357311	0.849433	0.616895
DSAKEALDKYFKNH	neg-ctrl	YIGHLV-MTSS	4	7.09963e-06	3.40037e-06	1.03434e-05	1	35	95	1	0	1	371	20	0.756105	60.1604	0.740206	56.2661	0.642456	0.758821	0.234214	0.610922	0.748156	0.422568
DSAKEALDKYFKNH	neg-ctrl	YIGHML-LMRN	6	4.63096e-05	4.94165e-05	6.25125e-05	1405	345	812	150	0	2275	760	65	0.378327	9.6668	0.436032	10.7773	0.428703	0.55576	-0.354671	-0.0464418	0.40718	-0.200557
DSAKEALDKYFKNH	neg-ctrl	YIGHML-LMRS	5	5.13485e-05	7.55707e-05	5.39862e-05	1990	450	1264	409	989	172	1134	167	0.661587	3.19263	0.760864	0.383683	0.466642	0.404118	-0.250151	-0.537347	0.711226	-0.393749
DSAKEALDKYFKNH	neg-ctrl	YIGHML-LMSN	5	4.82618e-05	4.63848e-05	7.58468e-05	8	867	768	108	0	1476	1734	158	0.912016	2.83233	0.731947	162.71	0.609032	0.630342	0.14213	0.195	0.821982	0.168565
DSAKEALDKYFKNH	neg-ctrl	YIGHML-LMSS	4	1.72172e-05	6.46463e-06	2.5076e-05	2	17	240	0	1	568	549	0	0.80974	0.317679	0.739604	84.3991	0.709965	0.599787	0.420198	0.0960859	0.774672	0.258142
DSAKEALDKYFKNH	neg-ctrl	YIGHML-LTRN	5	5.05862e-05	5.45605e-05	4.86645e-05	20	692	1374	11	1	391	1539	3	0.39508	36.0725	0.84163	1.30518	0.622312	0.682873	0.178717	0.365057	0.618355	0.271887
DSAKEALDKYFKNH	neg-ctrl	YIGHML-LTRS	4	2.30109e-05	4.86053e-05	1.2996e-05	12	937	785	94	1	201	326	36	0.550351	136.981	0.986165	57.9457	0.599709	0.652529	0.116445	0.266827	0.768258	0.191636
DSAKEALDKYFKNH	neg-ctrl	YIGHML-LTSN	4	0.00010241	9.77058e-05	0.000118588	1362	1347	1472	322	689	3076	1869	24	0.468915	7.21983	0.52517	1.65482	0.505112	0.486388	-0.144166	-0.271016	0.497042	-0.207591
DSAKEALDKYFKNH	neg-ctrl	YIGHML-LTSS	3	5.99607e-05	5.62206e-05	6.94356e-05	1259	831	683	29	1235	1378	829	8	0.580666	1.83319	0.607128	0.22583	0.415701	0.378568	-0.390491	-0.62006	0.593897	-0.505275
DSAKEALDKYFKNH	neg-ctrl	YIGHML-MMRN	7	9.12904e-05	9.24742e-05	0.000109886	755	588	2589	126	406	1057	2580	904	0.742527	1.09345	0.844954	2.04067	0.574785	0.623747	0.0477807	0.17365	0.79374	0.110715
DSAKEALDKYFKNH	neg-ctrl	YIGHML-MMRS	6	0.000100123	0.000108946	0.000118996	1524	1143	2166	224	336	3117	1763	599	0.500903	1.23258	0.523937	151.247	0.504158	0.560969	-0.146794	-0.0295782	0.51242	-0.0881863
DSAKEALDKYFKNH	neg-ctrl	YIGHML-MMSN	6	5.89038e-05	7.96659e-05	7.98244e-05	10	943	1760	436	4	635	2331	349	0.82156	75.1014	0.912679	61.3048	0.693242	0.713159	0.374127	0.463101	0.867119	0.418614
DSAKEALDKYFKNH	neg-ctrl	YIGHML-MMSS	5	6.33496e-05	6.79566e-05	0.000106496	5	787	1602	273	620	1469	1991	986	0.475992	54.5455	0.87262	167.539	0.680779	0.570856	0.339791	0.00242823	0.674306	0.17111
DSAKEALDKYFKNH	neg-ctrl	YIGHML-MTRN	6	3.79787e-05	4.98364e-05	5.19586e-05	6	212	1752	10	0	1173	860	494	0.930066	48.4369	0.863306	73.2719	0.701362	0.660495	0.396498	0.292615	0.896686	0.344556
DSAKEALDKYFKNH	neg-ctrl	YIGHML-MTRS	5	3.76341e-05	2.34887e-05	2.65635e-05	501	78	491	164	346	825	135	121	0.338782	43.3978	0.491035	65.7557	0.524781	0.425447	-0.0899789	-0.468298	0.414909	-0.279138
DSAKEALDKYFKNH	neg-ctrl	YIGHML-MTSN	5	2.51058e-05	2.59333e-05	4.06209e-05	168	471	412	6	1	644	1070	7	0.844384	116.464	0.773765	109.383	0.516744	0.635076	-0.11212	0.210326	0.809075	0.0491029
DSAKEALDKYFKNH	neg-ctrl	YIGHML-MTSS	4	2.5249e-06	7.0587e-06	2.43014e-07	3	241	0	2	0	0	9	0	0.536723	0.61703	0.961357	2.37941	0.502772	0.637282	-0.150614	0.217469	0.74904	0.0334276
DSAKEALDKYFKNH	neg-ctrl	YIGHMV-LMRN	5	0.000113039	9.94954e-05	8.72628e-05	1416	2267	405	370	2350	1032	784	354	0.396152	0.779658	0.331968	51.8992	0.475693	0.348177	-0.225216	-0.718443	0.36406	-0.47183
DSAKEALDKYFKNH	neg-ctrl	YIGHMV-LMRS	4	1.91012e-05	2.51536e-05	3.53642e-05	5	289	669	7	1	890	665	88	0.833216	1.22997	0.875073	471.124	0.635137	0.605679	0.21405	0.115161	0.854145	0.164605
DSAKEALDKYFKNH	neg-ctrl	YIGHMV-LMSN	4	7.26811e-06	4.12991e-06	2.48459e-05	0	0	29	173	0	705	399	89	0.567134	0.0254207	0.62515	70.1227	0.974506	0.599758	1.149	0.0959931	0.596142	0.622498
DSAKEALDKYFKNH	neg-ctrl	YIGHMV-LMSS	3	2.29216e-05	2.857e-05	1.83829e-05	13	761	252	6	3	436	234	270	0.628157	28.26	0.966092	47.0284	0.534963	0.678146	-0.0619275	0.349755	0.797125	0.143914
DSAKEALDKYFKNH	neg-ctrl	YIGHMV-LTRN	4	6.06701e-06	4.8495e-06	1.39112e-05	0	154	14	2	0	625	97	2	0.933967	9.37886	0.943516	34.8514	0.519013	0.525497	-0.105869	-0.144409	0.938742	-0.125139
DSAKEALDKYFKNH	neg-ctrl	YIGHMV-LTRS	3	1.38798e-05	2.34523e-05	1.65885e-05	251	531	206	2	2	271	288	253	0.762831	24.5049	0.962316	142.765	0.461867	0.720021	-0.263305	0.485317	0.862573	0.111006
DSAKEALDKYFKNH	neg-ctrl	YIGHMV-LTSN	3	7.25356e-06	2.12802e-05	6.82603e-06	487	535	3	2	0	214	110	0	0.496573	60.4689	0.671053	1.46964	0.385419	0.565209	-0.473918	-0.0158502	0.583813	-0.244884
DSAKEALDKYFKNH	neg-ctrl	YIGHMV-LTSS	2	7.30842e-06	4.69684e-06	1.20784e-05	1	0	158	39	0	288	254	2	0.829421	31.0983	0.982731	16.7958	0.82313	0.59607	0.731966	0.0840535	0.906076	0.40801
DSAKEALDKYFKNH	neg-ctrl	YIGHMV-MMRN	6	1.26185e-05	2.21093e-05	5.21771e-06	1	0	808	105	0	1	192	1	0.947871	14.3974	0.824811	55.8462	0.800252	0.740687	0.668937	0.552219	0.886341	0.610578
DSAKEALDKYFKNH	neg-ctrl	YIGHMV-MMRS	5	3.33643e-06	3.63486e-06	3.78856e-06	0	37	101	3	210	0	0	2	0.896196	0.000707603	0.899539	4.61886	0.654685	0.254632	0.267903	-1.02127	0.897867	-0.376684
DSAKEALDKYFKNH	neg-ctrl	YIGHMV-MMSN	5	3.47429e-05	2.97591e-05	4.44184e-05	374	264	563	193	1	919	969	109	0.855601	3.18589	0.621494	272.933	0.571153	0.626009	0.0377746	0.180974	0.738548	0.109374
DSAKEALDKYFKNH	neg-ctrl	YIGHMV-MMSS	4	1.23162e-05	1.92931e-05	1.9764e-05	80	73	638	22	1	91	670	1	0.831335	0.266485	0.970528	116.311	0.645285	0.706132	0.242007	0.440355	0.900932	0.341181
DSAKEALDKYFKNH	neg-ctrl	YIGHMV-MTRN	5	1.87161e-05	2.59002e-05	1.40656e-05	318	416	407	3	0	333	297	3	0.920044	98.1078	0.522474	298.126	0.474009	0.597275	-0.229855	0.087954	0.721259	-0.0709505
DSAKEALDKYFKNH	neg-ctrl	YIGHMV-MTRS	4	1.39017e-06	3.28768e-06	2.13313e-06	2	94	21	1	0	0	79	0	0.629994	27.1493	0.393796	20.155	0.527439	0.728987	-0.0826554	0.514342	0.511895	0.215843
DSAKEALDKYFKNH	neg-ctrl	YIGHMV-MTSS	3	8.02626e-06	1.15741e-05	1.94134e-05	932	2	6	27	131	346	289	197	0.729104	0.82087	0.732562	37.7907	0.275548	0.548266	-0.776609	-0.070699	0.730833	-0.423654
DSAKEALDKYFKNH	neg-ctrl	YIGSLL-LMRN	6	5.17138e-05	6.42512e-05	6.90623e-05	17	1054	1328	30	3	2191	1027	117	0.852518	138.462	0.840466	290.988	0.600376	0.574807	0.118284	0.0152204	0.846492	0.0667521
DSAKEALDKYFKNH	neg-ctrl	YIGSLL-LMRS	5	4.43271e-05	2.3897e-05	3.90154e-05	116	384	448	16	3	925	710	203	0.535562	0.0310455	0.630414	128.278	0.549225	0.627926	-0.0226349	0.187179	0.582988	0.082272
DSAKEALDKYFKNH	neg-ctrl	YIGSLL-LMSN	5	0.000153636	8.95378e-05	0.000145739	2875	1422	579	28	1466	3086	2329	66	0.491968	90.8062	0.340517	79.1804	0.365448	0.444971	-0.528936	-0.405095	0.416243	-0.467016
DSAKEALDKYFKNH	neg-ctrl	YIGSLL-LMSS	4	6.08581e-05	5.22129e-05	0.000116357	10	823	955	232	151	2645	1925	911	0.942165	52.9	0.911028	138.356	0.65217	0.619967	0.260975	0.161414	0.926597	0.211194
DSAKEALDKYFKNH	neg-ctrl	YIGSLL-LTRN	5	2.35286e-05	2.34934e-05	3.14547e-05	289	451	102	230	212	10	979	68	0.823611	0.106084	0.948398	70.2276	0.559597	0.554691	0.00593867	-0.0499007	0.886004	-0.021981
DSAKEALDKYFKNH	neg-ctrl	YIGSLL-LTRS	4	1.90389e-05	2.07936e-05	2.7832e-05	2	160	351	377	179	824	360	4	0.471205	14.0154	0.611385	48.2881	0.825727	0.470727	0.739122	-0.321714	0.541295	0.208704
DSAKEALDKYFKNH	neg-ctrl	YIGSLL-LTSN	4	6.07615e-05	7.84077e-05	8.89562e-05	767	1161	1221	283	437	2060	1616	25	0.745041	68.9952	0.81961	1.13096	0.539867	0.506295	-0.0484158	-0.206572	0.782326	-0.127494
DSAKEALDKYFKNH	neg-ctrl	YIGSLL-LTSS	3	1.30506e-05	1.94851e-05	1.09555e-05	5	449	258	1	0	109	333	0	0.818267	76.2649	0.926696	71.9422	0.554345	0.668135	-0.00853062	0.317348	0.872482	0.154409
DSAKEALDKYFKNH	neg-ctrl	YIGSLL-MMRN	7	5.56786e-05	9.66691e-05	5.24562e-05	1631	470	2510	95	1	1135	1004	317	0.89874	138.92	0.855718	135.207	0.490418	0.64426	-0.184648	0.240056	0.877229	0.0277041
DSAKEALDKYFKNH	neg-ctrl	YIGSLL-MMRS	6	2.42518e-05	3.90825e-05	3.25711e-05	4	405	1095	8	3	1058	496	4	0.828921	0.134024	0.969286	53.7467	0.644969	0.561181	0.241136	-0.028891	0.899104	0.106122
DSAKEALDKYFKNH	neg-ctrl	YIGSLL-MMSN	6	1.44111e-05	1.52627e-05	1.70826e-05	0	0	611	6	259	216	269	84	0.810442	91.0119	0.84091	55.8462	0.753357	0.430381	0.539742	-0.452326	0.825676	0.0437082
DSAKEALDKYFKNH	neg-ctrl	YIGSLL-MMSS	5	4.43113e-05	2.85944e-05	6.82843e-05	209	107	878	66	713	108	1619	641	0.630534	68.7988	0.735528	78.1007	0.613766	0.530269	0.155174	-0.128961	0.683031	0.0131064
DSAKEALDKYFKNH	neg-ctrl	YIGSLL-MTRN	6	5.10999e-05	8.75865e-05	5.95889e-05	1557	555	2129	32	72	1012	1481	5	0.870101	2.41937	0.737184	354.812	0.470119	0.59759	-0.24057	0.0889731	0.803642	-0.0757984
DSAKEALDKYFKNH	neg-ctrl	YIGSLL-MTRS	5	2.00244e-05	2.03079e-05	2.83225e-05	6	236	535	7	778	224	222	284	0.758838	48.2826	0.82923	0.238051	0.633407	0.371781	0.209284	-0.64203	0.794034	-0.216373
DSAKEALDKYFKNH	neg-ctrl	YIGSLL-MTSN	5	0.000200695	0.000166211	5.04688e-05	4266	2649	1143	584	138	638	1320	56	0.331162	0.502395	0.259637	25.1938	0.425661	0.58714	-0.363051	0.0551443	0.295399	-0.153953
DSAKEALDKYFKNH	neg-ctrl	YIGSLL-MTSS	4	8.36575e-06	5.17916e-07	2.38397e-05	3	1	4	18	5	426	446	262	0.827223	87.8651	0.74016	0.310286	0.837137	0.686762	0.770553	0.377647	0.783691	0.5741
DSAKEALDKYFKNH	neg-ctrl	YIGSLV-LMRN	5	2.47519e-06	4.48989e-07	2.04239e-06	0	0	3	19	0	111	1	1	0.940376	160.428	0.818595	32.332	0.929368	0.504634	1.02465	-0.211949	0.879485	0.406349
DSAKEALDKYFKNH	neg-ctrl	YIGSLV-LMSN	4	2.36365e-05	4.58471e-05	2.40726e-05	9	504	1253	4	72	7	838	2	0.839696	190.045	0.932141	77.4709	0.636742	0.633631	0.21847	0.205649	0.885918	0.212059
DSAKEALDKYFKNH	neg-ctrl	YIGSLV-LTRN	4	1.86874e-06	5.37862e-06	1.89011e-06	0	0	217	0	0	0	70	0	0.508539	45.0432	0.478511	55.0064	0.745723	0.726532	0.51871	0.506395	0.493525	0.512553
DSAKEALDKYFKNH	neg-ctrl	YIGSLV-LTRS	3	3.7017e-07	0	0	0	0	0	0	0	0	0	0	0.915563	1.23406	0.478511	13.4367	0.612957	0.493174	0.152944	-0.249049	0.697037	-0.0480529
DSAKEALDKYFKNH	neg-ctrl	YIGSLV-LTSN	3	1.56238e-05	1.08931e-05	1.25199e-05	1	84	340	1	2	175	345	1	0.771302	11.7236	0.80107	120.09	0.666291	0.639702	0.299878	0.225302	0.786186	0.26259
DSAKEALDKYFKNH	neg-ctrl	YIGSLV-MMRN	6	2.18102e-05	2.1353e-05	3.83689e-05	9	548	203	17	1104	153	361	397	0.921915	0.106441	0.496833	59.9052	0.547517	0.368234	-0.0273406	-0.653512	0.709374	-0.340426
DSAKEALDKYFKNH	neg-ctrl	YIGSLV-MMRS	5	1.24184e-05	9.34256e-06	2.3635e-05	7	265	63	1	1	536	403	200	0.816072	36.4048	0.978427	173.627	0.522997	0.65255	-0.0948926	0.266894	0.897249	0.0860005
DSAKEALDKYFKNH	neg-ctrl	YIGSLV-MMSN	5	1.35759e-05	1.52661e-06	2.55594e-05	0	0	60	2	3	577	559	1	0.826894	111.065	0.301502	8.39792	0.750936	0.598535	0.533074	0.0920343	0.564198	0.312554
DSAKEALDKYFKNH	neg-ctrl	YIGSLV-MMSS	4	6.77887e-06	7.87493e-06	1.31646e-05	1	1	188	161	0	2	297	332	0.820711	25.4525	0.426388	0.340582	0.90137	0.884516	0.947515	1.01783	0.62355	0.982672
DSAKEALDKYFKNH	neg-ctrl	YIGSLV-MTRN	5	5.79121e-05	2.11069e-05	2.02973e-05	57	628	81	12	0	459	442	6	0.315349	0.107672	0.45266	1.25129	0.503846	0.602797	-0.147655	0.10583	0.384004	-0.0209121
DSAKEALDKYFKNH	neg-ctrl	YIGSLV-MTRS	4	2.54272e-06	2.3074e-06	4.61469e-06	0	0	74	24	0	2	169	1	0.678279	393.048	0.493427	23.0943	0.837095	0.737599	0.77044	0.54222	0.585853	0.65633
DSAKEALDKYFKNH	neg-ctrl	YIGSLV-MTSN	4	1.84959e-06	3.78448e-06	2.15114e-06	1	19	130	0	0	1	79	0	0.867491	29.3089	0.694485	49.5478	0.685371	0.725269	0.352442	0.502304	0.780988	0.427373
DSAKEALDKYFKNH	neg-ctrl	YIGSLV-MTSS	3	2.17244e-05	3.5992e-05	1.49094e-05	7	679	355	377	4	448	250	1	0.385912	87.7946	0.918548	34.0116	0.688408	0.565552	0.360809	-0.0147406	0.65223	0.173034
DSAKEALDKYFKNH	neg-ctrl	YIGSML-LMRN	5	0.000103675	9.29028e-05	0.000176237	522	1198	1922	227	299	4449	2973	679	0.588603	2.3914	0.791709	0.454299	0.579368	0.57838	0.0604067	0.0267869	0.690156	0.0435968
DSAKEALDKYFKNH	neg-ctrl	YIGSML-LMRS	4	1.96659e-05	2.89176e-05	2.37229e-05	11	522	548	4	1	473	560	4	0.894003	67.2563	0.924822	189.233	0.583798	0.613377	0.0726115	0.14008	0.909413	0.106346
DSAKEALDKYFKNH	neg-ctrl	YIGSML-LMSN	4	5.84825e-05	8.59061e-05	7.30897e-05	3379	525	1260	9	3	1791	1092	733	0.894581	52.5504	0.794866	182.935	0.352253	0.653436	-0.565289	0.269764	0.844723	-0.147763
DSAKEALDKYFKNH	neg-ctrl	YIGSML-LMSS	3	3.33104e-05	5.02215e-05	2.52469e-05	3	457	1426	81	3	86	793	145	0.632605	106.87	0.635017	61.9347	0.674159	0.753506	0.321554	0.593716	0.633811	0.457635
DSAKEALDKYFKNH	neg-ctrl	YIGSML-LTRN	4	1.14491e-05	5.66449e-06	1.81052e-05	0	21	165	49	1	571	172	205	0.861927	32.7026	0.826408	32.332	0.793362	0.629653	0.649954	0.192771	0.844168	0.421363
DSAKEALDKYFKNH	neg-ctrl	YIGSML-LTRS	3	8.16378e-06	1.95932e-05	7.2507e-06	3	290	450	0	0	311	61	0	0.728195	4.31921	0.863076	22.6744	0.607185	0.529822	0.137041	-0.130407	0.795636	0.0033169
DSAKEALDKYFKNH	neg-ctrl	YIGSML-LTSN	3	5.66708e-05	9.76822e-05	6.46634e-05	471	1958	1344	109	3	896	1384	721	0.824079	58.1691	0.833794	1.38988	0.534343	0.715903	-0.0636358	0.471984	0.828937	0.204174
DSAKEALDKYFKNH	neg-ctrl	YIGSML-MMRN	6	3.64416e-05	6.35267e-05	5.50189e-05	10	566	1809	110	173	1023	1148	162	0.928061	0.725719	0.959663	44.9289	0.675614	0.567492	0.325563	-0.00846083	0.943862	0.158551
DSAKEALDKYFKNH	neg-ctrl	YIGSML-MMRS	5	1.46919e-05	2.66809e-05	1.39183e-05	208	136	796	30	1	125	416	27	0.941598	130.193	0.512706	175.937	0.584183	0.686652	0.0736731	0.377291	0.727152	0.225482
DSAKEALDKYFKNH	neg-ctrl	YIGSML-MMSN	5	3.89542e-05	3.50339e-05	6.36558e-05	6	616	404	360	175	986	1416	294	0.740076	5.49781	0.81624	199.871	0.695417	0.598139	0.380118	0.0907502	0.778158	0.235434
DSAKEALDKYFKNH	neg-ctrl	YIGSML-MMSS	4	4.04365e-05	2.57056e-05	4.05909e-05	6	428	436	123	0	547	1132	11	0.592783	0.313678	0.575479	0.111401	0.648963	0.649979	0.25214	0.258571	0.584131	0.255356
DSAKEALDKYFKNH	neg-ctrl	YIGSML-MTRN	5	1.06771e-05	1.66231e-05	1.53697e-05	4	189	447	1	0	165	393	116	0.876272	44.7347	0.827586	186.854	0.632543	0.714445	0.206904	0.467266	0.851929	0.337085
DSAKEALDKYFKNH	neg-ctrl	YIGSML-MTRS	4	3.01554e-05	3.73202e-05	4.30336e-05	5	396	991	62	838	337	793	36	0.897117	158.165	0.780852	153.262	0.660642	0.379614	0.284315	-0.616672	0.838984	-0.166178
DSAKEALDKYFKNH	neg-ctrl	YIGSML-MTSN	4	4.35901e-05	2.73605e-05	3.63117e-05	3	116	935	40	2	411	1043	46	0.565111	1.28735	0.376332	1.18835	0.717169	0.668453	0.440046	0.318375	0.470721	0.379211
DSAKEALDKYFKNH	neg-ctrl	YIGSML-MTSS	3	5.8529e-06	1.19522e-05	1.12158e-05	4	284	126	28	0	378	162	2	0.546532	75.8947	0.576686	1.88953	0.577005	0.558733	0.0538983	-0.0368163	0.561609	0.00854101
DSAKEALDKYFKNH	neg-ctrl	YIGSMV-LMRN	4	1.76754e-05	2.27688e-05	1.38423e-05	85	281	547	4	0	123	430	1	0.699181	111.682	0.664967	211.208	0.577866	0.676256	0.0562689	0.343636	0.682074	0.199953
DSAKEALDKYFKNH	neg-ctrl	YIGSMV-LMRS	3	1.29202e-06	3.1768e-06	1.68899e-06	1	107	1	2	0	0	1	108	0.496573	12.3406	0.632973	0.419896	0.511409	0.970948	-0.126818	1.29763	0.564773	0.585407
DSAKEALDKYFKNH	neg-ctrl	YIGSMV-LMSN	3	2.17113e-05	1.45137e-07	2.70016e-08	1	0	3	3	0	0	1	0	0.392285	0.61703	0.292349	0.125333	0.728371	0.525119	0.470907	-0.145634	0.342317	0.162637
DSAKEALDKYFKNH	neg-ctrl	YIGSMV-LMSS	2	3.17793e-06	6.929e-08	4.80357e-06	0	0	2	1	0	43	119	53	0.804005	17.2768	0.504664	42.4095	0.709624	0.742166	0.419261	0.557007	0.654335	0.488134
DSAKEALDKYFKNH	neg-ctrl	YIGSMV-LTRN	3	2.98862e-05	6.58378e-06	3.89849e-06	5	43	213	0	0	0	72	127	0.261607	4.62772	0.866468	2.09948	0.663455	0.903765	0.292064	1.08015	0.564037	0.686105
DSAKEALDKYFKNH	neg-ctrl	YIGSMV-LTRS	2	1.68038e-06	3.64119e-08	6.67034e-06	1	0	1	0	0	364	3	2	0.550591	41.958	0.478511	38.2106	0.55586	0.503484	-0.00435555	-0.215671	0.514551	-0.110013
DSAKEALDKYFKNH	neg-ctrl	YIGSMV-MMRN	5	2.58468e-06	3.1693e-06	6.11432e-06	0	0	104	30	0	1	195	54	0.917411	0.61703	0.478511	156.621	0.833559	0.800005	0.760698	0.744245	0.697961	0.752472
DSAKEALDKYFKNH	neg-ctrl	YIGSMV-MMRS	4	1.44656e-05	1.0586e-05	2.81895e-05	0	94	314	4	435	79	703	0	0.845876	65.4052	0.844159	49.7577	0.661176	0.413303	0.285785	-0.507612	0.845017	-0.110913
DSAKEALDKYFKNH	neg-ctrl	YIGSMV-MMSN	4	1.33807e-05	1.59061e-05	9.5944e-06	5	0	637	3	2	3	352	0	0.774946	15.1172	0.83405	79.5703	0.743528	0.732849	0.512664	0.526845	0.804498	0.519755
DSAKEALDKYFKNH	neg-ctrl	YIGSMV-MMSS	3	4.812e-07	0	1.98198e-07	0	0	0	0	0	11	0	0	0.699928	21.596	0.478511	38.6305	0.612957	0.49788	0.152944	-0.233815	0.589219	-0.0404356
DSAKEALDKYFKNH	neg-ctrl	YIGSMV-MTRN	4	1.66405e-05	2.59167e-05	1.28348e-05	122	383	535	7	22	452	158	2	0.67237	132.25	0.935705	179.296	0.552924	0.52424	-0.0124441	-0.14848	0.804038	-0.0804619
DSAKEALDKYFKNH	neg-ctrl	YIGSMV-MTRS	3	1.54131e-07	0	0	0	0	0	0	0	0	0	0	0.496573	0.61703	0.694045	1.67958	0.612957	0.493174	0.152944	-0.249049	0.595309	-0.0480529
DSAKEALDKYFKNH	neg-ctrl	YIVHLL-LMRN	8	4.8324e-05	4.5585e-05	5.24919e-05	12	692	987	47	313	1095	974	56	0.734072	0.823931	0.829035	0.485429	0.616	0.500914	0.161326	-0.223993	0.781554	-0.0313332
DSAKEALDKYFKNH	neg-ctrl	YIVHLL-LMRS	7	7.4471e-05	0.000138609	6.29593e-05	4281	2173	987	71	757	2015	482	6	0.675872	0.102093	0.500532	0.0485429	0.372716	0.410827	-0.508915	-0.515626	0.588202	-0.51227
DSAKEALDKYFKNH	neg-ctrl	YIVHLL-LMSN	7	0.000103459	0.00014442	0.000118518	483	2614	2317	285	470	1886	2719	176	0.699726	79.7058	0.785971	173.333	0.57026	0.551339	0.0353152	-0.0607512	0.742849	-0.012718
DSAKEALDKYFKNH	neg-ctrl	YIVHLL-LMSS	6	6.37595e-05	6.72315e-05	8.37167e-05	106	1632	745	12	1395	1013	1280	386	0.707468	61.2231	0.80505	2.56281	0.534812	0.41616	-0.0623437	-0.498363	0.756259	-0.280353
DSAKEALDKYFKNH	neg-ctrl	YIVHLL-LTRN	7	0.00013896	0.000155454	7.23251e-05	3561	2545	1602	30	96	1651	1491	39	0.321678	129.224	0.915385	4.01526	0.405299	0.573801	-0.41915	0.0119615	0.618532	-0.203594
DSAKEALDKYFKNH	neg-ctrl	YIVHLL-LTRS	6	3.24486e-05	2.90019e-05	4.28571e-05	10	316	780	20	1	1636	492	5	0.677497	0.177654	0.603393	0.0565939	0.64286	0.54412	0.235326	-0.0841238	0.640445	0.0756011
DSAKEALDKYFKNH	neg-ctrl	YIVHLL-LTSN	6	8.91865e-05	0.000107056	7.43805e-05	23	1463	2383	270	5	1697	1603	28	0.668587	0.138345	0.802892	2.40741	0.645693	0.601323	0.24313	0.101059	0.735739	0.172095
DSAKEALDKYFKNH	neg-ctrl	YIVHLL-LTSS	5	7.38251e-05	8.39666e-05	0.000103187	16	1623	1387	120	9	1941	2102	734	0.581706	98.6477	0.641501	1.99856	0.594049	0.663343	0.100853	0.301834	0.611603	0.201344
DSAKEALDKYFKNH	neg-ctrl	YIVHLL-MMRN	9	6.8839e-05	5.11763e-05	8.68974e-05	18	743	1174	17	97	1225	2153	322	0.544732	0.652937	0.611652	1.98478	0.610648	0.638503	0.146584	0.22142	0.578192	0.184002
DSAKEALDKYFKNH	neg-ctrl	YIVHLL-MMRS	8	0.00011608	9.23009e-05	9.49075e-05	1028	1128	1642	353	371	1369	2164	336	0.567012	3.38455	0.613135	3.12577	0.54143	0.570888	-0.0441116	0.00253275	0.590073	-0.0207894
DSAKEALDKYFKNH	neg-ctrl	YIVHLL-MMSN	8	0.000170761	0.00022505	0.000196634	1122	3331	4389	339	1927	4197	3065	245	0.670371	41.532	0.837032	111.845	0.564674	0.451985	0.0199259	-0.382388	0.753702	-0.181231
DSAKEALDKYFKNH	neg-ctrl	YIVHLL-MMSS	7	0.000213005	0.000164728	0.000165658	1475	2413	3019	143	2882	3646	1778	25	0.402774	0.0494114	0.552	1.23614	0.516962	0.379713	-0.11152	-0.616353	0.477387	-0.363936
DSAKEALDKYFKNH	neg-ctrl	YIVHLL-MTRN	8	5.46222e-05	9.62254e-05	2.61192e-05	1574	1736	1107	9	5	154	684	311	0.621194	0.4455	0.788122	1.00129	0.437797	0.768431	-0.329617	0.642031	0.704658	0.156207
DSAKEALDKYFKNH	neg-ctrl	YIVHLL-MTRS	7	0.000203446	9.27987e-05	0.000162556	678	1512	1565	117	4698	2593	781	694	0.460696	1.23883	0.364642	0.242224	0.529758	0.338318	-0.076267	-0.750358	0.412669	-0.413313
DSAKEALDKYFKNH	neg-ctrl	YIVHLL-MTSN	7	9.86533e-05	0.00013063	7.05488e-05	4907	1522	824	459	306	2480	571	323	0.370965	0.130412	0.464695	0.0883318	0.38125	0.511062	-0.485403	-0.191141	0.41783	-0.338272
DSAKEALDKYFKNH	neg-ctrl	YIVHLL-MTSS	6	3.07545e-05	2.17336e-05	3.74776e-05	1	162	679	10	245	210	943	250	0.87404	285.685	0.657193	66.1337	0.674584	0.569385	0.322726	-0.00233176	0.765616	0.160197
DSAKEALDKYFKNH	neg-ctrl	YIVHLV-LMRN	7	2.90169e-05	2.7841e-05	5.9179e-05	10	684	283	45	1	1115	1443	7	0.723788	0.813874	0.859244	1.19212	0.563693	0.619479	0.0172238	0.159836	0.791516	0.08853
DSAKEALDKYFKNH	neg-ctrl	YIVHLV-LMRS	6	3.19702e-05	1.79281e-05	3.02769e-05	7	213	467	5	3	583	728	4	0.769522	1.76042	0.861635	154.522	0.629045	0.615096	0.197266	0.145645	0.815579	0.171456
DSAKEALDKYFKNH	neg-ctrl	YIVHLV-LMSN	6	5.91879e-05	0.000101108	5.71893e-05	4134	937	806	300	281	1200	923	365	0.943055	0.292509	0.821295	2.72147	0.367957	0.548389	-0.522026	-0.0703032	0.882175	-0.296165
DSAKEALDKYFKNH	neg-ctrl	YIVHLV-LMSS	5	3.08513e-06	4.43014e-06	4.57314e-06	0	0	61	148	136	1	78	1	0.910504	143.459	0.478511	0.419896	0.951638	0.324802	1.086	-0.794113	0.694508	0.145945
DSAKEALDKYFKNH	neg-ctrl	YIVHLV-LTRN	6	1.10485e-06	9.91451e-08	4.28999e-06	0	0	4	0	0	0	5	270	0.496573	0.61703	0.483891	31.9121	0.662831	0.984966	0.290347	1.34302	0.490232	0.816681
DSAKEALDKYFKNH	neg-ctrl	YIVHLV-LTRS	5	2.66207e-06	1.41282e-06	6.2053e-06	0	0	57	0	0	232	75	0	0.70067	9.25545	0.478511	77.6808	0.735028	0.545443	0.489247	-0.0798391	0.58959	0.204704
DSAKEALDKYFKNH	neg-ctrl	YIVHLV-LTSN	5	1.52679e-05	9.96061e-06	2.26937e-05	1	117	263	2	193	6	647	108	0.714716	106.746	0.67943	0.239662	0.633469	0.53818	0.209454	-0.103351	0.697073	0.0530516
DSAKEALDKYFKNH	neg-ctrl	YIVHLV-LTSS	4	2.02055e-05	1.26471e-05	1.52472e-05	725	71	84	4	2	116	466	35	0.558691	26.4089	0.979502	79.5703	0.302329	0.696727	-0.702829	0.409906	0.769097	-0.146461
DSAKEALDKYFKNH	neg-ctrl	YIVHLV-MMRN	8	6.19275e-05	5.00211e-05	7.86927e-05	1573	521	660	14	304	1000	2008	66	0.658216	1.19638	0.895107	49.7997	0.378354	0.560294	-0.493382	-0.0317629	0.776662	-0.262572
DSAKEALDKYFKNH	neg-ctrl	YIVHLV-MMRS	7	1.72694e-05	1.76423e-05	2.04861e-05	418	8	465	52	0	112	399	500	0.838444	4.16384	0.512526	27.2933	0.476956	0.839077	-0.221736	0.870732	0.675485	0.324498
DSAKEALDKYFKNH	neg-ctrl	YIVHLV-MMSN	7	3.58418e-05	1.68933e-05	7.66892e-05	5	310	308	11	504	2693	602	188	0.589856	0.804441	0.716017	58.5055	0.589514	0.471839	0.0883593	-0.318115	0.652936	-0.114878
DSAKEALDKYFKNH	neg-ctrl	YIVHLV-MMSS	6	3.7669e-05	8.02614e-05	3.78378e-05	1459	1609	659	17	4	839	604	412	0.859249	76.8819	0.929711	0.353472	0.42231	0.667364	-0.372284	0.314851	0.89448	-0.0287163
DSAKEALDKYFKNH	neg-ctrl	YIVHLV-MTRN	7	5.41762e-06	2.47863e-08	3.95755e-06	0	0	1	0	0	2	17	225	0.901677	0.308515	0.961085	34.0116	0.630106	0.967461	0.200191	1.28634	0.931381	0.743268
DSAKEALDKYFKNH	neg-ctrl	YIVHLV-MTRS	6	7.85773e-06	1.32644e-05	6.38478e-06	396	43	288	14	4	226	83	0	0.611379	62.32	0.835645	0.136475	0.410942	0.540536	-0.403604	-0.0957247	0.723512	-0.249664
DSAKEALDKYFKNH	neg-ctrl	YIVHLV-MTSN	6	2.97191e-05	5.03253e-05	3.77756e-05	767	1049	320	156	2	871	780	64	0.786273	57.8637	0.907652	88.913	0.468988	0.609196	-0.243686	0.126548	0.846963	-0.0585693
DSAKEALDKYFKNH	neg-ctrl	YIVHLV-MTSS	5	5.48835e-07	0	1.20721e-06	0	0	0	0	0	67	0	0	0.39412	1.23406	0.698443	29.3927	0.612957	0.49953	0.152944	-0.228473	0.546281	-0.0377645
DSAKEALDKYFKNH	neg-ctrl	YIVHML-LMRN	7	0.000117605	0.000125612	0.000110924	275	1446	2988	327	339	2968	1749	270	0.66526	1.1501	0.446319	0.308591	0.633854	0.539787	0.210516	-0.0981507	0.555789	0.0561826
DSAKEALDKYFKNH	neg-ctrl	YIVHML-LMRS	6	7.70838e-05	8.22635e-05	0.000119086	2332	755	1122	277	656	1447	2859	265	0.803399	4.69628	0.876104	1.18227	0.426823	0.539422	-0.359849	-0.0993321	0.839752	-0.229591
DSAKEALDKYFKNH	neg-ctrl	YIVHML-LMSN	6	0.000145641	0.000211215	0.000178786	6626	2690	2087	228	431	4688	3151	99	0.640338	46.4747	0.755115	0.349028	0.381868	0.541093	-0.4837	-0.0939211	0.697727	-0.288811
DSAKEALDKYFKNH	neg-ctrl	YIVHML-LMSS	5	5.51796e-05	5.18098e-05	9.17679e-05	9	530	1351	145	1791	1452	1163	140	0.869768	0.267906	0.813104	115.22	0.676594	0.376695	0.328264	-0.626122	0.841436	-0.148929
DSAKEALDKYFKNH	neg-ctrl	YIVHML-LTRN	6	4.41247e-05	3.49438e-05	5.70944e-05	669	205	667	238	3	1140	1268	147	0.824291	63.498	0.745936	298.966	0.530306	0.629635	-0.0747574	0.192712	0.785114	0.0589775
DSAKEALDKYFKNH	neg-ctrl	YIVHML-LTRS	5	1.28006e-05	3.38406e-05	5.77301e-06	4	557	705	9	1	0	212	2	0.752341	39.7984	0.782473	0.629844	0.599456	0.736765	0.115749	0.539521	0.767407	0.327635
DSAKEALDKYFKNH	neg-ctrl	YIVHML-LTSN	5	7.77155e-05	0.000104442	6.95387e-05	23	2536	1089	187	478	1506	1224	52	0.757131	46.3894	0.743809	0.301403	0.568702	0.484319	0.0310225	-0.277714	0.75047	-0.123346
DSAKEALDKYFKNH	neg-ctrl	YIVHML-LTSS	4	6.03452e-05	3.71878e-05	0.000131535	342	89	1177	74	1980	1555	2419	180	0.830614	22.3288	0.73939	0.332072	0.594162	0.413552	0.101164	-0.506805	0.785002	-0.20282
DSAKEALDKYFKNH	neg-ctrl	YIVHML-MMRN	8	0.000118231	0.000169469	0.000105896	2596	2278	2793	205	3	1636	2676	267	0.482482	1.5658	0.694628	66.6585	0.472704	0.653859	-0.233448	0.271131	0.588555	0.0188415
DSAKEALDKYFKNH	neg-ctrl	YIVHML-MMRS	7	9.79052e-05	0.000114493	8.25329e-05	2456	469	2755	206	282	1109	2063	117	0.461578	91.7171	0.672676	0.255861	0.467322	0.570895	-0.248276	0.0025543	0.567127	-0.122861
DSAKEALDKYFKNH	neg-ctrl	YIVHML-MMSN	7	0.000104453	0.000127102	0.000125701	40	2208	2335	242	554	1666	2867	543	0.819195	0.862323	0.523476	3.27243	0.610839	0.570029	0.147109	-0.000248205	0.671336	0.0734304
DSAKEALDKYFKNH	neg-ctrl	YIVHML-MMSS	6	4.67781e-05	6.73491e-05	5.1476e-05	2951	149	921	299	769	455	1047	81	0.835987	103.25	0.611999	0.298202	0.381842	0.419296	-0.483774	-0.488211	0.723993	-0.485992
DSAKEALDKYFKNH	neg-ctrl	YIVHML-MTRN	7	7.28989e-05	6.81829e-05	0.000123917	375	800	1350	364	2321	1740	1617	479	0.728569	0.838528	0.856858	66.4836	0.619452	0.394616	0.170836	-0.568105	0.792714	-0.198634
DSAKEALDKYFKNH	neg-ctrl	YIVHML-MTRS	6	1.99133e-05	3.27307e-05	2.05148e-05	9	520	690	23	0	274	386	335	0.767925	39.9835	0.969501	293.088	0.606785	0.747058	0.13594	0.572843	0.868713	0.354392
DSAKEALDKYFKNH	neg-ctrl	YIVHML-MTSN	6	1.86064e-05	2.39421e-05	2.6803e-05	2	305	606	3	0	553	484	245	0.586345	46.2772	0.912556	21.4147	0.625155	0.66763	0.186548	0.315714	0.74945	0.251131
DSAKEALDKYFKNH	neg-ctrl	YIVHML-MTSS	5	3.85743e-05	3.88981e-05	3.74643e-05	17	186	1254	113	261	8	1061	260	0.728663	0.424653	0.728949	165.019	0.72226	0.581807	0.454072	0.0378819	0.728806	0.245977
DSAKEALDKYFKNH	neg-ctrl	YIVHMV-LMRN	6	0.000157278	7.38687e-05	0.000107849	18	1785	833	65	3	2979	1900	183	0.3176	0.779951	0.407572	136.151	0.558257	0.590737	0.00224586	0.0667907	0.362586	0.0345183
DSAKEALDKYFKNH	neg-ctrl	YIVHMV-LMRS	5	2.11483e-05	1.41458e-05	3.12379e-05	2	0	565	6	1	318	793	265	0.852878	1.44756	0.794377	0.067499	0.750299	0.723824	0.531319	0.497628	0.823628	0.514473
DSAKEALDKYFKNH	neg-ctrl	YIVHMV-LMSN	5	1.56624e-05	2.10132e-05	2.85378e-05	711	2	504	10	0	940	400	52	0.903648	58.0008	0.87091	42.1296	0.391491	0.571969	-0.45719	0.0060319	0.887279	-0.225579
DSAKEALDKYFKNH	neg-ctrl	YIVHMV-LMSS	4	5.44515e-06	4.7601e-06	5.08416e-06	2	37	50	123	1	93	125	1	0.74441	0.00465098	0.700362	0.010423	0.857489	0.614993	0.826623	0.145313	0.722386	0.485968
DSAKEALDKYFKNH	neg-ctrl	YIVHMV-LTRN	5	2.02912e-05	2.01126e-05	1.71487e-05	7	120	465	255	0	247	468	4	0.565972	97.2439	0.845808	2.06737	0.800332	0.643586	0.669159	0.237875	0.70589	0.453517
DSAKEALDKYFKNH	neg-ctrl	YIVHMV-LTRS	4	2.84174e-07	2.97435e-07	0	0	0	12	0	0	0	0	0	0.65291	0.61703	0.478511	0.419896	0.699551	0.493174	0.391509	-0.249049	0.56571	0.07123
DSAKEALDKYFKNH	neg-ctrl	YIVHMV-LTSN	4	5.73763e-05	6.40587e-05	6.48331e-05	258	983	1116	249	334	733	1490	352	0.686776	0.692736	0.880583	1.54278	0.599912	0.569044	0.117006	-0.00343769	0.78368	0.056784
DSAKEALDKYFKNH	neg-ctrl	YIVHMV-LTSS	3	3.62751e-07	2.23077e-07	1.8018e-08	0	0	9	0	0	1	0	0	0.953627	0.61703	0.478511	0.419896	0.690087	0.49432	0.365435	-0.245339	0.716069	0.0600479
DSAKEALDKYFKNH	neg-ctrl	YIVHMV-MMRN	7	6.02601e-05	5.7321e-05	5.59798e-05	382	726	1139	183	367	831	966	543	0.460332	12.5345	0.601094	1.07363	0.57746	0.557436	0.0551505	-0.0410163	0.530713	0.00706712
DSAKEALDKYFKNH	neg-ctrl	YIVHMV-MMRS	6	5.45043e-06	4.519e-06	1.49598e-05	0	139	19	1	0	54	518	0	0.46857	69.1074	0.914608	36.531	0.52143	0.715131	-0.099211	0.469486	0.691589	0.185138
DSAKEALDKYFKNH	neg-ctrl	YIVHMV-MMSN	6	6.81069e-05	3.86742e-05	4.79508e-05	245	70	1354	12	2	625	1264	164	0.320114	0.612197	0.749902	694.088	0.616331	0.673346	0.162239	0.334216	0.535008	0.248227
DSAKEALDKYFKNH	neg-ctrl	YIVHMV-MMSS	5	4.31618e-05	4.58868e-05	5.45816e-05	556	174	940	562	0	470	1575	233	0.941952	0.355176	0.48917	75.1614	0.653736	0.709395	0.265289	0.450918	0.715561	0.358104
DSAKEALDKYFKNH	neg-ctrl	YIVHMV-MTRN	6	3.25675e-05	3.13104e-05	5.23606e-05	8	653	488	10	1355	525	533	277	0.540698	56.9724	0.795025	34.0116	0.570259	0.359601	0.0353113	-0.68146	0.667861	-0.323074
DSAKEALDKYFKNH	neg-ctrl	YIVHMV-MTRS	5	1.64614e-05	2.17589e-05	8.13979e-06	4	364	448	3	1	162	130	110	0.594905	103.815	0.883387	24.0741	0.595125	0.690246	0.103818	0.388926	0.739146	0.246372
DSAKEALDKYFKNH	neg-ctrl	YIVHMV-MTSN	5	2.52317e-05	2.52779e-05	3.82452e-05	2	223	751	9	0	248	1166	149	0.721578	0.168281	0.917952	89.8578	0.660416	0.722094	0.283693	0.492028	0.819765	0.38786
DSAKEALDKYFKNH	neg-ctrl	YIVSLL-LMRN	7	0.000265959	0.000300373	0.000273476	2474	3258	5942	1517	2190	3940	4624	2498	0.758749	0.211544	0.694371	1.07235	0.590332	0.532816	0.0906134	-0.120715	0.72656	-0.015051
DSAKEALDKYFKNH	neg-ctrl	YIVSLL-LMRS	6	0.00019295	0.000256917	0.000211169	2368	2886	5527	444	1116	3437	3809	1717	0.832584	14.7327	0.784188	4.74126	0.540983	0.566224	-0.0453429	-0.0125652	0.808386	-0.0289541
DSAKEALDKYFKNH	neg-ctrl	YIVSLL-LMSN	6	0.000127123	0.000153492	0.000142746	1092	1756	3570	72	961	1836	3371	94	0.567859	88.7366	0.882354	87.4784	0.546751	0.506473	-0.0294531	-0.205996	0.725107	-0.117725
DSAKEALDKYFKNH	neg-ctrl	YIVSLL-LMSS	5	3.69146e-05	5.2758e-05	1.17661e-05	11	1131	758	54	0	2	431	6	0.758281	97.9844	0.546275	1.57461	0.57601	0.748203	0.0511559	0.576549	0.652278	0.313852
DSAKEALDKYFKNH	neg-ctrl	YIVSLL-LTRN	6	7.93729e-05	0.000104902	9.21661e-05	1766	1768	1324	16	335	2611	1412	65	0.372983	7.29039	0.837149	2.46799	0.43898	0.515533	-0.326357	-0.176667	0.605066	-0.251512
DSAKEALDKYFKNH	neg-ctrl	YIVSLL-LTRS	5	5.28422e-05	6.34412e-05	5.79554e-05	11	1157	1196	7	5	1201	1312	52	0.826202	132.785	0.728592	60.605	0.584847	0.613911	0.0755012	0.141811	0.777397	0.108656
DSAKEALDKYFKNH	neg-ctrl	YIVSLL-LTSN	5	0.00017836	0.000141491	0.000259846	384	2898	1949	240	6579	3615	2683	295	0.860563	0.597771	0.402737	6.15091	0.560897	0.342781	0.00951924	-0.735911	0.63165	-0.363196
DSAKEALDKYFKNH	neg-ctrl	YIVSLL-LTSS	4	5.47462e-05	4.0843e-05	7.81595e-05	61	815	644	28	2	806	2152	357	0.464608	0.244093	0.810097	67.4633	0.56545	0.699034	0.0220646	0.417377	0.637353	0.219721
DSAKEALDKYFKNH	neg-ctrl	YIVSLL-MMRN	8	0.000130264	0.000135339	0.00014728	1976	1790	2213	286	1164	2189	2559	1164	0.636312	2.6956	0.769636	0.917886	0.489125	0.52649	-0.188209	-0.141195	0.702974	-0.164702
DSAKEALDKYFKNH	neg-ctrl	YIVSLL-MMRS	7	0.000169203	7.12484e-05	0.000194362	821	1264	963	61	3367	3604	2420	249	0.402785	0.168863	0.502923	0.0545094	0.481967	0.388442	-0.20793	-0.588095	0.452854	-0.398013
DSAKEALDKYFKNH	neg-ctrl	YIVSLL-MMSN	7	0.000103071	0.000108017	0.000119795	614	1416	2361	67	945	2742	1886	166	0.86203	54.71	0.566655	37.1083	0.555417	0.472454	-0.00557782	-0.316124	0.714342	-0.160851
DSAKEALDKYFKNH	neg-ctrl	YIVSLL-MMSS	6	0.000114522	0.000156861	0.00014252	657	1210	4573	41	2	2028	3719	359	0.825553	64.0389	0.67884	131.967	0.60375	0.661319	0.12758	0.295282	0.752197	0.211431
DSAKEALDKYFKNH	neg-ctrl	YIVSLL-MTRN	7	5.9836e-05	0.000103082	6.43323e-05	1050	1948	1372	21	4	642	1919	57	0.870037	66.1171	0.806359	1.23345	0.480447	0.674426	-0.212118	0.337714	0.838198	0.062798
DSAKEALDKYFKNH	neg-ctrl	YIVSLL-MTRS	6	7.59639e-05	0.000108761	9.42477e-05	84	1547	1998	681	3	2051	1844	484	0.837788	2.15586	0.466331	67.2434	0.673758	0.637927	0.320451	0.219557	0.652059	0.270004
DSAKEALDKYFKNH	neg-ctrl	YIVSLL-MTSN	6	6.6271e-05	9.3132e-05	7.18123e-05	18	1185	2120	306	3	1945	1293	117	0.923019	3.92113	0.825362	4.47692	0.661896	0.592099	0.287769	0.0711977	0.87419	0.179483
DSAKEALDKYFKNH	neg-ctrl	YIVSLL-MTSS	5	7.2468e-05	5.62816e-05	0.000110075	431	284	1641	120	3	3209	1601	583	0.648296	2.56305	0.837699	175.517	0.598525	0.606777	0.113183	0.118716	0.742998	0.115949
DSAKEALDKYFKNH	neg-ctrl	YIVSLV-LMRN	6	2.23183e-05	2.89034e-05	2.47321e-05	1457	385	27	7	3	650	401	139	0.779153	0.732533	0.873771	99.5154	0.31021	0.617956	-0.681117	0.154906	0.826462	-0.263105
DSAKEALDKYFKNH	neg-ctrl	YIVSLV-LMRS	5	4.08163e-05	6.15063e-05	4.89357e-05	12	1174	1096	9	162	426	1415	10	0.851435	18.6343	0.842298	3.67633	0.579596	0.58402	0.0610359	0.0450433	0.846867	0.0530396
DSAKEALDKYFKNH	neg-ctrl	YIVSLV-LMSN	5	1.55017e-05	2.11608e-05	2.3514e-05	6	487	264	22	2	235	544	296	0.576625	0.221004	0.640069	24.0741	0.566342	0.74659	0.0245197	0.571328	0.608347	0.297924
DSAKEALDKYFKNH	neg-ctrl	YIVSLV-LMSS	4	1.86135e-05	1.76503e-05	1.8063e-05	4	226	442	5	9	451	325	65	0.772557	0.0260916	0.884408	0.0809748	0.624502	0.602497	0.184751	0.104858	0.828482	0.144805
DSAKEALDKYFKNH	neg-ctrl	YIVSLV-LTRN	5	4.76911e-07	0	2.88288e-07	0	0	0	0	0	16	0	0	0.431913	28.6919	0.95994	5.87855	0.612957	0.498385	0.152944	-0.232177	0.695927	-0.0396167
DSAKEALDKYFKNH	neg-ctrl	YIVSLV-LTRS	4	1.66167e-05	2.85362e-05	2.02207e-05	12	336	682	89	74	138	565	75	0.428806	0.0230247	0.868505	0.177591	0.663759	0.607756	0.292902	0.121883	0.648656	0.207392
DSAKEALDKYFKNH	neg-ctrl	YIVSLV-LTSN	4	4.45948e-05	3.36191e-05	8.39027e-05	3	448	820	14	848	1050	1835	17	0.813748	0.980947	0.847143	69.1989	0.624364	0.457359	0.184369	-0.364992	0.830446	-0.0903115
DSAKEALDKYFKNH	neg-ctrl	YIVSLV-LTSS	3	3.08147e-05	5.57113e-05	2.82563e-05	900	1151	436	55	1	280	305	972	0.718663	113.842	0.875781	83.9792	0.441312	0.845759	-0.319935	0.892365	0.797222	0.286215
DSAKEALDKYFKNH	neg-ctrl	YIVSLV-MMRN	7	7.18477e-05	0.000121404	3.8409e-05	4801	693	1680	196	392	502	826	3	0.552392	28.2563	0.62115	1.5563	0.366556	0.45448	-0.525885	-0.374309	0.586771	-0.450097
DSAKEALDKYFKNH	neg-ctrl	YIVSLV-MMRS	6	3.48414e-05	5.99549e-05	2.13792e-05	10	583	1719	17	1	113	714	3	0.823901	62.6285	0.711676	0.209452	0.65034	0.701811	0.255933	0.426366	0.767789	0.341149
DSAKEALDKYFKNH	neg-ctrl	YIVSLV-MMSN	6	3.12337e-05	2.25904e-05	4.09384e-05	10	599	91	145	2	1216	635	120	0.816894	64.1711	0.885899	158.721	0.60365	0.58973	0.127302	0.0635287	0.851397	0.0954154
DSAKEALDKYFKNH	neg-ctrl	YIVSLV-MMSS	5	2.58163e-05	4.18283e-05	3.90906e-05	5	700	858	11	290	776	736	3	0.833815	108.752	0.792838	191.473	0.597509	0.476755	0.110385	-0.302202	0.813327	-0.0959085
DSAKEALDKYFKNH	neg-ctrl	YIVSLV-MTRN	6	1.98454e-05	8.67314e-06	3.14236e-05	98	1	123	226	580	408	506	2	0.82812	9.25545	0.792274	171.108	0.774547	0.378975	0.598122	-0.618739	0.810197	-0.0103087
DSAKEALDKYFKNH	neg-ctrl	YIVSLV-MTRS	5	1.58071e-05	5.62291e-06	8.1361e-06	1	0	224	3	1	138	208	1	0.756397	74.0436	0.338028	0.184317	0.748364	0.62427	0.525988	0.175345	0.547212	0.350667
DSAKEALDKYFKNH	neg-ctrl	YIVSLV-MTSN	5	5.73592e-06	1.76388e-05	3.72747e-06	605	218	169	5	0	36	69	79	0.714415	12.3406	0.409254	0.119626	0.363476	0.786661	-0.534369	0.701048	0.561834	0.0833396
DSAKEALDKYFKNH	neg-ctrl	YIVSLV-MTSS	4	6.29749e-07	0	7.02041e-07	0	0	0	0	0	0	26	0	0.550591	0.61703	0.964445	20.155	0.612957	0.69528	0.152944	0.405222	0.757518	0.279083
DSAKEALDKYFKNH	neg-ctrl	YIVSML-LMRN	6	9.29854e-05	8.73808e-05	0.000127981	73	1409	1823	26	1185	1990	2451	308	0.820706	1.45606	0.545121	1.36418	0.592408	0.475256	0.0963323	-0.307053	0.682913	-0.10536
DSAKEALDKYFKNH	neg-ctrl	YIVSML-LMRS	5	5.87063e-05	5.82993e-05	9.5257e-05	10	795	1250	211	2	1369	2226	679	0.701286	1.48441	0.889935	4.22655	0.658964	0.690027	0.279691	0.388218	0.795611	0.333955
DSAKEALDKYFKNH	neg-ctrl	YIVSML-LMSN	5	0.000133078	0.000156065	0.000124821	1230	2001	3181	250	550	2908	2116	354	0.670564	1.45452	0.753548	102.98	0.545155	0.52953	-0.0338484	-0.131353	0.712056	-0.0826007
DSAKEALDKYFKNH	neg-ctrl	YIVSML-LMSS	4	6.68637e-05	5.41907e-05	0.000106555	1530	481	888	23	5	3006	1786	265	0.803195	0.162831	0.838879	0.649363	0.398294	0.592983	-0.438448	0.0740598	0.821037	-0.182194
DSAKEALDKYFKNH	neg-ctrl	YIVSML-LTRN	5	2.89214e-05	2.45277e-05	5.53823e-05	2	274	502	209	401	968	908	406	0.798972	0.209928	0.776162	0.150857	0.727875	0.526589	0.46954	-0.140876	0.787567	0.164332
DSAKEALDKYFKNH	neg-ctrl	YIVSML-LTRS	4	2.72038e-05	3.87846e-05	3.16116e-05	222	511	856	9	330	744	455	1	0.891059	56.304	0.791684	96.996	0.549829	0.4353	-0.0209732	-0.436402	0.841371	-0.228687
DSAKEALDKYFKNH	neg-ctrl	YIVSML-LTSN	4	9.08906e-05	9.19221e-05	0.000150922	472	1819	1144	272	1159	2110	3260	269	0.743773	59.6205	0.754437	189.478	0.553721	0.496337	-0.0102489	-0.23881	0.749105	-0.124529
DSAKEALDKYFKNH	neg-ctrl	YIVSML-LTSS	3	2.49907e-05	3.31852e-05	3.55449e-05	2	377	882	19	1	574	931	3	0.849657	4.87339	0.915264	81.4599	0.642176	0.632682	0.233442	0.202578	0.88246	0.21801
DSAKEALDKYFKNH	neg-ctrl	YIVSML-MMRN	7	8.082e-05	0.000129157	0.000108766	3357	317	2953	393	89	1685	2382	812	0.876608	1.06277	0.879478	312.963	0.455439	0.663123	-0.281014	0.301124	0.878043	0.0100549
DSAKEALDKYFKNH	neg-ctrl	YIVSML-MMRS	6	6.69943e-05	5.14135e-05	7.30916e-05	338	642	1111	68	356	692	1832	311	0.828886	0.927398	0.644771	95.0015	0.557626	0.573873	0.000508759	0.0121947	0.736829	0.00635171
DSAKEALDKYFKNH	neg-ctrl	YIVSML-MMSN	6	0.000215961	0.000239611	0.000277843	2023	3723	4218	185	2203	6241	4259	713	0.730493	0.555964	0.5113	0.647763	0.516507	0.479497	-0.112774	-0.293325	0.620897	-0.20305
DSAKEALDKYFKNH	neg-ctrl	YIVSML-MMSS	5	8.21358e-05	9.80223e-05	9.11736e-05	924	779	2554	71	861	1901	1395	250	0.720842	1.58925	0.872993	0.411437	0.543568	0.465194	-0.0382219	-0.339626	0.796917	-0.188924
DSAKEALDKYFKNH	neg-ctrl	YIVSML-MTRN	6	4.50869e-05	4.38179e-05	5.78892e-05	352	722	749	12	1	958	1337	293	0.477536	0.65156	0.707882	262.435	0.510188	0.664544	-0.130182	0.305724	0.592709	0.0877708
DSAKEALDKYFKNH	neg-ctrl	YIVSML-MTRS	5	2.37355e-05	3.29822e-05	2.83209e-05	2	354	495	529	197	466	360	434	0.892721	41.0766	0.93425	33.5917	0.789563	0.575399	0.639489	0.0171353	0.913486	0.328312
DSAKEALDKYFKNH	neg-ctrl	YIVSML-MTSN	5	4.65199e-05	5.02924e-05	6.814e-05	11	712	1084	135	1090	997	994	249	0.838674	1.52509	0.827772	0.499286	0.643825	0.414227	0.237985	-0.504621	0.833223	-0.133318
DSAKEALDKYFKNH	neg-ctrl	YIVSML-MTSS	4	4.48886e-05	4.67181e-05	7.91897e-05	7	364	1024	543	154	1087	1544	985	0.843278	43.8091	0.814247	72.978	0.780581	0.671315	0.614745	0.327641	0.828762	0.471193
DSAKEALDKYFKNH	neg-ctrl	YIVSMV-LMRN	5	1.65534e-05	2.16927e-05	1.96134e-05	2	0	848	33	0	331	481	43	0.830759	0.764496	0.783605	61.3048	0.76512	0.643717	0.572149	0.238299	0.807182	0.405224
DSAKEALDKYFKNH	neg-ctrl	YIVSMV-LMRS	4	5.63061e-05	6.92195e-05	3.96086e-05	1342	1038	940	12	4	258	1108	323	0.62891	1.51646	0.721354	93.7768	0.428759	0.745641	-0.354516	0.568256	0.675132	0.10687
DSAKEALDKYFKNH	neg-ctrl	YIVSMV-LMSN	4	9.38806e-06	7.01428e-06	1.01673e-05	2	50	222	2	0	490	49	1	0.954361	140.683	0.602323	55.4263	0.6702	0.51696	0.310647	-0.172046	0.778342	0.0693008
DSAKEALDKYFKNH	neg-ctrl	YIVSMV-LMSS	3	1.55209e-05	2.71547e-05	1.7248e-05	4	589	405	0	1	338	412	1	0.96978	0.0529563	0.897393	72.2222	0.562605	0.613591	0.0142249	0.140773	0.933586	0.0774991
DSAKEALDKYFKNH	neg-ctrl	YIVSMV-LTRN	4	2.67734e-05	3.09097e-05	5.02201e-05	330	604	254	166	0	1226	962	140	0.763946	83.5459	0.960219	183.705	0.530339	0.611634	-0.0746658	0.134438	0.862083	0.029886
DSAKEALDKYFKNH	neg-ctrl	YIVSMV-LTRS	3	7.12258e-06	6.55659e-06	1.11099e-05	0	9	219	44	2	207	272	0	0.852463	41.958	0.938001	41.5697	0.801109	0.614163	0.671297	0.142624	0.895232	0.406961
DSAKEALDKYFKNH	neg-ctrl	YIVSMV-LTSN	3	3.8862e-07	0	1.55448e-06	0	0	0	0	0	0	57	1	0.496573	0.61703	0.478511	0.419896	0.612957	0.726645	0.152944	0.506758	0.487542	0.329851
DSAKEALDKYFKNH	neg-ctrl	YIVSMV-MMRN	6	4.37656e-05	7.09535e-05	5.63369e-05	12	942	1750	7	2	583	1561	237	0.8104	25.5039	0.669297	373.498	0.619453	0.695916	0.170839	0.407281	0.739849	0.28906
DSAKEALDKYFKNH	neg-ctrl	YIVSMV-MMRS	5	1.82753e-05	2.95509e-05	2.77265e-05	756	453	304	5	363	386	527	3	0.747002	183.258	0.8261	26.6634	0.394343	0.422433	-0.449333	-0.478056	0.786551	-0.463695
DSAKEALDKYFKNH	neg-ctrl	YIVSMV-MMSN	5	2.69193e-05	5.04715e-05	2.94443e-05	1542	770	326	109	4	472	717	98	0.8217	0.0766202	0.837033	58.9254	0.391176	0.652407	-0.458059	0.266431	0.829367	-0.095814
DSAKEALDKYFKNH	neg-ctrl	YIVSMV-MMSS	4	4.77337e-06	9.17093e-07	1.13474e-05	0	0	37	0	0	399	154	0	0.972976	58.9264	0.938959	0.419896	0.728221	0.552838	0.470494	-0.0559002	0.955967	0.207297
DSAKEALDKYFKNH	neg-ctrl	YIVSMV-MTRN	5	5.57878e-05	3.55527e-05	5.66596e-05	1144	493	315	8	729	983	916	76	0.300171	1.17723	0.571404	43.8792	0.368234	0.426871	-0.521261	-0.463688	0.435788	-0.492475
DSAKEALDKYFKNH	neg-ctrl	YIVSMV-MTRS	4	1.36356e-06	0	5.29668e-06	0	0	0	0	296	0	0	0	0.519113	0.61703	0.478511	0.839792	0.612957	0.251652	0.152944	-1.03092	0.498812	-0.438988
DSAKEALDKYFKNH	neg-ctrl	YIVSMV-MTSN	4	1.02536e-05	1.60246e-06	3.67335e-05	1	0	61	4	752	179	652	159	0.681514	41.0325	0.9287	0.419896	0.751553	0.3922	0.534771	-0.575929	0.805107	-0.020579
DSAKEALDKYFKNH	neg-ctrl	YIVSMV-MTSS	3	5.4328e-06	4.9259e-06	9.63154e-06	57	0	172	0	0	91	288	14	0.937538	0.411353	0.857031	174.257	0.555767	0.681586	-0.00461244	0.360891	0.897285	0.178139
DSAKEALDKYFKNH	neg-ctrl	YMGHLL-LMRN	6	2.3101e-05	3.55137e-05	1.99487e-05	166	368	900	31	440	330	227	0	0.783927	52.4475	0.804485	0.644165	0.58725	0.354089	0.0821222	-0.699304	0.794206	-0.308591
DSAKEALDKYFKNH	neg-ctrl	YMGHLL-LMRS	5	4.43057e-05	4.43624e-05	5.81461e-05	5	364	700	832	2	1300	1088	345	0.609241	85.0179	0.8679	114.212	0.825628	0.639797	0.738847	0.225609	0.73857	0.482228
DSAKEALDKYFKNH	neg-ctrl	YMGHLL-LMSN	5	4.13386e-05	6.04413e-05	4.82913e-05	324	1388	600	80	1	1375	864	11	0.929163	3.30392	0.826325	0.414547	0.518103	0.577946	-0.108376	0.0253822	0.877744	-0.041497
DSAKEALDKYFKNH	neg-ctrl	YMGHLL-LMSS	4	1.45182e-05	1.55259e-05	9.53929e-06	1	126	337	178	62	93	249	2	0.794566	0.00930976	0.554934	0.839792	0.77721	0.515598	0.605456	-0.176454	0.67475	0.214501
DSAKEALDKYFKNH	neg-ctrl	YMGHLL-LTRN	5	2.25717e-05	8.64998e-06	3.48563e-05	3	124	201	2	490	168	825	51	0.908307	1.48087	0.59142	193.362	0.610766	0.432716	0.146908	-0.444768	0.749863	-0.14893
DSAKEALDKYFKNH	neg-ctrl	YMGHLL-LTRS	4	4.72705e-05	5.33165e-05	4.031e-05	238	978	880	20	1401	32	514	51	0.55081	0.0274188	0.587964	0.216809	0.537599	0.307092	-0.0546657	-0.851447	0.569387	-0.453056
DSAKEALDKYFKNH	neg-ctrl	YMGHLL-LTSN	4	5.3433e-05	0.000105351	5.03942e-05	21	1963	1931	18	218	1556	679	8	0.889608	83.9932	0.608528	63.2644	0.582718	0.495845	0.0696358	-0.240401	0.749068	-0.0853826
DSAKEALDKYFKNH	neg-ctrl	YMGHLL-MMRN	7	7.69256e-05	0.00010049	0.00010498	2269	917	1851	84	1064	2180	1597	230	0.765464	110.28	0.878458	0.544099	0.433385	0.454483	-0.341774	-0.3743	0.821961	-0.358037
DSAKEALDKYFKNH	neg-ctrl	YMGHLL-MMRS	6	3.72954e-05	3.86552e-05	5.66848e-05	6	430	587	587	4	232	1939	5	0.615431	50.0823	0.816849	1.46591	0.779496	0.710913	0.611756	0.455832	0.71614	0.533794
DSAKEALDKYFKNH	neg-ctrl	YMGHLL-MMSN	6	2.11817e-05	3.54154e-05	2.70921e-05	307	486	715	2	34	396	716	1	0.75724	38.3587	0.968408	10.2875	0.514256	0.606753	-0.118975	0.118636	0.862824	-0.000169395
DSAKEALDKYFKNH	neg-ctrl	YMGHLL-MMSS	5	1.57311e-05	1.62088e-05	3.00035e-05	5	227	383	4	130	1097	293	0	0.725268	27.355	0.98188	94.0568	0.613892	0.482772	0.155521	-0.282721	0.853574	-0.0636001
DSAKEALDKYFKNH	neg-ctrl	YMGHLL-MTRN	6	3.77654e-05	2.50815e-05	2.05486e-05	5	448	477	11	155	105	513	132	0.5117	1.21761	0.434625	0.108569	0.591207	0.550679	0.0930222	-0.0628893	0.473163	0.0150664
DSAKEALDKYFKNH	neg-ctrl	YMGHLL-MTRS	5	2.30857e-06	3.87949e-06	2.5928e-06	1	0	94	78	0	0	51	79	0.719647	0.0237319	0.478511	15.7461	0.894735	0.889956	0.929237	1.03544	0.599079	0.982339
DSAKEALDKYFKNH	neg-ctrl	YMGHLL-MTSN	5	1.1546e-05	2.46398e-05	1.64926e-05	6	426	490	4	1	0	609	2	0.78955	19.745	0.779372	54.1666	0.590882	0.745215	0.092128	0.566876	0.784461	0.329502
DSAKEALDKYFKNH	neg-ctrl	YMGHLL-MTSS	4	5.42394e-06	7.55152e-06	1.27762e-05	5	249	8	4	123	509	52	0	0.567134	36.4048	0.953156	4.61886	0.5084	0.422321	-0.135109	-0.478419	0.760145	-0.306764
DSAKEALDKYFKNH	neg-ctrl	YMGHLV-LMRS	4	2.65989e-05	1.38076e-05	2.59205e-05	7	344	146	7	1	1161	184	1	0.555469	56.1497	0.93249	85.6588	0.547226	0.52475	-0.0281436	-0.146829	0.743979	-0.0874861
DSAKEALDKYFKNH	neg-ctrl	YMGHLV-LMSN	4	3.2988e-06	1.78991e-06	5.72434e-06	1	60	0	2	0	0	212	0	0.705996	103.044	0.976124	72.852	0.517679	0.741746	-0.109543	0.555646	0.84106	0.223051
DSAKEALDKYFKNH	neg-ctrl	YMGHLV-LMSS	3	2.13263e-05	2.61006e-05	2.47366e-05	414	37	530	359	327	894	100	5	0.566543	167.215	0.833998	0.864492	0.639716	0.39822	0.226665	-0.55644	0.70027	-0.164888
DSAKEALDKYFKNH	neg-ctrl	YMGHLV-LTSN	3	3.09166e-06	4.55561e-06	2.5892e-06	0	0	183	1	88	1	1	63	0.879791	248.046	0.504722	133.107	0.747679	0.395956	0.5241	-0.563769	0.692256	-0.0198348
DSAKEALDKYFKNH	neg-ctrl	YMGHLV-MMRN	6	1.7646e-05	1.09618e-05	4.32357e-05	1	149	262	7	142	879	920	1	0.947778	14.1035	0.931042	0.0477155	0.625053	0.540105	0.186267	-0.0971208	0.93941	0.0445733
DSAKEALDKYFKNH	neg-ctrl	YMGHLV-MMRS	5	1.12196e-05	7.13163e-06	1.97862e-05	0	2	283	3	0	54	601	168	0.774579	1.97321	0.973838	94.8965	0.748594	0.780795	0.52662	0.682058	0.874209	0.604339
DSAKEALDKYFKNH	neg-ctrl	YMGHLV-MMSN	5	3.25502e-05	5.47764e-05	3.21135e-05	19	1057	958	9	142	804	557	3	0.903137	102.118	0.890654	46.7484	0.576616	0.507937	0.0528255	-0.201257	0.896896	-0.0742158
DSAKEALDKYFKNH	neg-ctrl	YMGHLV-MMSS	4	8.78621e-06	1.7591e-05	1.70254e-05	2	459	153	24	3	797	95	3	0.533025	0.000985671	0.675611	0.00668737	0.555356	0.518277	-0.00574557	-0.167782	0.604318	-0.0867636
DSAKEALDKYFKNH	neg-ctrl	YMGHLV-MTRN	5	6.88674e-06	5.38107e-06	6.22857e-06	3	133	22	48	3	31	208	0	0.780673	89.4693	0.924425	88.5981	0.635232	0.683096	0.214312	0.365781	0.852549	0.290046
DSAKEALDKYFKNH	neg-ctrl	YMGHLV-MTRS	4	2.51053e-06	1.9829e-07	1.67334e-06	0	0	8	0	2	0	35	45	0.744832	0.61703	0.487117	0.839792	0.68609	0.825364	0.354425	0.826341	0.615974	0.590383
DSAKEALDKYFKNH	neg-ctrl	YMGHLV-MTSN	4	5.31066e-06	2.41785e-06	1.93891e-06	0	0	53	56	0	1	70	2	0.73195	6.1703	0.338156	75.1614	0.908693	0.730285	0.96769	0.518545	0.535053	0.743117
DSAKEALDKYFKNH	neg-ctrl	YMGHML-LMRN	5	2.97836e-05	5.45119e-05	3.07113e-05	1308	507	989	5	1	787	501	194	0.895276	21.596	0.906109	28.6579	0.416388	0.627041	-0.3886	0.184315	0.900692	-0.102142
DSAKEALDKYFKNH	neg-ctrl	YMGHML-LMRS	4	2.40493e-05	2.90648e-05	1.40631e-05	13	522	553	4	11	419	157	135	0.790244	48.8825	0.783092	197.141	0.583515	0.612178	0.0718313	0.136198	0.786668	0.104015
DSAKEALDKYFKNH	neg-ctrl	YMGHML-LMSN	4	4.45866e-05	5.33892e-05	6.71647e-05	300	755	1078	66	670	987	1256	226	0.768076	57.6923	0.768144	0.601851	0.558072	0.473471	0.00173737	-0.312832	0.76811	-0.155547
DSAKEALDKYFKNH	neg-ctrl	YMGHML-LTRN	4	1.55245e-05	2.38256e-05	1.03618e-05	461	129	521	92	0	130	297	0	0.282894	45.0432	0.900442	13.2267	0.500934	0.651842	-0.155676	0.264604	0.591668	0.0544641
DSAKEALDKYFKNH	neg-ctrl	YMGHML-LTRS	3	3.9174e-05	4.56979e-05	5.60209e-05	4	323	1383	102	679	1209	814	7	0.897495	40.8011	0.658242	79.7803	0.699303	0.421998	0.390825	-0.479463	0.777869	-0.0443194
DSAKEALDKYFKNH	neg-ctrl	YMGHML-LTSN	3	5.31396e-05	7.49541e-05	5.52095e-05	543	800	1612	279	4	1051	1172	296	0.879614	2.60973	0.860563	48.498	0.587984	0.651644	0.0841435	0.263961	0.870088	0.174052
DSAKEALDKYFKNH	neg-ctrl	YMGHML-LTSS	2	6.24005e-06	1.01237e-05	1.48013e-05	0	50	346	5	0	498	213	5	0.519892	86.0757	0.506139	0.839792	0.699451	0.56008	0.391232	-0.032456	0.513015	0.179388
DSAKEALDKYFKNH	neg-ctrl	YMGHML-MMRN	6	2.24424e-05	2.49666e-05	3.00631e-05	685	77	588	10	446	266	597	76	0.868442	23.4471	0.784737	0.235741	0.417007	0.42553	-0.386893	-0.46803	0.826589	-0.427462
DSAKEALDKYFKNH	neg-ctrl	YMGHML-MMRS	5	9.01475e-06	1.52163e-05	1.24106e-05	5	521	0	3	0	464	150	0	0.962012	40.3538	0.97419	31.9121	0.50135	0.545894	-0.154531	-0.0783794	0.968101	-0.116455
DSAKEALDKYFKNH	neg-ctrl	YMGHML-MMSN	5	4.9633e-05	7.28483e-05	5.59812e-05	18	1658	856	171	630	354	1187	408	0.836635	56.6639	0.954678	165.439	0.583473	0.495895	0.0717158	-0.240241	0.895657	-0.0842626
DSAKEALDKYFKNH	neg-ctrl	YMGHML-MMSS	4	3.74147e-05	4.96352e-05	6.37199e-05	444	446	1202	89	550	779	1357	208	0.934154	61.9772	0.798518	139.406	0.556323	0.495656	-0.00308029	-0.241012	0.866336	-0.122046
DSAKEALDKYFKNH	neg-ctrl	YMGHML-MTRN	5	2.03501e-05	2.21279e-05	2.82728e-05	6	482	320	8	0	521	480	385	0.924175	327.951	0.800536	69.0729	0.565211	0.703894	0.0214046	0.433108	0.862356	0.227256
DSAKEALDKYFKNH	neg-ctrl	YMGHML-MTRS	4	1.09096e-06	0	4.3125e-06	0	0	0	0	241	0	0	0	0.555657	0.61703	0.478511	0.419896	0.612957	0.252026	0.152944	-1.02971	0.517084	-0.438383
DSAKEALDKYFKNH	neg-ctrl	YMGHML-MTSN	4	8.82825e-06	2.4286e-05	7.21597e-06	3	403	403	131	0	95	201	5	0.494628	0.088254	0.640073	39.8901	0.657144	0.652168	0.274677	0.265658	0.56735	0.270168
DSAKEALDKYFKNH	neg-ctrl	YMGHML-MTSS	3	3.98352e-05	8.07803e-05	3.72065e-05	20	1471	1451	99	0	1252	510	57	0.868679	1.2383	0.841744	103.714	0.598024	0.56779	0.111803	-0.00749585	0.855211	0.0521536
DSAKEALDKYFKNH	neg-ctrl	YMGHMV-LMRN	4	7.37196e-06	1.79794e-05	6.7447e-06	2	274	346	73	0	126	164	3	0.82688	61.3945	0.738412	40.9399	0.652717	0.620721	0.262481	0.163855	0.782646	0.213168
DSAKEALDKYFKNH	neg-ctrl	YMGHMV-LMRS	3	1.16661e-05	1.53788e-05	1.6948e-05	3	285	254	40	58	521	241	1	0.828543	168.141	0.896832	0.920542	0.612928	0.508698	0.152864	-0.198792	0.862687	-0.0229637
DSAKEALDKYFKNH	neg-ctrl	YMGHMV-LMSN	3	1.81682e-06	1.6371e-06	3.37774e-06	0	0	4	78	0	150	25	0	0.497592	103.661	0.967376	1.67958	0.978307	0.525305	1.15948	-0.14503	0.732484	0.507223
DSAKEALDKYFKNH	neg-ctrl	YMGHMV-LMSS	2	8.54034e-07	2.65213e-06	5.67033e-07	0	0	107	0	0	0	21	0	0.712427	0.61703	0.478511	0.419896	0.741595	0.685522	0.507339	0.373633	0.595469	0.440486
DSAKEALDKYFKNH	neg-ctrl	YMGHMV-LTRN	3	1.67239e-05	2.58248e-05	2.38269e-05	3	389	526	75	1	439	521	119	0.945294	71.267	0.777005	154.942	0.641158	0.652833	0.230636	0.267812	0.86115	0.249224
DSAKEALDKYFKNH	neg-ctrl	YMGHMV-LTRS	2	7.09249e-07	0	1.8018e-08	0	0	0	0	0	1	0	0	0.978774	0.61703	0.483891	0.419896	0.612957	0.49432	0.152944	-0.245339	0.731333	-0.0461979
DSAKEALDKYFKNH	neg-ctrl	YMGHMV-LTSN	2	1.57246e-06	2.2811e-06	3.91632e-06	0	77	2	0	218	0	0	1	0.542024	50.8021	0.478511	0.419896	0.507905	0.253353	-0.136471	-1.02541	0.510268	-0.580943
DSAKEALDKYFKNH	neg-ctrl	YMGHMV-LTSS	1	5.85586e-08	0	2.34234e-07	0	0	0	0	0	13	0	0	0.496573	0.61703	0.478511	0.419896	0.612957	0.498116	0.152944	-0.23305	0.487542	-0.0400534
DSAKEALDKYFKNH	neg-ctrl	YMGHMV-MMRN	5	1.53043e-05	9.98744e-06	2.2654e-05	5	202	96	86	718	2	351	19	0.845414	40.5697	0.840424	54.1666	0.659352	0.317454	0.280761	-0.8179	0.842919	-0.26857
DSAKEALDKYFKNH	neg-ctrl	YMGHMV-MMRS	4	2.34269e-05	1.51478e-05	4.4926e-05	2	68	370	202	0	1641	546	40	0.958112	26.2238	0.588696	35.2713	0.821492	0.554379	0.727453	-0.0509118	0.773404	0.338271
DSAKEALDKYFKNH	neg-ctrl	YMGHMV-MMSN	4	1.03129e-05	5.51638e-06	7.05906e-06	5	142	51	4	4	181	138	0	0.56977	41.341	0.900449	28.8329	0.54224	0.574456	-0.04188	0.0140827	0.735109	-0.0138986
DSAKEALDKYFKNH	neg-ctrl	YMGHMV-MMSS	3	5.6504e-06	8.54757e-06	1.35942e-05	1	143	174	4	105	0	333	177	0.519892	40.1069	0.811557	10.0775	0.60034	0.602535	0.118183	0.104981	0.665724	0.111582
DSAKEALDKYFKNH	neg-ctrl	YMGHMV-MTRS	3	2.54806e-06	5.24018e-07	1.6471e-06	1	17	0	1	0	0	61	0	0.460954	17.4002	0.97789	26.0336	0.529532	0.723428	-0.0768887	0.496346	0.719422	0.209729
DSAKEALDKYFKNH	neg-ctrl	YMGHMV-MTSN	3	2.07982e-06	5.10063e-06	1.8018e-08	0	176	0	0	0	1	0	0	0.934291	0.61703	0.707158	0.419896	0.502198	0.49432	-0.152195	-0.245339	0.820725	-0.198767
DSAKEALDKYFKNH	neg-ctrl	YMGHMV-MTSS	2	7.68263e-06	8.20871e-06	1.45806e-05	2	109	202	1	0	669	93	1	0.947394	46.5858	0.925432	0.0185248	0.618541	0.522612	0.168328	-0.15375	0.936413	0.0072892
DSAKEALDKYFKNH	neg-ctrl	YMGSLL-LMRN	5	7.36681e-05	7.60535e-05	0.000103093	1502	1371	737	30	1084	1317	2218	5	0.554987	73.0838	0.83763	0.59763	0.420695	0.45109	-0.376734	-0.385285	0.696309	-0.381009
DSAKEALDKYFKNH	neg-ctrl	YMGSLL-LMRS	4	2.29668e-05	3.16744e-05	3.10841e-05	474	344	647	8	1	1052	436	22	0.790751	0.224471	0.776845	200.29	0.47405	0.561374	-0.229741	-0.0282665	0.783798	-0.129004
DSAKEALDKYFKNH	neg-ctrl	YMGSLL-LMSN	4	4.22089e-05	5.41185e-05	6.39005e-05	968	1064	471	18	1641	611	832	69	0.795912	8.19768	0.85989	91.6074	0.426494	0.342612	-0.360756	-0.736459	0.827901	-0.548607
DSAKEALDKYFKNH	neg-ctrl	YMGSLL-LMSS	3	2.91009e-05	6.77002e-05	1.94903e-05	14	1156	1366	9	2	114	588	99	0.842043	80.4196	0.843018	223.385	0.592347	0.730057	0.0961651	0.517805	0.84253	0.306985
DSAKEALDKYFKNH	neg-ctrl	YMGSLL-LTRN	4	4.48309e-05	2.74926e-05	7.72784e-05	3	50	1035	18	0	2333	1271	60	0.900202	0.404003	0.556439	53.0469	0.733397	0.575529	0.484754	0.017556	0.728321	0.251155
DSAKEALDKYFKNH	neg-ctrl	YMGSLL-LTRS	3	9.70735e-06	1.80113e-05	3.54206e-06	3	3	713	11	1	1	127	5	0.845439	0.000479247	0.528227	0.00687549	0.750353	0.7329	0.531467	0.527008	0.686833	0.529237
DSAKEALDKYFKNH	neg-ctrl	YMGSLL-LTSN	3	1.47638e-05	9.26649e-06	2.9333e-05	1	0	371	3	1414	27	121	18	0.935229	71.5755	0.968842	4.19896	0.748987	0.267091	0.527704	-0.980939	0.952036	-0.226617
DSAKEALDKYFKNH	neg-ctrl	YMGSLL-LTSS	2	1.01131e-05	1.9595e-05	1.59778e-05	4	166	593	2	153	470	122	96	0.869933	58.3093	0.635763	66.7635	0.657967	0.466829	0.276946	-0.334335	0.752848	-0.0286943
DSAKEALDKYFKNH	neg-ctrl	YMGSLL-MMRN	6	0.000132435	0.000146056	0.00021958	1805	1106	3515	299	381	5029	4444	140	0.545178	0.766311	0.884488	4.37392	0.53153	0.565738	-0.0713849	-0.0141391	0.714833	-0.042762
DSAKEALDKYFKNH	neg-ctrl	YMGSLL-MMRS	5	1.4642e-05	1.73168e-05	2.34931e-05	0	50	637	4	0	494	537	6	0.89518	113.657	0.761845	97.8358	0.718186	0.609882	0.442846	0.128767	0.828513	0.285807
DSAKEALDKYFKNH	neg-ctrl	YMGSLL-MMSN	5	0.000100904	0.000142617	0.000131176	316	1979	2824	588	72	3927	2040	263	0.772051	0.1815	0.782543	0.160951	0.634253	0.573097	0.211613	0.00968268	0.777297	0.110648
DSAKEALDKYFKNH	neg-ctrl	YMGSLL-MMSS	4	3.35342e-05	3.71278e-05	3.78946e-05	9	727	514	163	549	263	847	30	0.616964	0.884103	0.610404	0.308951	0.625408	0.421667	0.187246	-0.480535	0.613684	-0.146645
DSAKEALDKYFKNH	neg-ctrl	YMGSLL-MTRN	5	2.75343e-05	1.85069e-05	5.24554e-05	5	190	515	9	2	1529	835	151	0.848398	43.0893	0.894477	240.181	0.646518	0.591826	0.245404	0.0703146	0.871437	0.157859
DSAKEALDKYFKNH	neg-ctrl	YMGSLL-MTRS	4	7.32615e-06	9.07109e-06	1.56705e-05	1	211	118	1	0	16	556	24	0.578967	2.46812	0.944259	9.23772	0.555911	0.748964	-0.0042157	0.579014	0.761613	0.287399
DSAKEALDKYFKNH	neg-ctrl	YMGSLL-MTSN	4	1.96924e-06	7.87697e-06	0	0	0	317	1	0	0	0	0	0.496573	0.61703	0.478511	0.419896	0.748633	0.493174	0.526728	-0.249049	0.487542	0.138839
DSAKEALDKYFKNH	neg-ctrl	YMGSLL-MTSS	3	4.47355e-09	0	1.78942e-08	0	0	0	0	1	0	0	0	0.496573	1.23406	0.478511	0.419896	0.612957	0.412776	0.152944	-0.509316	0.487542	-0.178186
DSAKEALDKYFKNH	neg-ctrl	YMGSLV-LMRN	4	2.79084e-05	6.1326e-05	2.42178e-05	13	1104	941	297	542	297	323	29	0.864603	74.2904	0.811224	1.71188	0.640835	0.359952	0.229747	-0.680323	0.837914	-0.225288
DSAKEALDKYFKNH	neg-ctrl	YMGSLV-LMSN	3	4.1566e-06	5.87267e-06	6.85883e-06	480	0	11	1	0	367	0	16	0.883947	103.661	0.454079	68.4431	0.260066	0.516632	-0.819262	-0.173107	0.669013	-0.496184
DSAKEALDKYFKNH	neg-ctrl	YMGSLV-LMSS	2	1.11096e-05	4.31031e-06	1.93141e-05	3	91	47	24	501	444	87	0	0.781847	0.793941	0.915693	5.03875	0.622525	0.332245	0.179303	-0.770018	0.84877	-0.295357
DSAKEALDKYFKNH	neg-ctrl	YMGSLV-LTRN	3	8.20016e-06	1.3858e-07	1.58782e-05	0	0	4	2	0	762	79	1	0.957095	87.0012	0.759866	0.419896	0.754411	0.517336	0.542646	-0.17083	0.858481	0.185908
DSAKEALDKYFKNH	neg-ctrl	YMGSLV-LTRS	2	2.26743e-06	2.22862e-06	6.00076e-06	0	0	4	108	0	1	221	1	0.874298	62.32	0.681192	0.419896	0.984048	0.741859	1.17529	0.55601	0.777745	0.865651
DSAKEALDKYFKNH	neg-ctrl	YMGSLV-LTSN	2	7.15015e-07	0	9.99059e-07	0	0	0	0	0	0	37	0	0.717467	0.61703	0.918767	19.3152	0.612957	0.708947	0.152944	0.449468	0.818117	0.301206
DSAKEALDKYFKNH	neg-ctrl	YMGSLV-MMRN	5	1.17212e-05	5.99492e-06	2.1557e-05	3	184	11	18	0	201	536	225	0.853185	181.407	0.759512	111.272	0.547844	0.741782	-0.0264401	0.555763	0.806349	0.264662
DSAKEALDKYFKNH	neg-ctrl	YMGSLV-MMRS	4	1.28172e-05	2.33597e-05	5.62786e-06	11	633	155	53	0	149	109	0	0.565265	23.2415	0.402355	81.2919	0.556767	0.583018	-0.00185851	0.0418015	0.48381	0.0199715
DSAKEALDKYFKNH	neg-ctrl	YMGSLV-MMSS	3	1.89942e-05	1.09081e-05	5.16544e-05	10	344	30	4	353	1261	747	159	0.952557	45.5574	0.96837	30.0926	0.510008	0.492585	-0.130678	-0.250954	0.960464	-0.190816
DSAKEALDKYFKNH	neg-ctrl	YMGSLV-MTRS	3	2.60776e-06	2.47863e-08	9.56234e-06	0	0	1	0	0	0	353	2	0.705238	56.7668	0.434189	0.419896	0.630106	0.746587	0.200191	0.571316	0.569713	0.385753
DSAKEALDKYFKNH	neg-ctrl	YMGSLV-MTSN	3	7.66635e-06	2.88683e-06	2.37614e-06	1	0	116	0	0	0	88	0	0.925563	52.4475	0.753765	43.6692	0.734568	0.730977	0.487979	0.520784	0.839664	0.504381
DSAKEALDKYFKNH	neg-ctrl	YMGSML-LMRN	4	4.753e-06	1.3253e-06	4.68546e-06	1	0	53	0	0	83	117	2	0.857501	13.5747	0.647202	15.1163	0.718869	0.624256	0.444729	0.175299	0.752351	0.310014
DSAKEALDKYFKNH	neg-ctrl	YMGSML-LMRS	3	1.65084e-05	2.32503e-05	1.0924e-05	132	366	445	4	1	2	402	1	0.89382	18.0481	0.887097	27.7132	0.535974	0.740466	-0.0591413	0.551502	0.890459	0.24618
DSAKEALDKYFKNH	neg-ctrl	YMGSML-LMSN	3	3.44579e-05	6.43387e-05	3.82229e-05	1068	1084	821	8	3	479	1078	28	0.929512	0.495393	0.902072	1.15299	0.440293	0.656456	-0.322742	0.279539	0.915792	-0.0216013
DSAKEALDKYFKNH	neg-ctrl	YMGSML-LMSS	2	2.40477e-05	3.08754e-05	3.35412e-05	8	769	338	6	487	411	558	153	0.747816	80.9852	0.835891	25.0738	0.545786	0.434874	-0.0321105	-0.43778	0.791854	-0.234945
DSAKEALDKYFKNH	neg-ctrl	YMGSML-LTRN	3	1.62392e-05	1.72792e-05	2.56745e-05	4	231	418	9	243	235	633	0	0.87515	29.2061	0.794516	0.739209	0.623211	0.470847	0.181192	-0.321326	0.834833	-0.0700665
DSAKEALDKYFKNH	neg-ctrl	YMGSML-LTRS	2	2.46589e-06	1.02786e-06	1.64681e-06	1	0	41	0	0	0	57	7	0.668892	52.4475	0.697708	68.4431	0.711387	0.752654	0.424117	0.590957	0.6833	0.507537
DSAKEALDKYFKNH	neg-ctrl	YMGSML-LTSN	2	3.56984e-05	4.82396e-05	4.75308e-05	472	405	1163	111	0	1158	987	1	0.675766	3.84615	0.835476	73.0619	0.556463	0.593668	-0.00269695	0.0762793	0.755621	0.0367912
DSAKEALDKYFKNH	neg-ctrl	YMGSML-LTSS	1	1.40689e-06	6.929e-08	5.44454e-06	0	0	2	1	0	108	129	1	0.496573	121.555	0.413046	32.542	0.709624	0.612788	0.419261	0.138174	0.454809	0.278717
DSAKEALDKYFKNH	neg-ctrl	YMGSML-MMRN	5	3.35488e-05	4.9788e-05	6.38761e-05	217	800	888	105	821	669	1374	2	0.873139	3.53706	0.908432	105.674	0.571869	0.428867	0.0397476	-0.457227	0.890785	-0.20874
DSAKEALDKYFKNH	neg-ctrl	YMGSML-MMRS	4	1.82905e-05	1.74522e-05	1.79707e-05	579	46	370	11	3	58	622	5	0.640363	35.3764	0.649381	0.226611	0.390868	0.714004	-0.458907	0.465836	0.644872	0.00346448
DSAKEALDKYFKNH	neg-ctrl	YMGSML-MMSN	4	5.86977e-05	6.23099e-05	5.60734e-05	190	1349	826	27	1	846	1475	64	0.860127	0.586078	0.708411	82.7196	0.536087	0.646507	-0.0588317	0.247332	0.784269	0.0942503
DSAKEALDKYFKNH	neg-ctrl	YMGSML-MMSS	3	3.74583e-05	3.99553e-05	3.7895e-05	17	638	761	122	397	1171	282	135	0.747684	0.228114	0.69196	0.46529	0.632203	0.44335	0.205966	-0.41034	0.719822	-0.102187
DSAKEALDKYFKNH	neg-ctrl	YMGSML-MTRN	4	2.07718e-05	2.99797e-05	2.75067e-05	488	278	654	2	1	2	1015	3	0.488932	85.7672	0.786568	1.03593	0.467571	0.746705	-0.24759	0.571699	0.63775	0.162054
DSAKEALDKYFKNH	neg-ctrl	YMGSML-MTRS	3	1.54793e-05	1.77888e-05	3.06223e-05	5	372	243	47	385	67	763	125	0.904893	79.7203	0.789712	174.467	0.597455	0.469081	0.110235	-0.327042	0.847302	-0.108403
DSAKEALDKYFKNH	neg-ctrl	YMGSML-MTSN	3	2.31197e-05	5.44626e-05	2.36091e-05	12	1206	776	7	0	993	112	175	0.867587	36.775	0.96498	235.982	0.560631	0.573965	0.00878816	0.0124928	0.916284	0.0106405
DSAKEALDKYFKNH	neg-ctrl	YMGSML-MTSS	2	1.60808e-05	1.10949e-05	3.5124e-05	3	259	141	3	1	547	934	2	0.768502	0.96234	0.914952	148.223	0.555505	0.635595	-0.00533421	0.212007	0.841727	0.103336
DSAKEALDKYFKNH	neg-ctrl	YMGSMV-LMRN	3	9.33846e-06	8.97412e-06	7.73989e-07	1	0	360	2	1	3	26	0	0.816105	6.78733	0.662921	1.25969	0.747578	0.636908	0.523823	0.216256	0.739513	0.370039
DSAKEALDKYFKNH	neg-ctrl	YMGSMV-LMRS	2	5.58763e-06	1.06814e-05	6.7504e-07	2	195	202	0	0	0	25	0	0.422639	88.8523	0.805137	56.0561	0.583413	0.693572	0.0715524	0.399693	0.613888	0.235623
DSAKEALDKYFKNH	neg-ctrl	YMGSMV-LMSN	2	1.1415e-05	9.37503e-06	2.08383e-05	664	0	66	1	288	346	350	0	0.888333	11.9292	0.850191	20.9948	0.2772	0.411945	-0.77206	-0.512008	0.869262	-0.642034
DSAKEALDKYFKNH	neg-ctrl	YMGSMV-LMSS	1	6.08119e-06	1.10811e-05	7.05531e-06	268	222	61	1	263	0	87	0	0.74262	16.0428	0.900508	58.3656	0.390848	0.294832	-0.458962	-0.891133	0.821564	-0.675047
DSAKEALDKYFKNH	neg-ctrl	YMGSMV-LTRN	2	4.73626e-06	1.58822e-06	7.19212e-06	2	54	0	0	0	41	239	0	0.932851	44.4262	0.737291	74.5316	0.498485	0.696213	-0.162423	0.408243	0.835071	0.12291
DSAKEALDKYFKNH	neg-ctrl	YMGSMV-LTRS	1	1.69885e-05	3.65788e-05	1.30302e-05	1224	160	713	2	1	318	268	3	0.62204	128.034	0.78388	106.444	0.379345	0.592416	-0.490652	0.072226	0.70296	-0.209213
DSAKEALDKYFKNH	neg-ctrl	YMGSMV-LTSN	1	6.78692e-06	8.28544e-06	9.31012e-06	653	13	12	1	0	244	174	14	0.946112	17.8939	0.455723	131.428	0.262621	0.594647	-0.812223	0.0794462	0.700917	-0.366388
DSAKEALDKYFKNH	neg-ctrl	YMGSMV-LTSS	0	1.23935e-05	1.54501e-05	1.03423e-05	1	56	555	3	0	189	221	63	0.727437	48.1283	0.539029	57.5258	0.708342	0.660413	0.415727	0.292351	0.633233	0.354039
DSAKEALDKYFKNH	neg-ctrl	YMGSMV-MMRN	4	9.48581e-06	2.45317e-05	9.54731e-06	1337	304	4	4	0	0	304	87	0.325349	57.6923	0.717774	185.174	0.30055	0.806132	-0.707729	0.764081	0.521562	0.028176
DSAKEALDKYFKNH	neg-ctrl	YMGSMV-MMRS	3	1.45649e-05	1.35332e-05	2.73756e-05	5	279	153	81	0	70	966	2	0.710095	48.0049	0.990798	161.66	0.633757	0.725723	0.210247	0.503774	0.850447	0.357011
DSAKEALDKYFKNH	neg-ctrl	YMGSMV-MMSN	3	2.00312e-05	8.69658e-07	1.3507e-06	1	25	3	3	2	49	16	0	0.431525	0.289342	0.252304	0.406856	0.560601	0.522227	0.00870399	-0.154997	0.341914	-0.0731465
DSAKEALDKYFKNH	neg-ctrl	YMGSMV-MMSS	2	1.36358e-06	3.75321e-06	1.7011e-06	1	47	96	0	0	0	63	0	0.496573	0.61703	0.478511	0.419896	0.62212	0.724187	0.178187	0.498802	0.487542	0.338495
DSAKEALDKYFKNH	neg-ctrl	YMGSMV-MTRN	3	2.95838e-06	6.5055e-06	1.59979e-06	5	191	36	1	0	0	45	25	0.745204	27.1493	0.907456	90.6976	0.519193	0.816152	-0.105374	0.796517	0.82633	0.345572
DSAKEALDKYFKNH	neg-ctrl	YMGSMV-MTSN	2	1.24026e-05	1.89309e-05	1.30203e-05	2	496	163	25	159	43	347	2	0.90884	118.47	0.936611	44.0891	0.554336	0.448092	-0.00855638	-0.394991	0.922726	-0.201774
DSAKEALDKYFKNH	neg-ctrl	YMVHLL-LMRN	7	0.00015748	0.000190745	0.000158671	3891	3007	2054	378	134	3579	3242	276	0.731164	0.933883	0.693965	0.117997	0.439931	0.593446	-0.323737	0.0755605	0.712565	-0.124088
DSAKEALDKYFKNH	neg-ctrl	YMVHLL-LMRS	6	0.000138083	0.000180268	0.000167717	5559	2895	1209	90	878	3775	2972	243	0.794001	34.4113	0.721048	2.12335	0.372045	0.510159	-0.510762	-0.194063	0.757525	-0.352412
DSAKEALDKYFKNH	neg-ctrl	YMVHLL-LMSN	6	9.08119e-05	0.000119522	9.08387e-05	2672	1226	1989	184	639	1191	1922	393	0.650622	29.4118	0.682996	342.635	0.439144	0.523761	-0.325906	-0.15003	0.666809	-0.237968
DSAKEALDKYFKNH	neg-ctrl	YMVHLL-LMSS	5	3.17709e-05	3.51696e-05	4.77231e-05	10	336	1015	8	220	641	1097	170	0.699336	60.9097	0.755034	75.5813	0.649029	0.560557	0.252322	-0.0309098	0.727185	0.110706
DSAKEALDKYFKNH	neg-ctrl	YMVHLL-LTRN	6	0.000146215	0.000136492	0.000141107	7369	927	891	95	512	5452	1102	257	0.432917	1.93981	0.425592	1.36746	0.31136	0.497913	-0.67795	-0.233706	0.429254	-0.455828
DSAKEALDKYFKNH	neg-ctrl	YMVHLL-LTRS	5	3.52915e-05	4.06667e-05	3.92907e-05	1505	213	677	11	0	745	954	7	0.731889	177.211	0.659733	96.5761	0.364638	0.619601	-0.531169	0.160231	0.695811	-0.185469
DSAKEALDKYFKNH	neg-ctrl	YMVHLL-LTSN	5	7.23646e-05	0.000120022	7.63872e-05	3840	1585	1180	10	3	2058	1452	3	0.751646	23.9956	0.568727	125.549	0.36845	0.582363	-0.520666	0.0396822	0.660186	-0.240492
DSAKEALDKYFKNH	neg-ctrl	YMVHLL-LTSS	4	6.29959e-05	0.000110411	7.85065e-05	2357	1547	1467	92	70	1753	1542	262	0.560037	31.749	0.744399	54.2716	0.427	0.603515	-0.359363	0.108156	0.652218	-0.125603
DSAKEALDKYFKNH	neg-ctrl	YMVHLL-MMRN	8	0.000142087	0.000192825	0.000171588	1997	3385	2846	49	1088	2840	3371	645	0.81773	0.0729962	0.810562	0.234121	0.484862	0.522243	-0.199955	-0.154944	0.814146	-0.177449
DSAKEALDKYFKNH	neg-ctrl	YMVHLL-MMRS	7	6.8394e-05	6.12244e-05	0.000103544	1388	742	934	22	3	2960	1853	8	0.682032	230.564	0.777969	0.0666847	0.419389	0.576461	-0.380331	0.0205745	0.730001	-0.179878
DSAKEALDKYFKNH	neg-ctrl	YMVHLL-MMSN	7	0.00013044	0.000125242	0.000167205	522	2507	1806	89	694	3408	3321	241	0.515259	11.6082	0.633658	118.761	0.536171	0.533584	-0.0585998	-0.11823	0.574458	-0.0884147
DSAKEALDKYFKNH	neg-ctrl	YMVHLL-MMSS	6	9.94035e-05	0.000132355	8.79672e-05	1440	2752	1395	65	9	1149	2170	553	0.668834	0.548825	0.854692	0.157157	0.471317	0.690182	-0.23727	0.38872	0.761763	0.0757247
DSAKEALDKYFKNH	neg-ctrl	YMVHLL-MTRN	7	3.51658e-05	1.90231e-05	5.28467e-05	0	112	448	237	647	1085	679	220	0.531727	50.905	0.731329	1.96845	0.805288	0.443521	0.682813	-0.409789	0.631528	0.136512
DSAKEALDKYFKNH	neg-ctrl	YMVHLL-MTRS	6	2.34978e-05	3.04254e-05	2.8975e-05	319	464	529	8	0	290	879	1	0.833674	81.448	0.804276	42.8294	0.493591	0.669563	-0.175908	0.321969	0.818975	0.0730308
DSAKEALDKYFKNH	neg-ctrl	YMVHLL-MTSN	6	1.95143e-06	9.56527e-07	1.29851e-07	0	0	37	2	0	4	1	2	0.943152	322.707	0.728377	89.8578	0.751384	0.58399	0.534307	0.0449466	0.835765	0.289627
DSAKEALDKYFKNH	neg-ctrl	YMVHLL-MTSS	5	2.63684e-05	3.83054e-05	2.75923e-05	11	1075	203	101	1	18	653	625	0.843302	0.236266	0.862815	178.036	0.557787	0.870134	0.000951116	0.971271	0.853058	0.486111
DSAKEALDKYFKNH	neg-ctrl	YMVHLV-LMRN	6	3.77223e-05	5.16334e-05	3.90119e-05	11	570	1363	61	3	1530	419	5	0.696617	6.09317	0.825254	0.119556	0.650033	0.54013	0.255088	-0.0970375	0.760936	0.0790252
DSAKEALDKYFKNH	neg-ctrl	YMVHLV-LMRS	5	1.78175e-06	5.15443e-07	2.14414e-06	0	0	20	1	0	119	0	0	0.733846	0.61703	0.760587	49.1279	0.73465	0.499727	0.488206	-0.227834	0.747217	0.130186
DSAKEALDKYFKNH	neg-ctrl	YMVHLV-LMSN	5	4.70227e-07	2.02866e-07	9.18054e-07	0	7	0	0	0	0	34	0	0.431913	0.61703	0.700921	0.419896	0.537595	0.705946	-0.054676	0.439753	0.566417	0.192539
DSAKEALDKYFKNH	neg-ctrl	YMVHLV-LMSS	4	5.45824e-05	6.65082e-05	9.16968e-05	15	1242	1162	78	679	1804	1655	153	0.818168	20.7476	0.948722	202.6	0.594667	0.486817	0.102555	-0.269626	0.883445	-0.0835357
DSAKEALDKYFKNH	neg-ctrl	YMVHLV-LTRN	5	1.15821e-05	1.78294e-05	9.26151e-06	901	2	292	3	116	229	70	76	0.375515	41.958	0.765698	42.8294	0.324943	0.455213	-0.640527	-0.371939	0.570606	-0.506233
DSAKEALDKYFKNH	neg-ctrl	YMVHLV-LTRS	4	2.57916e-07	2.47863e-08	7.56044e-07	0	0	1	0	0	0	28	0	0.834581	0.61703	0.478511	1.67958	0.630106	0.698403	0.200191	0.415333	0.656546	0.307762
DSAKEALDKYFKNH	neg-ctrl	YMVHLV-LTSN	4	4.02356e-05	6.77627e-05	4.16777e-05	18	1388	1093	12	1	1310	667	3	0.638732	1.02706	0.945762	111.902	0.57049	0.565924	0.0359477	-0.0135382	0.792247	0.0112047
DSAKEALDKYFKNH	neg-ctrl	YMVHLV-LTSS	3	1.08234e-05	2.6404e-05	2.33834e-07	6	596	364	2	2	2	6	0	0.952214	55.5327	0.743027	34.4315	0.557553	0.487453	0.000308572	-0.26757	0.847621	-0.133631
DSAKEALDKYFKNH	neg-ctrl	YMVHLV-MMRN	7	4.35255e-05	7.41705e-05	6.02345e-05	499	996	1558	45	5	1531	1089	205	0.822421	0.253929	0.833449	2.46427	0.542088	0.609295	-0.0422979	0.126868	0.827935	0.042285
DSAKEALDKYFKNH	neg-ctrl	YMVHLV-MMRS	6	2.02623e-05	3.36569e-05	1.63175e-05	514	747	241	3	4	1	601	0	0.774506	0.0811882	0.798859	62.9844	0.432592	0.735375	-0.343958	0.535021	0.786683	0.0955316
DSAKEALDKYFKNH	neg-ctrl	YMVHLV-MMSN	6	2.20285e-05	3.2466e-05	3.80835e-05	9	863	291	7	1	551	854	330	0.798381	23.4471	0.779835	21.6946	0.537107	0.69815	-0.0560213	0.414514	0.789108	0.179246
DSAKEALDKYFKNH	neg-ctrl	YMVHLV-MTRN	6	5.55884e-06	7.52094e-06	6.27948e-06	4	196	70	3	1	211	74	30	0.642815	127.725	0.73526	27.2933	0.540191	0.582964	-0.0475245	0.0416268	0.689038	-0.00294883
DSAKEALDKYFKNH	neg-ctrl	YMVHLV-MTRS	5	4.21797e-06	6.18643e-06	2.67316e-06	0	0	248	2	0	0	99	0	0.478186	88.8523	0.740402	0.419896	0.750257	0.73295	0.531202	0.527172	0.609294	0.529187
DSAKEALDKYFKNH	neg-ctrl	YMVHLV-MTSN	5	3.6954e-06	6.929e-08	4.69067e-06	0	0	2	1	0	82	119	0	0.943452	14.8087	0.756211	0.419896	0.709624	0.622481	0.419261	0.169552	0.849831	0.294406
DSAKEALDKYFKNH	neg-ctrl	YMVHLV-MTSS	4	1.56087e-05	1.74084e-05	9.89957e-06	3	184	485	1	1	101	298	1	0.846403	29.4118	0.937894	89.018	0.640067	0.663656	0.227631	0.302848	0.892148	0.26524
DSAKEALDKYFKNH	neg-ctrl	YMVHML-LMRN	6	7.79051e-05	0.00010312	9.46604e-05	447	1671	1662	421	420	1183	2434	7	0.626977	0.801844	0.721555	0.696682	0.593546	0.544257	0.099468	-0.0836791	0.674266	0.00789445
DSAKEALDKYFKNH	neg-ctrl	YMVHML-LMRS	5	9.61973e-05	0.000102852	8.89108e-05	1343	1829	1370	14	911	240	2391	242	0.572243	0.666514	0.73225	73.0619	0.461727	0.490952	-0.263691	-0.25624	0.652247	-0.259965
DSAKEALDKYFKNH	neg-ctrl	YMVHML-LMSN	5	0.00014702	0.000192624	0.000113462	4326	3202	1903	120	161	888	3366	240	0.667206	0.615128	0.700871	0.999887	0.411641	0.653357	-0.401678	0.269508	0.684038	-0.0660851
DSAKEALDKYFKNH	neg-ctrl	YMVHML-LMSS	4	3.62478e-05	3.32649e-05	3.90388e-05	200	602	542	3	100	165	1213	99	0.862302	55.4093	0.63594	79.9202	0.519725	0.642455	-0.103908	0.234214	0.749121	0.0651529
DSAKEALDKYFKNH	neg-ctrl	YMVHML-LTRN	5	7.01539e-06	2.13162e-06	4.7347e-06	0	0	86	0	1	31	154	0	0.816332	298.025	0.506139	0.839792	0.739697	0.680214	0.50211	0.356449	0.661235	0.42928
DSAKEALDKYFKNH	neg-ctrl	YMVHML-LTRS	4	4.95309e-05	8.12932e-05	1.68201e-05	2793	1177	588	7	1	307	410	13	0.581201	38.5644	0.846739	0.548513	0.356922	0.625096	-0.552425	0.178018	0.71397	-0.187204
DSAKEALDKYFKNH	neg-ctrl	YMVHML-LTSN	4	5.52641e-05	6.73043e-05	5.9773e-05	754	1280	780	107	5	1638	976	248	0.449198	2.2157	0.854098	94.4767	0.488031	0.605606	-0.191225	0.114926	0.651648	-0.0381498
DSAKEALDKYFKNH	neg-ctrl	YMVHML-LTSS	3	5.59505e-05	6.12155e-05	4.39468e-05	419	908	1202	12	3	685	1079	157	0.844146	0.0868928	0.593552	0.270838	0.528569	0.658654	-0.0795438	0.286655	0.718849	0.103556
DSAKEALDKYFKNH	neg-ctrl	YMVHML-MMRN	7	4.14117e-05	3.43122e-05	5.4657e-05	234	338	768	140	3	1018	1042	528	0.777945	43.721	0.639049	190.213	0.601603	0.679966	0.121663	0.355649	0.708497	0.238656
DSAKEALDKYFKNH	neg-ctrl	YMVHML-MMRS	6	5.51674e-05	6.81963e-05	7.19043e-05	1235	760	1266	22	442	1622	1119	296	0.797032	0.201703	0.803832	61.7247	0.450513	0.512172	-0.294585	-0.187545	0.800432	-0.241065
DSAKEALDKYFKNH	neg-ctrl	YMVHML-MMSN	6	7.19712e-05	0.000102642	9.79284e-05	1265	971	2239	218	0	3171	1101	719	0.685596	53.8499	0.807581	104.974	0.52404	0.606616	-0.0920206	0.118194	0.746589	0.0130867
DSAKEALDKYFKNH	neg-ctrl	YMVHML-MMSS	5	0.00011458	0.000115898	0.000127881	33	2301	1834	171	620	2863	2197	382	0.541856	0.0892205	0.595961	0.297729	0.590134	0.52578	0.0900669	-0.143495	0.568909	-0.0267139
DSAKEALDKYFKNH	neg-ctrl	YMVHML-MTRN	6	3.10289e-05	1.95739e-05	3.2178e-05	1	28	739	22	1	437	741	278	0.779536	3.78088	0.503526	461.886	0.744499	0.703058	0.515338	0.430403	0.641531	0.472871
DSAKEALDKYFKNH	neg-ctrl	YMVHML-MTRS	5	2.91081e-06	3.55854e-06	2.31315e-06	2	51	83	0	0	1	85	0	0.770221	94.4056	0.723322	53.3268	0.604963	0.726856	0.130921	0.507444	0.746772	0.319182
DSAKEALDKYFKNH	neg-ctrl	YMVHML-MTSN	5	4.71414e-05	4.78054e-05	5.33383e-05	11	670	1133	9	35	561	1567	19	0.914601	30.9984	0.844695	557.202	0.614207	0.648011	0.156387	0.2522	0.879648	0.204294
DSAKEALDKYFKNH	neg-ctrl	YMVHML-MTSS	4	4.3028e-05	3.55273e-05	5.66014e-05	7	328	897	188	4	923	1350	224	0.808669	107.716	0.840032	194.622	0.711421	0.657235	0.42421	0.28206	0.82435	0.353135
DSAKEALDKYFKNH	neg-ctrl	YMVHMV-LMRN	5	4.08009e-05	3.69059e-05	5.02113e-05	9	714	599	64	2	1147	984	191	0.716365	0.504467	0.563798	67.8132	0.596955	0.624174	0.108859	0.175035	0.640081	0.141947
DSAKEALDKYFKNH	neg-ctrl	YMVHMV-LMSN	4	7.6192e-07	1.11729e-07	0	0	3	1	0	0	0	0	0	0.431913	93.1715	0.735806	0.419896	0.574279	0.493174	0.0463875	-0.249049	0.58386	-0.101331
DSAKEALDKYFKNH	neg-ctrl	YMVHMV-LMSS	3	6.1296e-06	2.30789e-05	1.53888e-08	857	376	76	17	0	0	0	1	0.498144	0.61703	0.721068	0.337848	0.350614	0.563936	-0.569804	-0.0199729	0.609606	-0.294889
DSAKEALDKYFKNH	neg-ctrl	YMVHMV-LTRN	4	4.12363e-05	5.53344e-05	6.78019e-05	826	703	1000	29	884	1576	808	115	0.723648	45.4839	0.853087	60.0452	0.470545	0.419986	-0.239397	-0.485978	0.788368	-0.362688
DSAKEALDKYFKNH	neg-ctrl	YMVHMV-LTRS	3	1.8018e-08	0	7.20721e-08	0	0	0	0	0	4	0	0	0.496573	0.61703	0.478511	0.419896	0.612957	0.496222	0.152944	-0.23918	0.487542	-0.0431181
DSAKEALDKYFKNH	neg-ctrl	YMVHMV-LTSN	3	9.10288e-07	2.19924e-06	0	0	0	76	16	0	0	0	0	0.61004	24.6812	0.952143	0.419896	0.812524	0.493174	0.702746	-0.249049	0.781092	0.226848
DSAKEALDKYFKNH	neg-ctrl	YMVHMV-LTSS	2	3.19701e-06	3.12307e-06	6.51814e-07	0	0	126	0	0	0	23	2	0.825009	1.36063	0.776991	6.29844	0.742796	0.711739	0.510647	0.458504	0.801	0.484576
DSAKEALDKYFKNH	neg-ctrl	YMVHMV-MMRN	6	2.07086e-05	4.3839e-06	4.27471e-05	0	43	125	2	1242	883	160	19	0.628641	66.8449	0.76146	19.0353	0.653433	0.32143	0.264454	-0.80503	0.69505	-0.270288
DSAKEALDKYFKNH	neg-ctrl	YMVHMV-MMRS	5	1.57841e-05	3.60452e-05	1.95551e-05	7	557	534	334	16	144	601	29	0.691403	17.7705	0.979157	32.332	0.700975	0.669594	0.395432	0.32207	0.83528	0.358751
DSAKEALDKYFKNH	neg-ctrl	YMVHMV-MMSN	5	2.32103e-05	3.59319e-05	1.47999e-05	2097	279	120	25	200	0	415	1	0.646707	0.925545	0.859509	0.029699	0.300078	0.437802	-0.70903	-0.428301	0.753108	-0.568666
DSAKEALDKYFKNH	neg-ctrl	YMVHMV-MMSS	4	1.07856e-05	1.11748e-05	1.5005e-05	3	135	290	2	1	2	552	3	0.859646	56.7668	0.742554	31.7022	0.62801	0.744023	0.194413	0.563016	0.8011	0.378715
DSAKEALDKYFKNH	neg-ctrl	YMVHMV-MTRN	5	1.50554e-05	2.52437e-05	1.21042e-05	5	636	251	27	1	382	191	3	0.771939	194.056	0.726913	23.3042	0.555617	0.564945	-0.0050271	-0.0167051	0.749426	-0.0108661
DSAKEALDKYFKNH	neg-ctrl	YMVHMV-MTRS	4	4.45058e-06	1.49213e-05	2.63717e-06	0	0	602	0	0	1	97	0	0.369329	0.308515	0.746896	4.19896	0.748427	0.72949	0.52616	0.515969	0.558113	0.521065
DSAKEALDKYFKNH	neg-ctrl	YMVHMV-MTSN	4	4.65263e-05	1.79645e-05	6.98145e-05	7	378	266	17	0	1432	1577	93	0.52225	2.42543	0.325101	54.6915	0.575419	0.620114	0.0495284	0.161891	0.423675	0.10571
DSAKEALDKYFKNH	neg-ctrl	YMVHMV-MTSS	3	2.5481e-06	5.33654e-06	2.7902e-06	4	181	1	1	0	2	102	0	0.950052	0.61703	0.657214	15.1163	0.500328	0.727493	-0.157347	0.509505	0.803633	0.176079
DSAKEALDKYFKNH	neg-ctrl	YMVSLL-LMRN	6	8.8119e-05	0.000101885	0.000112774	143	944	2888	65	2765	1689	935	495	0.676655	35.1707	0.720226	364.05	0.638591	0.360431	0.223565	-0.678774	0.69844	-0.227604
DSAKEALDKYFKNH	neg-ctrl	YMVSLL-LMRS	5	7.75946e-05	8.67599e-05	9.30693e-05	1271	849	1894	22	545	2482	1259	299	0.755503	1.17337	0.724245	218.136	0.48044	0.501673	-0.212136	-0.221536	0.739874	-0.216836
DSAKEALDKYFKNH	neg-ctrl	YMVSLL-LMSN	5	7.87488e-05	0.000119739	8.16735e-05	1258	1974	1850	104	131	1068	2223	4	0.77475	49.6503	0.840735	124.709	0.495248	0.605568	-0.17134	0.1148	0.807742	-0.02827
DSAKEALDKYFKNH	neg-ctrl	YMVSLL-LMSS	4	9.12322e-05	7.9699e-05	7.91879e-05	1041	1038	1500	17	562	807	1824	347	0.716163	61.0419	0.780898	0.75685	0.480207	0.531091	-0.21278	-0.126299	0.748531	-0.16954
DSAKEALDKYFKNH	neg-ctrl	YMVSLL-LTRN	5	3.64432e-05	4.70623e-05	2.39949e-05	16	1187	493	13	41	768	239	193	0.848354	0.0760081	0.623739	0.390786	0.544172	0.579007	-0.0365578	0.028816	0.736047	-0.00387092
DSAKEALDKYFKNH	neg-ctrl	YMVSLL-LTRS	4	2.48638e-05	5.15924e-05	4.47983e-06	3052	383	199	4	5	1	81	142	0.748989	64.5825	0.801874	29.6027	0.293453	0.860378	-0.727282	0.939688	0.775432	0.106203
DSAKEALDKYFKNH	neg-ctrl	YMVSLL-LTSN	4	0.000109031	0.000129509	0.000113895	1844	2452	1311	229	928	2577	1680	357	0.72495	37.0629	0.665005	106.047	0.467774	0.479649	-0.247031	-0.292832	0.694977	-0.269931
DSAKEALDKYFKNH	neg-ctrl	YMVSLL-LTSS	3	5.36937e-05	8.1673e-05	5.58132e-05	17	2105	806	25	1	1693	801	238	0.692827	0.0484151	0.775845	0.43254	0.542975	0.596123	-0.0398547	0.0842251	0.734336	0.0221852
DSAKEALDKYFKNH	neg-ctrl	YMVSLL-MMRN	7	0.000194981	0.000222065	0.000208854	3438	3016	3615	258	5366	1276	2954	655	0.40179	1.41517	0.491922	0.162949	0.470438	0.353106	-0.239692	-0.702486	0.446856	-0.471089
DSAKEALDKYFKNH	neg-ctrl	YMVSLL-MMRS	6	5.69196e-05	0.00010485	5.53678e-05	393	1952	1746	22	4	1796	687	285	0.758371	5.37864	0.79762	0.965279	0.541626	0.592348	-0.0435712	0.0720053	0.777996	0.0142171
DSAKEALDKYFKNH	neg-ctrl	YMVSLL-MMSN	6	7.62744e-05	9.52157e-05	9.65779e-05	2746	1261	955	156	107	2300	1832	244	0.812051	44.2939	0.721068	4.49579	0.39792	0.587608	-0.439477	0.056659	0.766559	-0.191409
DSAKEALDKYFKNH	neg-ctrl	YMVSLL-MMSS	5	6.18015e-05	9.89256e-05	7.59465e-05	23	1994	1633	20	874	1437	1270	8	0.733815	0.880296	0.879762	0.220208	0.573174	0.431246	0.0433442	-0.449524	0.806788	-0.20309
DSAKEALDKYFKNH	neg-ctrl	YMVSLL-MTRN	6	0.000185372	0.000152871	0.000221803	1661	2267	2609	162	5897	2618	2466	164	0.451671	2.3822	0.553549	0.795699	0.501264	0.335738	-0.154767	-0.758711	0.50261	-0.456739
DSAKEALDKYFKNH	neg-ctrl	YMVSLL-MTRS	5	1.04802e-05	1.51043e-06	1.6987e-05	2	0	60	0	3	261	437	28	0.743155	11.1065	0.832793	1.25969	0.709111	0.643017	0.417845	0.236033	0.787974	0.326939
DSAKEALDKYFKNH	neg-ctrl	YMVSLL-MTSN	5	8.88659e-05	6.59092e-05	0.000154628	296	999	1318	43	857	3469	2670	305	0.873574	49.748	0.874904	0.354801	0.557886	0.508848	0.00122363	-0.198306	0.874239	-0.098541
DSAKEALDKYFKNH	neg-ctrl	YMVSLL-MTSS	4	0.000104633	0.000147579	8.22273e-05	472	3473	1520	191	21	1020	1758	1040	0.508316	0.866286	0.689781	61.7772	0.535517	0.726875	-0.0604014	0.507504	0.599048	0.223551
DSAKEALDKYFKNH	neg-ctrl	YMVSLV-LMRN	5	2.88356e-05	2.71826e-05	5.82908e-05	1025	180	345	76	29	2315	568	47	0.84996	0.434709	0.757342	0.308442	0.383713	0.535741	-0.478616	-0.111248	0.803651	-0.294932
DSAKEALDKYFKNH	neg-ctrl	YMVSLV-LMRS	4	1.76995e-05	4.87609e-05	1.17875e-05	2029	122	791	103	2	234	254	44	0.762281	26.8408	0.902861	83.9792	0.36898	0.633484	-0.519206	0.205172	0.832571	-0.157017
DSAKEALDKYFKNH	neg-ctrl	YMVSLV-LMSN	4	7.72295e-05	0.000126998	9.99753e-05	3346	2007	1187	26	519	3987	636	109	0.554489	100.473	0.704164	0.201625	0.389548	0.47208	-0.462542	-0.317336	0.629327	-0.389939
DSAKEALDKYFKNH	neg-ctrl	YMVSLV-LMSS	3	3.50656e-05	4.29578e-05	5.06057e-05	466	566	848	6	1	1808	630	65	0.806968	68.1201	0.881634	76.841	0.497574	0.55901	-0.164934	-0.0359198	0.844301	-0.100427
DSAKEALDKYFKNH	neg-ctrl	YMVSLV-LTRN	4	4.05253e-05	2.89058e-05	5.78581e-05	1143	184	407	10	518	265	1491	231	0.643352	52.5504	0.861361	0.426341	0.353807	0.513805	-0.561009	-0.182259	0.752357	-0.371634
DSAKEALDKYFKNH	neg-ctrl	YMVSLV-LTRS	3	1.03779e-05	1.294e-05	1.13078e-05	6	401	48	3	1	192	290	0	0.725439	63.8626	0.887116	147.803	0.514795	0.62488	-0.117491	0.177319	0.806278	0.0299145
DSAKEALDKYFKNH	neg-ctrl	YMVSLV-LTSN	3	1.80997e-05	1.33021e-05	1.87199e-05	1	38	487	6	0	85	636	1	0.915105	38.9963	0.959415	0.839792	0.719411	0.708552	0.446224	0.44819	0.93726	0.447207
DSAKEALDKYFKNH	neg-ctrl	YMVSLV-LTSS	2	2.15096e-06	9.91451e-08	4.16079e-06	0	0	4	0	0	150	54	0	0.735096	34.5537	0.478511	18.0555	0.662831	0.54908	0.290347	-0.0680659	0.606803	0.111141
DSAKEALDKYFKNH	neg-ctrl	YMVSLV-MMRN	6	2.52701e-05	6.40783e-05	2.48584e-05	14	1679	497	149	1	369	627	82	0.925128	0.865946	0.771225	57.5258	0.564538	0.661454	0.0195517	0.295718	0.848176	0.157635
DSAKEALDKYFKNH	neg-ctrl	YMVSLV-MMRS	5	4.10005e-05	2.52461e-05	3.84696e-05	10	351	508	120	4	840	686	308	0.531486	65.0967	0.855065	0.150356	0.66581	0.652718	0.298553	0.267439	0.693276	0.282996
DSAKEALDKYFKNH	neg-ctrl	YMVSLV-MMSN	5	3.6275e-05	4.61271e-05	3.28731e-05	1296	514	606	58	2	861	539	180	0.777531	86.8984	0.472453	198.191	0.402506	0.618989	-0.426844	0.158248	0.624992	-0.134298
DSAKEALDKYFKNH	neg-ctrl	YMVSLV-MMSS	4	0	0	0	0	0	0	0	0	0	0	0	0.496573	0.61703	0.478511	13.4367	0.612957	0.493174	0.152944	-0.249049	0.487542	-0.0480529
DSAKEALDKYFKNH	neg-ctrl	YMVSLV-MTRN	5	6.75832e-06	6.56748e-06	5.23831e-06	2	155	82	1	0	0	194	0	0.975188	11.7236	0.632895	16.5859	0.552673	0.741007	-0.0131377	0.553254	0.804041	0.270058
DSAKEALDKYFKNH	neg-ctrl	YMVSLV-MTSN	4	4.43925e-05	3.62041e-05	3.97716e-05	6	842	428	57	454	531	771	82	0.561572	26.1466	0.564345	2.36669	0.572599	0.451601	0.0417598	-0.383632	0.562959	-0.170936
DSAKEALDKYFKNH	neg-ctrl	YMVSLV-MTSS	3	7.36646e-06	9.91081e-06	3.0692e-06	1	338	1	4	0	1	113	0	0.72518	58.0008	0.736711	38.6305	0.506697	0.732192	-0.139799	0.524716	0.730946	0.192458
DSAKEALDKYFKNH	neg-ctrl	YMVSML-LMRN	5	9.93637e-05	0.000121425	0.000161682	3095	1307	1250	841	2232	4604	1400	64	0.790639	3.1154	0.632998	0.435205	0.471907	0.401544	-0.235647	-0.54568	0.711818	-0.390663
DSAKEALDKYFKNH	neg-ctrl	YMVSML-LMRS	4	7.37397e-05	6.90096e-05	9.39103e-05	494	681	1621	170	5	2365	1811	150	0.783747	57.7694	0.863132	208.828	0.579262	0.599526	0.0601142	0.0952411	0.823439	0.0776776
DSAKEALDKYFKNH	neg-ctrl	YMVSML-LMSN	4	8.33435e-05	0.00012185	6.41662e-05	450	1205	2487	1017	326	781	790	1490	0.774083	0.514152	0.854865	0.402592	0.683936	0.661357	0.348491	0.295404	0.814474	0.321948
DSAKEALDKYFKNH	neg-ctrl	YMVSML-LMSS	3	7.92256e-05	6.44483e-05	0.000102817	11	966	1452	17	1	3065	1669	163	0.539688	54.2105	0.456609	53.0469	0.608978	0.581917	0.141982	0.0382365	0.498148	0.0901092
DSAKEALDKYFKNH	neg-ctrl	YMVSML-LTRN	4	5.39186e-05	3.98595e-05	4.10452e-05	1166	348	644	13	4	820	911	104	0.469695	0.489304	0.687954	469.864	0.39265	0.628026	-0.453996	0.187503	0.578824	-0.133247
DSAKEALDKYFKNH	neg-ctrl	YMVSML-LTRS	3	5.95285e-05	9.63853e-05	8.40558e-05	851	1802	1198	232	663	1235	1772	136	0.868732	0.954673	0.879991	0.397721	0.51806	0.490713	-0.108494	-0.257016	0.874362	-0.182755
DSAKEALDKYFKNH	neg-ctrl	YMVSML-LTSN	3	4.55201e-05	5.70252e-05	5.34518e-05	332	798	1161	64	247	2139	380	15	0.762721	0.300337	0.70993	154.942	0.555247	0.47415	-0.006046	-0.310633	0.736326	-0.15834
DSAKEALDKYFKNH	neg-ctrl	YMVSML-LTSS	2	2.71809e-05	6.13646e-05	1.89185e-05	2557	905	196	28	424	138	327	1	0.864822	231.695	0.886008	76.1412	0.334827	0.357245	-0.613297	-0.689085	0.875415	-0.651191
DSAKEALDKYFKNH	neg-ctrl	YMVSML-MMRN	6	3.55293e-05	6.45196e-05	5.74553e-05	21	1545	774	16	1757	455	657	5	0.766348	0.31193	0.883275	30.0226	0.550791	0.316809	-0.0183229	-0.819987	0.824812	-0.419155
DSAKEALDKYFKNH	neg-ctrl	YMVSML-MMRS	5	6.33101e-05	8.70082e-05	7.50026e-05	1500	456	2206	85	178	434	2316	95	0.843418	1.45443	0.708653	0.764038	0.485823	0.630491	-0.197306	0.195483	0.776035	-0.000911503
DSAKEALDKYFKNH	neg-ctrl	YMVSML-MMSN	5	0.00012557	0.00014401	0.000165522	47	2745	2417	203	2805	3016	2062	345	0.623378	1.59818	0.823582	1.35877	0.59378	0.39541	0.100112	-0.565535	0.72348	-0.232712
DSAKEALDKYFKNH	neg-ctrl	YMVSML-MMSS	4	4.96987e-05	5.09844e-05	6.9145e-05	18	656	1264	22	164	1115	1622	151	0.432372	25.1954	0.686018	174.257	0.624086	0.588271	0.183605	0.0588075	0.559195	0.121206
DSAKEALDKYFKNH	neg-ctrl	YMVSML-MTRN	5	6.29804e-05	7.61934e-05	8.88701e-05	20	1517	1240	64	7	1889	1968	102	0.741697	1.25231	0.871437	0.576187	0.582324	0.613388	0.068551	0.140115	0.806567	0.104333
DSAKEALDKYFKNH	neg-ctrl	YMVSML-MTRS	4	1.79191e-05	1.24142e-05	2.05932e-05	382	64	114	167	3	166	182	821	0.778545	76.5117	0.878693	72.4321	0.511374	0.872715	-0.126915	0.979628	0.828619	0.426356
DSAKEALDKYFKNH	neg-ctrl	YMVSML-MTSN	4	7.28752e-05	4.80841e-05	9.96378e-05	25	387	1428	60	906	2209	1411	359	0.514056	0.39243	0.602049	1.97646	0.670982	0.471688	0.312802	-0.318603	0.558053	-0.00290049
DSAKEALDKYFKNH	neg-ctrl	YMVSML-MTSS	3	2.20699e-05	2.16155e-05	3.44081e-05	320	119	520	79	1	596	795	142	0.804997	44.4262	0.960665	78.9405	0.536537	0.653751	-0.0575923	0.270784	0.882831	0.106596
DSAKEALDKYFKNH	neg-ctrl	YMVSMV-LMRN	4	2.29505e-05	4.57497e-05	1.71646e-05	528	359	1172	8	2	135	542	4	0.69029	0.378487	0.907568	84.3991	0.515634	0.680776	-0.11518	0.35827	0.798929	0.121545
DSAKEALDKYFKNH	neg-ctrl	YMVSMV-LMRS	3	2.76766e-07	0	1.10706e-06	0	0	0	0	0	0	41	0	0.496573	0.61703	0.478511	6.71834	0.612957	0.712366	0.152944	0.460534	0.487542	0.306739
DSAKEALDKYFKNH	neg-ctrl	YMVSMV-LMSN	3	2.32538e-05	3.23711e-05	3.49767e-05	11	765	404	3	0	1029	607	3	0.800049	44.0148	0.862701	95.5264	0.550523	0.573795	-0.0190613	0.0119433	0.831375	-0.00355897
DSAKEALDKYFKNH	neg-ctrl	YMVSMV-LMSS	2	3.02626e-05	2.6677e-05	2.90539e-05	1154	304	174	7	687	179	499	4	0.684667	0.366035	0.682915	120.51	0.332975	0.350904	-0.6184	-0.709615	0.683791	-0.664007
DSAKEALDKYFKNH	neg-ctrl	YMVSMV-LTRN	3	1.73727e-05	3.53753e-05	2.77728e-05	1248	349	433	1	459	221	541	63	0.591265	0.61703	0.75591	170.898	0.360975	0.409957	-0.541259	-0.518442	0.673588	-0.529851
DSAKEALDKYFKNH	neg-ctrl	YMVSMV-LTRS	2	4.52705e-06	3.39657e-06	1.21052e-05	0	1	112	30	209	1	255	95	0.579233	14.8087	0.826292	16.7958	0.826236	0.442015	0.740523	-0.414662	0.702763	0.16293
DSAKEALDKYFKNH	neg-ctrl	YMVSMV-LTSN	2	3.73074e-05	1.97433e-05	7.66412e-05	5	140	543	110	614	1595	995	653	0.852999	78.0984	0.717285	0.48708	0.731676	0.514309	0.480011	-0.18063	0.785142	0.149691
DSAKEALDKYFKNH	neg-ctrl	YMVSMV-LTSS	1	3.56912e-05	6.11634e-05	4.09047e-05	1476	625	1039	7	0	1515	484	35	0.947912	43.5623	0.801174	0.45173	0.413412	0.552537	-0.396798	-0.0568756	0.874543	-0.226837
DSAKEALDKYFKNH	neg-ctrl	YMVSMV-MMRN	5	5.48522e-05	8.63402e-05	5.95077e-05	2428	1336	761	27	243	987	1244	246	0.735867	13.4229	0.822806	108.613	0.383191	0.563576	-0.480056	-0.0211387	0.779336	-0.250597
DSAKEALDKYFKNH	neg-ctrl	YMVSMV-MMRS	4	2.27653e-05	3.09872e-05	2.09453e-05	5	494	640	38	0	0	664	196	0.864754	58.0008	0.74676	141.925	0.614474	0.810526	0.157124	0.778304	0.805757	0.467714
DSAKEALDKYFKNH	neg-ctrl	YMVSMV-MMSN	4	7.76402e-05	5.96225e-05	0.000107581	30	1760	324	12	783	1809	2228	53	0.469698	65.1995	0.362537	146.304	0.520201	0.487693	-0.102596	-0.266793	0.416117	-0.184695
DSAKEALDKYFKNH	neg-ctrl	YMVSMV-MMSS	3	1.55716e-05	3.14437e-05	6.68028e-06	495	324	656	2	0	43	217	3	0.779075	55.2242	0.836241	246.899	0.467833	0.693788	-0.246868	0.400394	0.807658	0.076763
DSAKEALDKYFKNH	neg-ctrl	YMVSMV-MTRN	4	3.81628e-05	3.35366e-05	4.71302e-05	443	309	776	10	1321	723	387	1	0.516521	3.57877	0.465452	79.3604	0.495707	0.325276	-0.170077	-0.79258	0.490987	-0.481329
DSAKEALDKYFKNH	neg-ctrl	YMVSMV-MTRS	3	2.44799e-05	2.55136e-05	2.938e-05	8	500	437	5	1	266	772	242	0.64618	1.37811	0.848915	88.5981	0.575664	0.729896	0.050204	0.517286	0.747548	0.283745
DSAKEALDKYFKNH	neg-ctrl	YMVSMV-MTSN	3	6.59155e-06	1.01723e-05	1.05823e-05	0	26	380	0	0	172	276	2	0.788641	15.7343	0.939936	3.35917	0.718179	0.63235	0.442827	0.201501	0.864289	0.322164
DSAKEALDKYFKNH	neg-ctrl	YMVSMV-MTSS	2	1.42574e-05	1.15045e-05	2.47761e-05	302	132	161	9	1	663	393	143	0.858795	2.48575	0.835438	0.179278	0.407196	0.618666	-0.413922	0.157202	0.847116	-0.12836
DSFKDELDKYFKNH	BatCoV-GX2013	QIGHLL-LMRN	8	3.04751e-05	3.25754e-05	2.13336e-05	2	0	556	952	3	216	90	972	0.664056	94.5598	0.525067	375.387	0.942562	0.877161	1.061	0.994019	0.594561	1.02751
DSFKDELDKYFKNH	BatCoV-GX2013	QIGHLL-LMRS	7	3.26954e-05	3.66478e-05	3.16284e-05	5	181	236	1293	1	50	234	1585	0.903018	85.9214	0.869159	338.856	0.923375	0.95288	1.00814	1.23914	0.886088	1.12364
DSFKDELDKYFKNH	BatCoV-GX2013	QIGHLL-LMSN	7	2.68221e-05	2.00473e-05	1.54484e-05	0	2	112	873	4	6	313	443	0.65079	70.8213	0.884792	32.392	0.982893	0.886262	1.17211	1.02348	0.767791	1.0978
DSFKDELDKYFKNH	BatCoV-GX2013	QIGHLL-LMSS	6	4.72748e-05	0.000111783	2.67761e-05	29	2049	1134	1215	5	8	225	1330	0.925805	0.683682	0.699549	120.825	0.69452	0.95588	0.377649	1.24886	0.812677	0.813253
DSFKDELDKYFKNH	BatCoV-GX2013	QIGHLL-LTRN	7	1.75926e-05	2.09144e-05	2.07548e-05	1	9	338	622	10	4	137	1092	0.865331	0.0628793	0.545437	0.0206968	0.94043	0.953395	1.05513	1.24081	0.705384	1.14797
DSFKDELDKYFKNH	BatCoV-GX2013	QIGHLL-LTRS	6	4.17029e-05	3.2423e-05	4.19971e-05	6	1	371	1173	5	381	142	2028	0.702841	6.89464	0.963671	162.71	0.962372	0.893304	1.11557	1.04628	0.833256	1.08093
DSFKDELDKYFKNH	BatCoV-GX2013	QIGHLL-LTSN	6	4.78152e-06	6.80786e-06	1.8018e-08	0	0	215	75	0	1	0	0	0.800229	17.5854	0.964654	5.03875	0.849726	0.49432	0.805236	-0.245339	0.882442	0.279948
DSFKDELDKYFKNH	BatCoV-GX2013	QIGHLL-LTSS	5	4.68544e-05	5.03262e-05	2.59889e-05	4	16	1519	617	8	157	95	1329	0.31268	0.0468501	0.801576	0.0292187	0.85715	0.91466	0.825689	1.11541	0.557128	0.970552
DSFKDELDKYFKNH	BatCoV-GX2013	QIGHLL-MMRN	9	2.68653e-05	2.4572e-05	2.74817e-05	1	0	547	558	1	10	98	1601	0.662824	53.8667	0.644354	372.868	0.917083	0.980643	0.990804	1.32902	0.653589	1.15991
DSFKDELDKYFKNH	BatCoV-GX2013	QIGHLL-MMRS	8	2.85773e-05	1.78885e-05	1.21529e-05	0	21	336	454	0	4	8	771	0.65776	24.5269	0.283959	42.8294	0.918103	0.990673	0.993614	1.36149	0.470859	1.17755
DSFKDELDKYFKNH	BatCoV-GX2013	QIGHLL-MMSN	8	8.92139e-06	2.73337e-06	1.78826e-05	0	0	18	116	0	3	279	669	0.980748	0.308515	0.866912	0.419896	0.972571	0.928453	1.14367	1.16007	0.92383	1.15187
DSFKDELDKYFKNH	BatCoV-GX2013	QIGHLL-MMSS	7	3.02189e-05	2.63042e-05	4.79127e-05	1	0	243	1028	1	14	253	2652	0.848513	0.34406	0.909828	201.97	0.972479	0.976043	1.14342	1.31413	0.879171	1.22877
DSFKDELDKYFKNH	BatCoV-GX2013	QIGHLL-MTRN	8	8.8179e-06	1.2295e-05	3.61878e-06	0	0	150	435	1	2	87	79	0.927515	39.9527	0.972995	95.3164	0.961651	0.846036	1.11359	0.893261	0.950255	1.00342
DSFKDELDKYFKNH	BatCoV-GX2013	QIGHLL-MTSN	7	6.48723e-06	2.38279e-06	7.43368e-06	2	1	28	83	0	3	226	83	0.88662	72.9638	0.753523	146.544	0.935455	0.812721	1.04142	0.785409	0.820071	0.913414
DSFKDELDKYFKNH	BatCoV-GX2013	QIGHLL-MTSS	6	0	0	0	0	0	0	0	0	0	0	0	0.496573	0.61703	0.478511	10.4974	0.612957	0.493174	0.152944	-0.249049	0.487542	-0.0480529
DSFKDELDKYFKNH	BatCoV-GX2013	QIGHLV-LMRN	7	1.33305e-06	0	2.32371e-06	0	0	0	0	0	0	0	151	0.431913	152.406	0.736134	0.419896	0.612957	0.980127	0.152944	1.32735	0.584024	0.740147
DSFKDELDKYFKNH	BatCoV-GX2013	QIGHLV-LMSN	6	0.000108646	8.81915e-05	9.54636e-05	1607	273	743	2190	2	1270	1002	2956	0.468633	45.8071	0.433547	37.9106	0.685491	0.81261	0.352773	0.785051	0.45109	0.568912
DSFKDELDKYFKNH	BatCoV-GX2013	QIGHLV-LMSS	5	5.93855e-06	7.44835e-06	5.80947e-06	0	1	5	370	0	3	0	374	0.923216	29.3706	0.93296	12.7369	0.993581	0.987006	1.20155	1.34962	0.928088	1.27559
DSFKDELDKYFKNH	BatCoV-GX2013	QIGHLV-LTRN	6	1.35131e-06	0	5.37572e-06	0	0	0	0	0	296	1	1	0.594139	1.85109	0.478511	0.419896	0.612957	0.5018	0.152944	-0.221124	0.536325	-0.0340904
DSFKDELDKYFKNH	BatCoV-GX2013	QIGHLV-LTRS	5	9.97612e-06	1.56005e-05	5.06601e-06	1	0	193	548	3	1	63	214	0.811076	52.7561	0.981296	65.5038	0.960442	0.91466	1.11026	1.11541	0.896186	1.11284
DSFKDELDKYFKNH	BatCoV-GX2013	QIGHLV-LTSN	5	7.79493e-06	2.04782e-05	7.6152e-06	0	0	683	180	1	83	2	393	0.798368	149.527	0.942109	49.9677	0.836186	0.886738	0.767934	1.02502	0.870238	0.896478
DSFKDELDKYFKNH	BatCoV-GX2013	QIGHLV-MMRN	8	6.2465e-06	1.54413e-05	9.55215e-07	1	0	6	775	1	6	29	3	0.967505	0.411353	0.68009	1.63125	0.996469	0.656343	1.20951	0.279174	0.823797	0.744342
DSFKDELDKYFKNH	BatCoV-GX2013	QIGHLV-MMRS	7	1.67161e-06	5.9143e-06	4.25964e-07	0	1	33	257	0	1	2	23	0.454041	22.5216	0.793676	26.7684	0.978973	0.86993	1.16131	0.97061	0.623858	1.06596
DSFKDELDKYFKNH	BatCoV-GX2013	QIGHLV-MMSN	7	4.32923e-05	1.22503e-05	2.78047e-05	1	0	135	451	0	6	225	1405	0.389635	19.6568	0.301023	10.6374	0.964508	0.965279	1.12146	1.27928	0.345329	1.20037
DSFKDELDKYFKNH	BatCoV-GX2013	QIGHLV-MMSS	6	2.92808e-07	3.91512e-07	0	0	0	15	1	0	0	0	0	0.496573	84.5331	0.703762	3.77907	0.731458	0.493174	0.479411	-0.249049	0.600168	0.115181
DSFKDELDKYFKNH	BatCoV-GX2013	QIGHLV-MTRN	7	1.35212e-05	1.86798e-05	1.30247e-05	1	11	123	776	1	7	4	830	0.889722	36.9337	0.977321	0.167958	0.973671	0.987511	1.1467	1.35125	0.933522	1.24898
DSFKDELDKYFKNH	BatCoV-GX2013	QIGHLV-MTSN	6	1.89466e-05	9.61587e-06	3.46287e-05	0	1	207	226	0	582	176	1260	0.971454	66.0222	0.899205	0.353886	0.918341	0.811812	0.994269	0.782468	0.935329	0.888369
DSFKDELDKYFKNH	BatCoV-GX2013	QIGHML-LMRN	7	4.04928e-06	2.79871e-06	4.59346e-06	0	0	27	108	0	4	13	271	0.893447	25.6067	0.474203	13.8566	0.962963	0.971194	1.1172	1.29843	0.683825	1.20782
DSFKDELDKYFKNH	BatCoV-GX2013	QIGHML-LMRS	6	9.57661e-06	7.47717e-06	1.06386e-05	1	0	18	356	0	2	49	603	0.896238	30.8515	0.559958	0.25924	0.988551	0.976946	1.1877	1.31705	0.728098	1.25237
DSFKDELDKYFKNH	BatCoV-GX2013	QIGHML-LMSN	6	2.37559e-05	2.74481e-05	2.81114e-05	2	2	241	1085	1	8	154	1546	0.824503	68.984	0.899357	5.16225	0.972627	0.974069	1.14383	1.30774	0.86193	1.22578
DSFKDELDKYFKNH	BatCoV-GX2013	QIGHML-LMSS	5	1.84873e-05	3.16179e-05	1.81373e-05	6	153	160	1174	4	5	183	847	0.693822	9.36764	0.922718	72.642	0.929227	0.946293	1.02426	1.21782	0.80827	1.12104
DSFKDELDKYFKNH	BatCoV-GX2013	QIGHML-LTRN	6	2.67327e-05	3.59017e-05	2.85127e-05	2	176	381	1082	0	10	240	1420	0.891567	29.7937	0.970557	97.8358	0.906453	0.962477	0.961519	1.27021	0.931062	1.11587
DSFKDELDKYFKNH	BatCoV-GX2013	QIGHML-LTRS	5	2.10548e-05	3.65029e-05	1.84571e-05	0	0	608	1087	4	12	148	921	0.650533	77.8229	0.966979	46.6085	0.945575	0.951926	1.0693	1.23605	0.808756	1.15268
DSFKDELDKYFKNH	BatCoV-GX2013	QIGHML-LTSN	5	1.82231e-05	2.93045e-05	2.04514e-05	0	0	491	869	1	11	94	1150	0.941006	80.8309	0.975488	203.65	0.944946	0.973855	1.06757	1.30705	0.958247	1.18731
DSFKDELDKYFKNH	BatCoV-GX2013	QIGHML-LTSS	4	1.68456e-05	1.77321e-05	1.61503e-05	1	1	495	275	1	8	314	488	0.832877	83.7618	0.837431	52.9069	0.879463	0.898855	0.887162	1.06425	0.835154	0.975706
DSFKDELDKYFKNH	BatCoV-GX2013	QIGHML-MMRN	8	7.95972e-05	8.90017e-05	8.35206e-05	9	75	1176	2920	8	491	468	4022	0.751826	0.513316	0.699057	1.69209	0.947525	0.915421	1.07467	1.11788	0.725442	1.09627
DSFKDELDKYFKNH	BatCoV-GX2013	QIGHML-MMRS	7	3.83299e-06	7.9995e-07	2.8931e-06	0	0	10	28	0	0	0	188	0.971968	22.8301	0.928116	10.4974	0.930001	0.983914	1.02639	1.33961	0.950042	1.183
DSFKDELDKYFKNH	BatCoV-GX2013	QIGHML-MMSN	7	3.52448e-05	5.8228e-05	3.865e-05	10	541	751	1208	4	5	770	1150	0.836073	22.0074	0.968745	339.696	0.827826	0.900533	0.744902	1.06968	0.902409	0.907292
DSFKDELDKYFKNH	BatCoV-GX2013	QIGHML-MMSS	6	1.64779e-05	1.507e-05	1.80446e-05	0	2	157	564	0	4	139	924	0.579553	50.0355	0.962137	0.548046	0.966794	0.965907	1.12776	1.28132	0.770845	1.20454
DSFKDELDKYFKNH	BatCoV-GX2013	QIGHML-MTRN	7	3.35636e-05	4.85857e-05	3.75043e-05	3	0	542	1781	2	102	349	1703	0.872882	73.0299	0.90324	1.18542	0.966091	0.931329	1.12582	1.16938	0.888061	1.1476
DSFKDELDKYFKNH	BatCoV-GX2013	QIGHML-MTRS	6	1.11631e-05	1.30065e-05	1.08981e-05	2	1	70	569	2	4	146	445	0.824475	33.4739	0.87621	53.0749	0.98069	0.928601	1.16604	1.16055	0.850342	1.16329
DSFKDELDKYFKNH	BatCoV-GX2013	QIGHML-MTSN	6	1.49236e-05	6.50656e-06	2.56064e-05	0	0	140	154	0	6	41	1585	0.935513	70.4957	0.912573	22.4644	0.918487	0.990318	0.994673	1.36034	0.924043	1.17751
DSFKDELDKYFKNH	BatCoV-GX2013	QIGHML-MTSS	5	2.33675e-05	2.73864e-05	2.00842e-05	2	3	192	1142	3	159	263	654	0.909369	1.55535	0.928879	78.6606	0.977789	0.848368	1.15805	0.900809	0.919124	1.02943
DSFKDELDKYFKNH	BatCoV-GX2013	QIGHMV-LMRN	6	4.33359e-06	1.61261e-06	1.26188e-06	1	2	1	77	0	0	0	82	0.407289	3.08515	0.691636	12.177	0.962658	0.964574	1.11636	1.277	0.549462	1.19668
DSFKDELDKYFKNH	BatCoV-GX2013	QIGHMV-LMRS	5	8.74677e-05	3.01744e-05	5.21072e-05	21	335	364	568	239	482	710	1298	0.408987	0.632323	0.411028	0.114783	0.795408	0.691391	0.655591	0.392634	0.410007	0.524112
DSFKDELDKYFKNH	BatCoV-GX2013	QIGHMV-LMSN	5	2.2769e-05	1.90269e-05	2.78966e-05	2	0	396	466	2	6	202	1449	0.59105	61.1477	0.913625	187.064	0.92318	0.966196	1.0076	1.28225	0.752338	1.14493
DSFKDELDKYFKNH	BatCoV-GX2013	QIGHMV-LMSS	4	6.87738e-06	8.80154e-06	1.57623e-06	1	0	77	349	1	0	3	96	0.836943	55.1213	0.87688	43.6692	0.970778	0.943778	1.13873	1.20968	0.856911	1.1742
DSFKDELDKYFKNH	BatCoV-GX2013	QIGHMV-LTRN	5	9.77421e-06	1.10034e-05	4.74978e-06	1	3	43	499	2	6	11	280	0.958806	20.979	0.990821	0.120177	0.983421	0.955305	1.17356	1.24699	0.974813	1.21028
DSFKDELDKYFKNH	BatCoV-GX2013	QIGHMV-LTSS	3	4.03145e-06	4.81495e-06	7.02756e-06	0	0	28	209	1	1	72	328	0.961626	30.2345	0.902162	59.2054	0.97905	0.945739	1.16152	1.21602	0.931894	1.18877
DSFKDELDKYFKNH	BatCoV-GX2013	QIGHMV-MMRN	7	5.51113e-05	6.33723e-05	7.22922e-05	5	213	708	2008	166	119	455	3567	0.816612	62.3926	0.883799	0.62123	0.924005	0.879859	1.00987	1.00275	0.850205	1.00631
DSFKDELDKYFKNH	BatCoV-GX2013	QIGHMV-MMRS	6	1.66659e-05	1.40021e-05	1.84765e-05	2	0	171	494	2	249	168	612	0.784755	89.4693	0.98057	48.498	0.9595	0.815665	1.10766	0.794941	0.882662	0.951301
DSFKDELDKYFKNH	BatCoV-GX2013	QIGHMV-MMSN	6	1.79295e-06	1.03964e-06	5.36955e-06	0	1	1	50	0	1	1	346	0.857835	0.61703	0.786125	7.13824	0.964814	0.988812	1.1223	1.35546	0.82198	1.23888
DSFKDELDKYFKNH	BatCoV-GX2013	QIGHMV-MMSS	5	1.73229e-05	1.62688e-05	1.81587e-05	2	0	377	350	1	6	282	677	0.9581	47.5113	0.923486	171.738	0.909633	0.924669	0.970279	1.14781	0.940793	1.05905
DSFKDELDKYFKNH	BatCoV-GX2013	QIGHMV-MTRN	6	1.33147e-06	7.43589e-08	1.8018e-08	0	0	3	0	0	1	0	0	0.939978	73.4266	0.897483	45.7687	0.654107	0.49432	0.266311	-0.245339	0.91873	0.0104857
DSFKDELDKYFKNH	BatCoV-GX2013	QIGHMV-MTRS	5	1.45153e-06	1.34297e-06	9.90228e-08	0	0	51	4	0	1	3	0	0.944905	10.798	0.96897	0.00704228	0.766486	0.561253	0.575913	-0.0286591	0.956938	0.273627
DSFKDELDKYFKNH	BatCoV-GX2013	QIGHMV-MTSN	5	2.93473e-06	6.44443e-07	1.53888e-08	0	0	26	0	0	0	0	1	0.866096	24.6812	0.762677	0.419896	0.72096	0.563936	0.450489	-0.0199729	0.814387	0.215258
DSFKDELDKYFKNH	BatCoV-GX2013	QIGSLL-LMRN	7	4.83556e-06	9.91451e-08	2.50838e-06	0	0	4	0	0	0	0	163	0.753441	12.752	0.9396	78.9405	0.662831	0.981537	0.290347	1.33191	0.84652	0.81113
DSFKDELDKYFKNH	BatCoV-GX2013	QIGSLL-LMRS	6	3.98126e-05	3.6334e-05	4.58911e-05	251	6	696	811	4	668	341	1597	0.809606	44.3787	0.795766	0.389058	0.808692	0.817027	0.692189	0.799349	0.802686	0.745769
DSFKDELDKYFKNH	BatCoV-GX2013	QIGSLL-LMSN	6	5.02461e-05	4.25329e-05	4.19659e-05	5	243	638	995	3	13	341	2110	0.605367	66.6392	0.566106	91.6773	0.870221	0.962016	0.8617	1.26872	0.585737	1.06521
DSFKDELDKYFKNH	BatCoV-GX2013	QIGSLL-LMSS	5	2.144e-06	1.967e-06	4.44208e-06	1	0	24	69	0	1	51	198	0.660168	37.3303	0.934579	39.6802	0.941716	0.940387	1.05867	1.1987	0.797373	1.12868
DSFKDELDKYFKNH	BatCoV-GX2013	QIGSLL-LTRN	6	1.70159e-05	2.2135e-05	2.03965e-05	3	0	190	882	0	7	154	1047	0.757867	34.2452	0.79672	164.039	0.972854	0.96559	1.14445	1.28029	0.777293	1.21237
DSFKDELDKYFKNH	BatCoV-GX2013	QIGSLL-LTRS	5	2.8279e-06	3.03132e-06	7.61746e-06	0	0	69	67	0	0	0	495	0.636184	37.6388	0.489266	46.1886	0.906439	0.993768	0.961479	1.37151	0.562725	1.16649
DSFKDELDKYFKNH	BatCoV-GX2013	QIGSLL-LTSN	5	4.53285e-05	6.19505e-05	3.33274e-05	2309	364	317	847	335	759	210	519	0.344187	0.242664	0.418022	0.486104	0.476355	0.518901	-0.223391	-0.165763	0.381105	-0.194577
DSFKDELDKYFKNH	BatCoV-GX2013	QIGSLL-LTSS	4	5.33819e-06	6.55287e-06	7.55818e-06	0	0	48	272	0	1	49	404	0.939721	6.68449	0.96952	18.8953	0.975986	0.968152	1.15308	1.28858	0.954621	1.22083
DSFKDELDKYFKNH	BatCoV-GX2013	QIGSLL-MMRN	8	1.958e-05	1.56787e-05	2.39172e-05	1	0	294	425	3	5	184	1222	0.843363	175.031	0.889255	60.1851	0.933842	0.962019	1.03697	1.26873	0.866309	1.15285
DSFKDELDKYFKNH	BatCoV-GX2013	QIGSLL-MMRS	7	8.4689e-06	4.64453e-06	5.66008e-06	0	1	12	219	1	3	28	314	0.979273	8.02139	0.927337	2.93927	0.985723	0.961876	1.17991	1.26826	0.953305	1.22409
DSFKDELDKYFKNH	BatCoV-GX2013	QIGSLL-MMSN	7	3.02572e-05	3.17995e-05	2.96868e-05	271	246	375	620	1	4	329	1346	0.927286	57.5521	0.820345	40.2261	0.724057	0.951526	0.459022	1.23476	0.873816	0.846891
DSFKDELDKYFKNH	BatCoV-GX2013	QIGSLL-MMSS	6	4.42606e-05	4.65668e-05	4.98823e-05	2	0	605	1600	3	18	628	2115	0.850656	52.4861	0.956488	35.5297	0.959723	0.941312	1.10828	1.2017	0.903572	1.15499
DSFKDELDKYFKNH	BatCoV-GX2013	QIGSLL-MTRN	7	2.37993e-05	1.26058e-05	3.42157e-05	3	0	255	317	0	3	465	1404	0.617812	77.4373	0.82623	196.791	0.922805	0.941375	1.00657	1.2019	0.722021	1.10423
DSFKDELDKYFKNH	BatCoV-GX2013	QIGSLL-MTRS	6	1.45294e-05	1.32863e-05	1.92701e-05	0	1	87	563	0	3	152	982	0.621268	23.0946	0.865387	41.1498	0.97963	0.965996	1.16312	1.2816	0.743327	1.22236
DSFKDELDKYFKNH	BatCoV-GX2013	QIGSLL-MTSN	6	2.07286e-05	2.98024e-05	1.80301e-05	1	1	165	1302	2	11	202	802	0.776057	30.2345	0.94371	90.2777	0.983681	0.941544	1.17428	1.20244	0.859883	1.18836
DSFKDELDKYFKNH	BatCoV-GX2013	QIGSLV-LMRN	6	1.08771e-05	6.46792e-06	4.71814e-06	1	0	239	27	1	5	71	175	0.680577	171.226	0.532319	116.731	0.789255	0.904771	0.638641	1.0834	0.606448	0.861021
DSFKDELDKYFKNH	BatCoV-GX2013	QIGSLV-LMRS	5	7.25685e-05	4.9507e-05	9.66561e-05	3	5	524	1843	5	257	802	4567	0.826696	15.5954	0.853508	1.6242	0.966908	0.937643	1.12807	1.18982	0.840102	1.15894
DSFKDELDKYFKNH	BatCoV-GX2013	QIGSLV-LMSN	5	2.14404e-06	4.01091e-07	2.32834e-06	0	0	13	4	0	0	11	132	0.41511	76.5117	0.826312	132.267	0.788711	0.962578	0.637142	1.27054	0.620711	0.953841
DSFKDELDKYFKNH	BatCoV-GX2013	QIGSLV-LMSS	4	8.92163e-06	9.03922e-06	2.4941e-06	1	0	120	307	1	5	12	134	0.261584	21.596	0.85289	22.2545	0.954936	0.93034	1.09509	1.16618	0.557237	1.13063
DSFKDELDKYFKNH	BatCoV-GX2013	QIGSLV-LTRN	5	2.69304e-08	0	1.07722e-07	0	0	0	0	0	0	0	7	0.496573	0.61703	0.478511	0.419896	0.612957	0.762713	0.152944	0.623523	0.487542	0.388233
DSFKDELDKYFKNH	BatCoV-GX2013	QIGSLV-LTRS	4	1.21245e-05	1.25314e-05	1.13643e-05	2	60	238	247	1	2	49	649	0.931972	36.4048	0.846909	90.8375	0.856968	0.975308	0.825189	1.31175	0.889441	1.06847
DSFKDELDKYFKNH	BatCoV-GX2013	QIGSLV-MMRN	7	2.31676e-05	6.0166e-07	3.14912e-07	0	0	2	28	1	0	11	0	0.694871	1.23406	0.250552	0.839792	0.951698	0.585178	1.08617	0.0487924	0.472711	0.56748
DSFKDELDKYFKNH	BatCoV-GX2013	QIGSLV-MMSN	6	5.52747e-05	2.15419e-05	1.60332e-05	5	9	686	214	14	6	340	422	0.388208	0.0118386	0.271421	0.00804734	0.835679	0.854073	0.766538	0.919278	0.329814	0.842908
DSFKDELDKYFKNH	BatCoV-GX2013	QIGSLV-MTRN	6	6.38278e-07	0	7.23274e-07	0	0	0	0	0	0	0	47	0.431913	0.0216502	0.727776	0.419896	0.612957	0.941251	0.152944	1.2015	0.579845	0.67722
DSFKDELDKYFKNH	BatCoV-GX2013	QIGSLV-MTSN	5	3.00162e-06	4.63638e-07	5.96698e-06	0	0	2	21	0	3	105	200	0.965626	125.257	0.69994	137.306	0.93838	0.907334	1.04948	1.0917	0.832783	1.07059
DSFKDELDKYFKNH	BatCoV-GX2013	QIGSML-LMRN	6	8.9762e-06	1.40036e-05	1.18587e-05	2	76	223	317	1	2	130	539	0.69609	1.85109	0.788605	107.493	0.867288	0.947178	0.853621	1.22069	0.742347	1.03715
DSFKDELDKYFKNH	BatCoV-GX2013	QIGSML-LMRS	5	7.53524e-06	3.56253e-06	1.37239e-05	0	0	96	60	0	2	210	521	0.717928	75.689	0.926114	101.195	0.881805	0.929466	0.893613	1.16335	0.822021	1.02848
DSFKDELDKYFKNH	BatCoV-GX2013	QIGSML-LMSN	5	1.2706e-05	9.13386e-06	6.26529e-06	1	0	127	303	0	1	208	41	0.748076	0.428983	0.757194	59.2054	0.952553	0.786256	1.08852	0.699736	0.752635	0.894129
DSFKDELDKYFKNH	BatCoV-GX2013	QIGSML-LMSS	4	2.74025e-05	2.88597e-05	1.87729e-05	1	46	313	1002	0	66	136	904	0.971068	23.4471	0.918234	53.8867	0.947938	0.933485	1.07581	1.17636	0.944651	1.12608
DSFKDELDKYFKNH	BatCoV-GX2013	QIGSML-LTRN	5	2.07924e-05	2.42294e-05	3.57733e-05	1	2	149	1038	4	14	181	1986	0.89693	0.186784	0.795459	0.994585	0.981035	0.972218	1.16699	1.30175	0.846194	1.23437
DSFKDELDKYFKNH	BatCoV-GX2013	QIGSML-LTRS	4	4.03716e-06	3.78315e-06	7.64026e-06	0	1	21	164	1	1	32	438	0.922238	0.0798051	0.765038	0.58547	0.975533	0.972651	1.15183	1.30315	0.843638	1.22749
DSFKDELDKYFKNH	BatCoV-GX2013	QIGSML-LTSN	4	1.2917e-05	8.80062e-06	4.78078e-06	1	0	353	2	1	2	89	151	0.860347	0.00941608	0.891713	116.731	0.747532	0.891411	0.523695	1.04015	0.87603	0.781923
DSFKDELDKYFKNH	BatCoV-GX2013	QIGSML-LTSS	3	1.66111e-05	1.81528e-05	1.1484e-05	4	1	116	771	6	6	109	541	0.871513	18.588	0.822353	0.817458	0.977506	0.933557	1.15727	1.17659	0.846933	1.16693
DSFKDELDKYFKNH	BatCoV-GX2013	QIGSML-MMRN	7	4.38684e-05	3.51404e-05	3.23357e-05	5	9	498	1140	3	12	262	1624	0.812026	91.5261	0.827102	103.609	0.949984	0.960304	1.08145	1.26318	0.819564	1.17231
DSFKDELDKYFKNH	BatCoV-GX2013	QIGSML-MMRS	6	1.38129e-05	1.43939e-05	2.08893e-05	1	1	311	337	0	1	3	1351	0.727335	12.6491	0.855462	0.197301	0.918114	0.996766	0.993646	1.38121	0.791398	1.18743
DSFKDELDKYFKNH	BatCoV-GX2013	QIGSML-MMSN	6	3.31903e-05	3.6689e-05	2.7826e-05	1	0	693	989	158	17	393	915	0.586113	60.8289	0.915606	132.162	0.934982	0.739494	1.04012	0.548356	0.750859	0.794236
DSFKDELDKYFKNH	BatCoV-GX2013	QIGSML-MMSS	5	9.45087e-06	5.1721e-06	1.00041e-05	0	0	44	207	1	2	181	329	0.867046	0.74995	0.872949	137.936	0.971157	0.907319	1.13978	1.09165	0.869997	1.11571
DSFKDELDKYFKNH	BatCoV-GX2013	QIGSML-MTRN	6	4.04101e-05	4.20835e-05	3.71043e-05	134	2	690	1185	2	181	188	1867	0.695567	82.8719	0.897133	248.369	0.890197	0.928884	0.916733	1.16146	0.79635	1.0391
DSFKDELDKYFKNH	BatCoV-GX2013	QIGSML-MTRS	5	1.04189e-05	9.67027e-06	1.13492e-05	1	45	30	386	2	4	51	641	0.909664	44.7347	0.800102	29.6447	0.938366	0.969643	1.04944	1.29341	0.854883	1.17142
DSFKDELDKYFKNH	BatCoV-GX2013	QIGSML-MTSN	5	1.60979e-05	3.05916e-05	1.15891e-05	1	0	482	945	2	4	16	718	0.887929	42.0609	0.974141	250.258	0.948646	0.981745	1.07776	1.33259	0.931035	1.20517
DSFKDELDKYFKNH	BatCoV-GX2013	QIGSML-MTSS	4	0.000116924	4.64998e-05	7.27279e-05	1609	6	750	458	1850	180	721	1099	0.368252	0.112399	0.265279	1.37122	0.474588	0.407725	-0.22826	-0.525668	0.316766	-0.376964
DSFKDELDKYFKNH	BatCoV-GX2013	QIGSMV-LMRN	5	1.55368e-05	2.23379e-05	2.49211e-05	0	0	198	884	1	653	205	494	0.955495	0.867508	0.98029	1.25969	0.974111	0.694749	1.14791	0.403503	0.967893	0.775709
DSFKDELDKYFKNH	BatCoV-GX2013	QIGSMV-LMRS	4	4.5778e-07	3.07015e-07	1.56802e-07	0	0	10	3	0	1	4	2	0.932762	0.000407012	0.694485	0.419896	0.775017	0.642038	0.599416	0.232866	0.813624	0.416141
DSFKDELDKYFKNH	BatCoV-GX2013	QIGSMV-LMSN	4	9.90658e-06	5.93229e-06	1.14288e-05	1	0	145	118	0	5	176	428	0.678029	55.2242	0.944734	274.612	0.897887	0.924722	0.937918	1.14799	0.811382	1.04295
DSFKDELDKYFKNH	BatCoV-GX2013	QIGSMV-LMSS	3	1.89815e-06	4.91019e-06	8.85568e-08	0	0	4	244	0	0	1	4	0.636632	1.23406	0.780542	0.419896	0.992748	0.697212	1.19926	0.411478	0.708587	0.805369
DSFKDELDKYFKNH	BatCoV-GX2013	QIGSMV-LTRS	3	7.04181e-06	6.0245e-06	1.14901e-05	0	0	6	298	0	3	301	215	0.937215	15.0144	0.923137	44.0891	0.993256	0.854906	1.20066	0.921976	0.930176	1.06132
DSFKDELDKYFKNH	BatCoV-GX2013	QIGSMV-LTSS	2	3.36859e-06	3.74719e-06	7.2578e-07	1	0	29	153	1	0	0	46	0.73244	23.4471	0.478511	11.3372	0.967534	0.902076	1.1298	1.07468	0.605476	1.10224
DSFKDELDKYFKNH	BatCoV-GX2013	QIGSMV-MMRN	6	1.46217e-05	2.55462e-05	4.92504e-06	392	630	107	4	0	3	6	306	0.966263	9.87248	0.83762	31.9121	0.426086	0.980379	-0.361882	1.32816	0.901942	0.48314
DSFKDELDKYFKNH	BatCoV-GX2013	QIGSMV-MMSN	5	9.98586e-06	1.07442e-05	1.05193e-05	0	0	93	428	3	7	29	621	0.889953	91.4747	0.974818	60.4651	0.973435	0.969167	1.14605	1.29187	0.932385	1.21896
DSFKDELDKYFKNH	BatCoV-GX2013	QIGSMV-MTRN	5	5.78412e-06	3.54593e-06	3.00151e-07	1	0	141	2	1	2	0	16	0.656304	8.02139	0.695621	165.859	0.744135	0.759889	0.514337	0.614379	0.675962	0.564358
DSFKDELDKYFKNH	BatCoV-GX2013	QIGSMV-MTSN	4	9.04506e-06	1.13852e-05	1.4463e-05	1	0	435	30	0	2	161	655	0.844027	25.2982	0.891304	0.419896	0.776595	0.950781	0.603763	1.23235	0.867666	0.918055
DSFKDELDKYFKNH	BatCoV-GX2013	QIGSMV-MTSS	3	1.91189e-06	4.43675e-06	1.73894e-06	0	0	179	0	0	0	0	113	0.431913	54.2986	0.917966	0.419896	0.744849	0.97379	0.516303	1.30683	0.67494	0.911568
DSFKDELDKYFKNH	BatCoV-GX2013	QIVHLL-LMRN	9	0.000102913	9.51197e-05	0.000109499	11	5	1246	3244	10	323	262	6266	0.786187	4.92031	0.856642	126.274	0.95774	0.959028	1.10281	1.25904	0.821414	1.18093
DSFKDELDKYFKNH	BatCoV-GX2013	QIVHLL-LMRS	8	4.70288e-05	4.14286e-05	6.69465e-05	1	1	362	1644	4	9	248	3900	0.858017	40.9554	0.839695	0.825969	0.974435	0.982607	1.14881	1.33538	0.848856	1.24209
DSFKDELDKYFKNH	BatCoV-GX2013	QIVHLL-LMSN	8	0.00012619	0.000132186	0.000132893	145	7	1094	5233	9	532	606	6939	0.646517	40.2504	0.76079	55.579	0.959227	0.94035	1.10691	1.19858	0.703653	1.15275
DSFKDELDKYFKNH	BatCoV-GX2013	QIVHLL-LMSS	7	7.65733e-05	8.43765e-05	5.98387e-05	6	3	437	3722	7	49	583	2800	0.806871	26.4848	0.798636	142.555	0.984709	0.947877	1.17711	1.22295	0.802754	1.20003
DSFKDELDKYFKNH	BatCoV-GX2013	QIVHLL-LTRN	8	2.19426e-05	2.20007e-05	2.79235e-05	1243	0	58	310	2	8	74	1673	0.858852	110.654	0.945582	123.869	0.413267	0.983604	-0.397197	1.3386	0.902217	0.470703
DSFKDELDKYFKNH	BatCoV-GX2013	QIVHLL-LTRS	7	3.56018e-05	4.92357e-05	3.8039e-05	1	7	133	2319	11	231	22	2150	0.779675	42.0462	0.858753	26.9783	0.99095	0.929229	1.19431	1.16258	0.819214	1.17844
DSFKDELDKYFKNH	BatCoV-GX2013	QIVHLL-LTSN	7	1.51834e-06	3.48306e-06	1.78942e-08	2	1	0	174	1	0	0	0	0.669175	1.23406	0.951185	29.8126	0.982091	0.412776	1.1699	-0.509316	0.81018	0.330291
DSFKDELDKYFKNH	BatCoV-GX2013	QIVHLL-LTSS	6	7.52681e-05	4.99682e-05	4.91499e-05	8	3	366	2065	5	108	348	2451	0.609645	1.44216	0.679294	260.756	0.976472	0.945785	1.15442	1.21618	0.644469	1.1853
DSFKDELDKYFKNH	BatCoV-GX2013	QIVHLL-MMRN	10	0.000104006	8.66442e-05	0.000123884	129	5	1186	2820	11	194	769	6461	0.678145	7.58879	0.923396	1.17182	0.931986	0.957231	1.03186	1.25323	0.800771	1.14255
DSFKDELDKYFKNH	BatCoV-GX2013	QIVHLL-MMRS	9	0.000162934	0.000153429	0.000136735	9	26	1501	5851	11	374	735	7145	0.664657	0.439905	0.829644	0.483471	0.96926	0.949164	1.13455	1.22711	0.74715	1.18083
DSFKDELDKYFKNH	BatCoV-GX2013	QIVHLL-MMSN	9	5.28216e-05	4.18293e-05	4.14409e-05	7	249	223	1471	5	19	25	2621	0.619442	0.551305	0.87755	0.131565	0.915377	0.988162	0.986105	1.35336	0.748496	1.16973
DSFKDELDKYFKNH	BatCoV-GX2013	QIVHLL-MMSS	8	3.89001e-05	4.8733e-05	3.55495e-05	1	2	1101	1084	6	12	338	1696	0.79788	0.255355	0.475108	0.178476	0.915627	0.95163	0.986792	1.2351	0.636494	1.11094
DSFKDELDKYFKNH	BatCoV-GX2013	QIVHLL-MTRN	9	6.05899e-05	4.79783e-05	7.89539e-05	488	235	129	1638	6	989	250	3527	0.641874	47.7317	0.878545	131.637	0.800367	0.862727	0.669254	0.947295	0.760209	0.808275
DSFKDELDKYFKNH	BatCoV-GX2013	QIVHLL-MTRS	8	2.83709e-05	3.3496e-05	3.43408e-05	1	1	388	1209	2	97	140	1870	0.826395	83.3762	0.790526	32.332	0.964484	0.953596	1.12139	1.24146	0.80846	1.18143
DSFKDELDKYFKNH	BatCoV-GX2013	QIVHLL-MTSN	8	4.00742e-05	4.50102e-05	3.8414e-05	919	0	482	1135	1	190	22	2234	0.844222	46.8468	0.833737	251.098	0.682397	0.948639	0.344249	1.22541	0.838979	0.784831
DSFKDELDKYFKNH	BatCoV-GX2013	QIVHLL-MTSS	7	4.77516e-06	8.6405e-06	1.00339e-05	0	0	172	222	0	6	0	645	0.464383	0.474829	0.659429	31.9121	0.9279	0.989595	1.02061	1.358	0.561906	1.1893
DSFKDELDKYFKNH	BatCoV-GX2013	QIVHLV-LMRN	8	2.08248e-05	3.74738e-05	1.58634e-05	8	713	50	785	2	4	17	994	0.744078	60.2926	0.907146	2.56878	0.761772	0.986458	0.562927	1.34784	0.825612	0.955385
DSFKDELDKYFKNH	BatCoV-GX2013	QIVHLV-LMRS	7	1.34265e-05	2.9668e-05	6.02913e-06	2	1	708	612	1	3	24	345	0.925697	129.576	0.895553	54.3066	0.90703	0.966952	0.963109	1.2847	0.910625	1.1239
DSFKDELDKYFKNH	BatCoV-GX2013	QIVHLV-LMSN	7	3.0575e-05	4.97238e-05	9.45366e-06	11	1044	50	918	3	3	15	581	0.901406	2.51411	0.645918	26.4535	0.734235	0.975342	0.487063	1.31186	0.773662	0.899461
DSFKDELDKYFKNH	BatCoV-GX2013	QIVHLV-LMSS	6	1.24358e-05	1.63222e-05	1.5297e-05	1	0	172	611	0	4	76	856	0.832994	23.0064	0.953903	37.3708	0.96709	0.976177	1.12857	1.31456	0.893449	1.22157
DSFKDELDKYFKNH	BatCoV-GX2013	QIVHLV-LTRN	7	3.65931e-06	3.09335e-06	7.10207e-06	0	0	19	133	0	1	19	427	0.931505	2.1596	0.853357	8.60787	0.975026	0.982478	1.15044	1.33496	0.892431	1.2427
DSFKDELDKYFKNH	BatCoV-GX2013	QIVHLV-LTRS	6	7.58323e-06	7.02405e-06	7.22547e-06	1	0	162	152	0	1	23	428	0.973992	0.925545	0.499441	0.419896	0.907423	0.98073	0.964191	1.3293	0.736716	1.14675
DSFKDELDKYFKNH	BatCoV-GX2013	QIVHLV-LTSN	6	3.38239e-05	4.90209e-05	3.38835e-05	5	429	96	1732	4	67	103	1938	0.915549	42.6191	0.922286	83.0345	0.897496	0.964106	0.936842	1.27549	0.918917	1.10616
DSFKDELDKYFKNH	BatCoV-GX2013	QIVHLV-LTSS	5	3.25081e-07	0	0	0	0	0	0	0	0	0	0	0.720877	11.7236	0.478511	0.419896	0.612957	0.493174	0.152944	-0.249049	0.599694	-0.0480529
DSFKDELDKYFKNH	BatCoV-GX2013	QIVHLV-MMRN	9	4.37481e-06	3.22566e-06	8.8294e-06	0	0	84	58	0	0	1	572	0.96003	0.61703	0.569952	97.4159	0.887033	0.994228	0.908018	1.373	0.764991	1.14051
DSFKDELDKYFKNH	BatCoV-GX2013	QIVHLV-MMRS	8	2.76254e-05	2.71895e-05	2.65684e-05	3	2	106	1241	1	9	5	1706	0.888525	13.2044	0.560075	169.638	0.986657	0.993012	1.18248	1.36906	0.7243	1.27577
DSFKDELDKYFKNH	BatCoV-GX2013	QIVHLV-MMSN	8	2.3524e-05	1.87095e-05	1.8138e-05	1	2	297	572	2	6	64	1057	0.655726	31.0572	0.914016	1.9901	0.945744	0.977554	1.06977	1.31902	0.784871	1.19439
DSFKDELDKYFKNH	BatCoV-GX2013	QIVHLV-MMSS	7	3.81471e-05	3.58863e-05	4.40249e-05	1	3	393	1321	2	15	151	2576	0.895372	1.01705	0.699864	91.5374	0.966159	0.981724	1.12601	1.33252	0.797618	1.22926
DSFKDELDKYFKNH	BatCoV-GX2013	QIVHLV-MTRN	8	1.85674e-05	1.80579e-05	1.48154e-05	3	1	14	895	1	10	25	906	0.7844	56.9724	0.818922	171.948	0.993789	0.981998	1.20213	1.3334	0.801661	1.26777
DSFKDELDKYFKNH	BatCoV-GX2013	QIVHLV-MTRS	7	2.38289e-05	3.57373e-05	1.74823e-05	2	0	678	959	2	5	78	991	0.877177	19.2602	0.959657	48.0781	0.934021	0.974143	1.03747	1.30798	0.918417	1.17272
DSFKDELDKYFKNH	BatCoV-GX2013	QIVHLV-MTSN	7	3.22896e-05	2.90482e-05	3.15091e-05	0	5	89	1354	3	159	82	1714	0.941024	0.557804	0.606267	0.349135	0.989599	0.93658	1.19059	1.18638	0.773646	1.18848
DSFKDELDKYFKNH	BatCoV-GX2013	QIVHLV-MTSS	6	1.21507e-05	1.68195e-05	1.04244e-05	0	1	185	619	2	2	50	585	0.819531	20.2386	0.974349	70.1227	0.965841	0.969115	1.12513	1.2917	0.89694	1.20842
DSFKDELDKYFKNH	BatCoV-GX2013	QIVHML-LMRN	8	0.000127187	0.000134788	0.000122642	782	151	1089	4784	9	46	374	7249	0.485553	0.847743	0.877877	0.210263	0.87705	0.982508	0.880513	1.33506	0.681715	1.10778
DSFKDELDKYFKNH	BatCoV-GX2013	QIVHML-LMRS	7	8.33874e-06	3.59629e-06	8.50937e-06	0	0	126	24	0	0	45	474	0.85953	75.8947	0.785502	70.5426	0.812235	0.975034	0.701949	1.31086	0.822516	1.0064
DSFKDELDKYFKNH	BatCoV-GX2013	QIVHML-LMSN	7	0.000100427	8.08061e-05	9.4255e-05	10	4	698	3209	3	174	743	4614	0.615294	87.3909	0.697173	134.507	0.973215	0.948919	1.14545	1.22632	0.656234	1.18588
DSFKDELDKYFKNH	BatCoV-GX2013	QIVHML-LMSS	6	1.25928e-05	1.83652e-05	1.88949e-05	1	2	338	503	0	6	13	1198	0.919487	306.972	0.73043	179.716	0.934384	0.99207	1.03847	1.36601	0.824959	1.20224
DSFKDELDKYFKNH	BatCoV-GX2013	QIVHML-LTRN	7	2.38797e-05	2.79997e-05	2.58014e-05	1	1	140	1242	1	10	111	1469	0.933904	50.7728	0.839512	35.6212	0.985104	0.977381	1.1782	1.31846	0.886708	1.24833
DSFKDELDKYFKNH	BatCoV-GX2013	QIVHML-LTRS	6	3.20097e-05	6.80304e-06	2.51662e-05	2	13	34	282	370	24	4	1170	0.587598	0.218835	0.534326	46.6085	0.958186	0.630282	1.10404	0.194807	0.560962	0.649424
DSFKDELDKYFKNH	BatCoV-GX2013	QIVHML-LTSN	6	0.000121749	8.81143e-05	0.000133161	3393	12	730	1533	4787	967	63	1844	0.44095	0.868445	0.377054	356.492	0.510361	0.346882	-0.129705	-0.722634	0.409002	-0.42617
DSFKDELDKYFKNH	BatCoV-GX2013	QIVHML-LTSS	5	5.60319e-05	6.06889e-05	6.86952e-05	3	131	123	2729	6	14	401	3737	0.795186	26.0762	0.857992	73.3619	0.971797	0.97257	1.14154	1.30289	0.826589	1.22221
DSFKDELDKYFKNH	BatCoV-GX2013	QIVHML-MMRN	9	7.92323e-05	7.95523e-05	8.19462e-05	5	47	473	3368	4	26	640	4167	0.867027	1.36024	0.639683	68.793	0.976585	0.964738	1.15473	1.27753	0.753355	1.21613
DSFKDELDKYFKNH	BatCoV-GX2013	QIVHML-MMRS	8	4.65902e-05	5.87879e-05	4.7512e-05	8	278	452	2000	4	11	412	2347	0.885964	1.38981	0.921986	98.3957	0.920925	0.96012	1.00139	1.26258	0.903975	1.13198
DSFKDELDKYFKNH	BatCoV-GX2013	QIVHML-MMSN	8	5.28927e-05	5.23068e-05	9.25306e-05	4	1	459	2072	5	910	67	4824	0.894756	17.982	0.788966	72.1172	0.97368	0.901431	1.14673	1.07259	0.841861	1.10966
DSFKDELDKYFKNH	BatCoV-GX2013	QIVHML-MMSS	7	5.52143e-05	8.21184e-05	5.57628e-05	800	531	722	2005	2	15	152	3337	0.890905	0.250523	0.91021	1.36302	0.747928	0.985639	0.524785	1.34519	0.900558	0.934988
DSFKDELDKYFKNH	BatCoV-GX2013	QIVHML-MTRN	8	1.08535e-05	7.04693e-06	1.18705e-05	0	0	56	287	0	2	114	569	0.746215	122.48	0.87242	101.895	0.974343	0.956727	1.14855	1.2516	0.809317	1.20007
DSFKDELDKYFKNH	BatCoV-GX2013	QIVHML-MTRS	7	5.91419e-05	6.11402e-05	5.44739e-05	10	427	398	1967	5	103	308	2873	0.764181	59.6315	0.889569	47.3283	0.897521	0.955659	0.93691	1.24814	0.826875	1.09252
DSFKDELDKYFKNH	BatCoV-GX2013	QIVHML-MTSN	7	5.14133e-05	5.68437e-05	4.05206e-05	5	142	425	2137	380	26	13	2138	0.815286	39.1373	0.876288	99.5679	0.949391	0.734015	1.07981	0.530619	0.845787	0.805215
DSFKDELDKYFKNH	BatCoV-GX2013	QIVHML-MTSS	6	1.81264e-05	1.36155e-05	1.53272e-05	0	0	146	507	2	5	123	772	0.821323	86.6927	0.813465	108.753	0.967108	0.958007	1.12862	1.25574	0.817394	1.19218
DSFKDELDKYFKNH	BatCoV-GX2013	QIVHMV-LMRN	7	1.98242e-05	1.9069e-05	2.54743e-05	1	157	73	644	0	114	249	1085	0.927863	0.253545	0.880352	65.2939	0.895355	0.911443	0.930945	1.105	0.904107	1.01797
DSFKDELDKYFKNH	BatCoV-GX2013	QIVHMV-LMRS	6	2.16944e-05	2.5754e-05	3.90073e-05	2	2	288	940	1214	6	24	1074	0.810203	41.2176	0.827307	0.059	0.964284	0.420572	1.12084	-0.484079	0.818755	0.318381
DSFKDELDKYFKNH	BatCoV-GX2013	QIVHMV-LMSN	6	1.32021e-05	2.26916e-05	2.38618e-05	2	1	133	981	0	5	160	1264	0.753291	28.6078	0.87933	68.1282	0.981511	0.97088	1.1683	1.29741	0.816311	1.23286
DSFKDELDKYFKNH	BatCoV-GX2013	QIVHMV-LMSS	5	2.91342e-05	3.48619e-05	3.01601e-05	1204	2	176	834	3	642	205	845	0.756881	3.04975	0.424366	54.5865	0.574548	0.75302	0.0471289	0.592141	0.590623	0.319635
DSFKDELDKYFKNH	BatCoV-GX2013	QIVHMV-LTRN	6	1.38757e-05	2.2724e-05	1.82648e-05	5	397	74	473	1	5	135	943	0.688884	133.278	0.782791	178.036	0.770391	0.964649	0.58667	1.27724	0.735837	0.931956
DSFKDELDKYFKNH	BatCoV-GX2013	QIVHMV-LTRS	5	5.43852e-07	4.59685e-07	6.30941e-07	0	0	9	12	0	0	0	41	0.39412	1.23406	0.713034	35.6912	0.877881	0.933777	0.882805	1.1773	0.553577	1.03005
DSFKDELDKYFKNH	BatCoV-GX2013	QIVHMV-LTSN	5	1.19121e-05	8.12381e-06	1.57511e-05	0	1	6	403	295	3	0	677	0.665485	0.462772	0.573309	61.7247	0.993808	0.571927	1.20218	0.0058959	0.619397	0.604037
DSFKDELDKYFKNH	BatCoV-GX2013	QIVHMV-LTSS	4	1.0439e-05	4.38708e-06	9.21945e-06	0	1	4	216	1	3	92	433	0.732997	0.469849	0.916593	2.09948	0.98967	0.947946	1.19078	1.22317	0.824795	1.20697
DSFKDELDKYFKNH	BatCoV-GX2013	QIVHMV-MMRN	8	2.08889e-05	1.27964e-05	1.42424e-05	3	135	42	396	4	7	34	853	0.890585	59.4406	0.78966	261.175	0.865646	0.973569	0.849097	1.30612	0.840123	1.07761
DSFKDELDKYFKNH	BatCoV-GX2013	QIVHMV-MMRS	7	6.23582e-05	2.79434e-05	2.8571e-05	5	70	616	537	0	43	219	1422	0.343647	0.664658	0.515217	111.972	0.875059	0.953517	0.875029	1.2412	0.429432	1.05812
DSFKDELDKYFKNH	BatCoV-GX2013	QIVHMV-MMSN	7	2.79056e-05	3.41236e-05	3.18905e-05	1	12	305	1329	2	10	170	1760	0.718718	57.7764	0.821083	0.298413	0.96981	0.973566	1.13607	1.30611	0.769901	1.22109
DSFKDELDKYFKNH	BatCoV-GX2013	QIVHMV-MMSS	6	1.61109e-05	1.19991e-05	2.46137e-05	1	0	136	437	1	12	52	1493	0.971598	12.9576	0.796439	56.0561	0.963323	0.984484	1.11819	1.34145	0.884019	1.22982
DSFKDELDKYFKNH	BatCoV-GX2013	QIVHMV-MTRN	7	3.5535e-06	2.10258e-06	6.49921e-06	1	33	6	50	1	1	0	420	0.929038	40.5183	0.933304	80.4101	0.78909	0.985997	0.638186	1.34635	0.931171	0.992268
DSFKDELDKYFKNH	BatCoV-GX2013	QIVHMV-MTRS	6	5.36512e-06	1.34717e-05	3.15611e-06	0	1	38	634	1	150	11	9	0.959539	59.2349	0.939956	41.9896	0.99019	0.528481	1.19221	-0.134751	0.949748	0.52873
DSFKDELDKYFKNH	BatCoV-GX2013	QIVHMV-MTSN	6	1.01036e-05	2.70663e-05	7.63706e-07	0	1	211	1106	0	5	5	35	0.921697	27.1493	0.88353	55.8462	0.977294	0.858455	1.15668	0.933465	0.902614	1.04507
DSFKDELDKYFKNH	BatCoV-GX2013	QIVHMV-MTSS	5	4.96972e-05	4.73474e-05	4.06578e-05	2117	216	298	461	1484	318	77	409	0.461843	0.110619	0.457115	0.565381	0.417254	0.331708	-0.386212	-0.771756	0.459479	-0.578984
DSFKDELDKYFKNH	BatCoV-GX2013	QIVSLL-LMRN	8	3.82936e-05	3.64539e-05	3.06771e-05	2	93	346	1276	3	14	181	1656	0.686094	43.4389	0.823887	96.7861	0.941351	0.968445	1.05766	1.28953	0.75499	1.1736
DSFKDELDKYFKNH	BatCoV-GX2013	QIVSLL-LMRS	7	2.6603e-05	1.21826e-05	5.08252e-05	1	0	215	347	0	4	228	2898	0.743331	44.9404	0.75061	1.16038	0.938065	0.982145	1.04861	1.33388	0.746971	1.19124
DSFKDELDKYFKNH	BatCoV-GX2013	QIVSLL-LMSN	7	8.28364e-05	4.52699e-05	7.58776e-05	8	221	161	1764	730	16	350	3449	0.530702	1.9325	0.5657	151.163	0.934962	0.707483	1.04006	0.444727	0.548201	0.742394
DSFKDELDKYFKNH	BatCoV-GX2013	QIVSLL-LMSS	6	3.98491e-05	3.50364e-05	2.66718e-05	3	9	167	1552	3	8	182	1401	0.906887	57.0136	0.615358	194.552	0.982882	0.965454	1.17208	1.27985	0.761122	1.22596
DSFKDELDKYFKNH	BatCoV-GX2013	QIVSLL-LTRN	7	1.12746e-06	0	9.54106e-07	0	0	0	0	0	0	0	62	0.722551	0.61703	0.483891	0.419896	0.612957	0.954179	0.152944	1.24335	0.603221	0.698146
DSFKDELDKYFKNH	BatCoV-GX2013	QIVSLL-LTRS	6	3.11083e-05	3.19435e-05	3.79428e-05	1	7	168	1398	3	3	185	2134	0.854566	26.6351	0.699659	18.5594	0.982601	0.977398	1.1713	1.31851	0.777112	1.24491
DSFKDELDKYFKNH	BatCoV-GX2013	QIVSLL-LTSN	6	1.72772e-05	1.91939e-05	1.12485e-05	0	0	134	805	2	5	5	714	0.908838	35.408	0.964819	57.9457	0.979781	0.983862	1.16353	1.33944	0.936829	1.25149
DSFKDELDKYFKNH	BatCoV-GX2013	QIVSLL-LTSS	5	4.80787e-05	2.45554e-05	5.47043e-05	4	1	500	613	6	372	113	2914	0.859198	55.7898	0.894066	1.20626	0.924123	0.922052	1.0102	1.13935	0.876632	1.07477
DSFKDELDKYFKNH	BatCoV-GX2013	QIVSLL-MMRN	9	0.000128703	0.000119935	0.000102719	5	509	1181	3847	8	385	286	5713	0.842914	9.49616	0.632187	130.42	0.919335	0.950048	0.997007	1.22998	0.73755	1.11349
DSFKDELDKYFKNH	BatCoV-GX2013	QIVSLL-MMRS	8	7.18269e-05	5.8542e-05	6.56852e-05	6	1	642	2157	8	37	270	3742	0.885726	2.60925	0.853052	2.36478	0.965977	0.974481	1.12551	1.30907	0.869389	1.21729
DSFKDELDKYFKNH	BatCoV-GX2013	QIVSLL-MMSN	8	5.48879e-05	6.50431e-05	4.34291e-05	13	768	888	1046	6	12	236	2387	0.868126	19.4364	0.666933	185.594	0.779977	0.971162	0.613081	1.29833	0.767529	0.955704
DSFKDELDKYFKNH	BatCoV-GX2013	QIVSLL-MMSS	7	2.28495e-05	2.4551e-05	2.69916e-05	2	2	498	615	2	7	206	1382	0.52864	15.8714	0.84976	65.0839	0.925491	0.963921	1.01397	1.27489	0.6892	1.14443
DSFKDELDKYFKNH	BatCoV-GX2013	QIVSLL-MTRN	8	1.76311e-05	2.12869e-05	2.52799e-05	0	1	195	833	0	7	10	1617	0.613796	77.5695	0.972926	91.3274	0.97255	0.99411	1.14362	1.37262	0.793361	1.25812
DSFKDELDKYFKNH	BatCoV-GX2013	QIVSLL-MTRS	7	2.66347e-05	2.44332e-05	2.88531e-05	164	230	200	553	1	20	618	766	0.528783	42.0814	0.842684	0.580663	0.753859	0.885846	0.541125	1.02214	0.685733	0.781631
DSFKDELDKYFKNH	BatCoV-GX2013	QIVSLL-MTSN	7	1.84645e-05	1.97919e-05	2.39929e-05	1	1	349	563	548	3	137	678	0.848043	78.9113	0.956472	256.557	0.938948	0.480595	1.05104	-0.289769	0.902258	0.380637
DSFKDELDKYFKNH	BatCoV-GX2013	QIVSLL-MTSS	6	3.94109e-05	4.29199e-05	5.0394e-05	2	4	769	1203	1	416	157	2511	0.744735	18.1705	0.963848	84.6791	0.937946	0.90602	1.04828	1.08744	0.854292	1.06786
DSFKDELDKYFKNH	BatCoV-GX2013	QIVSLV-LMRN	7	3.20409e-05	9.23408e-06	1.25172e-05	1	6	23	430	3	3	31	752	0.559391	87.8239	0.597601	96.1562	0.982795	0.97667	1.17184	1.31616	0.578496	1.244
DSFKDELDKYFKNH	BatCoV-GX2013	QIVSLV-LMRS	6	1.66655e-05	7.66273e-06	1.33166e-05	1	0	288	26	2	1	21	825	0.442923	0.888779	0.858565	76.4211	0.782529	0.984938	0.620112	1.34292	0.650744	0.981518
DSFKDELDKYFKNH	BatCoV-GX2013	QIVSLV-LMSN	6	2.57967e-05	1.67044e-05	3.71709e-05	4	53	132	601	2	6	346	1799	0.723938	0.183735	0.827928	71.0674	0.936288	0.958927	1.04371	1.25872	0.775933	1.15122
DSFKDELDKYFKNH	BatCoV-GX2013	QIVSLV-LMSS	5	1.1753e-05	8.21393e-06	1.72025e-05	1	0	105	284	0	254	100	645	0.902283	28.5376	0.872238	126.389	0.956301	0.826545	1.09885	0.830162	0.887261	0.964506
DSFKDELDKYFKNH	BatCoV-GX2013	QIVSLV-LTRN	6	1.41156e-05	4.11731e-06	1.72712e-05	1	0	32	168	0	3	13	1096	0.71789	44.7964	0.736122	64.9789	0.968431	0.992989	1.13227	1.36899	0.727006	1.25063
DSFKDELDKYFKNH	BatCoV-GX2013	QIVSLV-LTRS	5	1.45502e-05	1.85526e-05	1.1703e-05	1	0	83	836	5	10	155	471	0.89905	9.03108	0.892118	9.65761	0.9862	0.914637	1.18122	1.11534	0.895584	1.14828
DSFKDELDKYFKNH	BatCoV-GX2013	QIVSLV-LTSN	5	1.2055e-05	2.20129e-05	4.6083e-06	0	1	346	680	2	4	43	217	0.80778	30.6458	0.939157	28.9728	0.948409	0.927957	1.07711	1.15846	0.873469	1.11778
DSFKDELDKYFKNH	BatCoV-GX2013	QIVSLV-LTSS	4	5.53687e-06	6.73991e-06	5.83021e-06	0	0	46	284	0	1	95	211	0.976979	3.54792	0.74246	0.419896	0.977628	0.91864	1.1576	1.1283	0.85972	1.14295
DSFKDELDKYFKNH	BatCoV-GX2013	QIVSLV-MMRN	8	5.22887e-05	3.17932e-05	4.21332e-05	3	83	944	302	1	7	120	2518	0.927565	59.9943	0.483794	45.7305	0.812755	0.986361	0.703383	1.34753	0.70568	1.02546
DSFKDELDKYFKNH	BatCoV-GX2013	QIVSLV-MMRS	7	2.7606e-06	4.46153e-07	4.51676e-06	0	0	18	0	0	0	2	290	0.985473	301.111	0.926712	14.2765	0.711663	0.988047	0.424878	1.35299	0.956093	0.888933
DSFKDELDKYFKNH	BatCoV-GX2013	QIVSLV-MMSN	7	1.83223e-05	1.46322e-05	1.97657e-05	0	1	442	185	2	2	1	1278	0.876213	80.8309	0.844367	26.8734	0.862419	0.992926	0.840206	1.36878	0.86029	1.10449
DSFKDELDKYFKNH	BatCoV-GX2013	QIVSLV-MMSS	6	2.5165e-05	3.82194e-05	9.11367e-06	1	0	497	1313	1	11	40	508	0.853147	1.76953	0.920519	152.842	0.959829	0.962894	1.10857	1.27156	0.886833	1.19006
DSFKDELDKYFKNH	BatCoV-GX2013	QIVSLV-MTRN	7	4.06676e-05	6.08091e-05	2.76475e-05	0	0	393	2590	2	15	262	1317	0.659329	0.142322	0.895431	59.7652	0.982312	0.95286	1.17051	1.23908	0.77738	1.20479
DSFKDELDKYFKNH	BatCoV-GX2013	QIVSLV-MTRS	6	1.29543e-05	1.15835e-06	6.51772e-06	2	0	45	1	0	0	116	220	0.360891	2.77663	0.839025	15.1163	0.708813	0.913003	0.417026	1.11005	0.599958	0.763538
DSFKDELDKYFKNH	BatCoV-GX2013	QIVSLV-MTSN	6	4.6177e-06	5.40819e-06	7.63056e-06	0	0	5	268	0	2	2	490	0.747399	48.9922	0.975564	40.52	0.992951	0.990399	1.19982	1.3606	0.861482	1.28021
DSFKDELDKYFKNH	BatCoV-GX2013	QIVSLV-MTSS	5	5.50731e-05	4.49937e-05	3.37509e-05	3	10	807	1251	6	14	506	1282	0.850386	79.782	0.495637	0.159772	0.935703	0.922876	1.0421	1.14201	0.673012	1.09206
DSFKDELDKYFKNH	BatCoV-GX2013	QIVSML-LMRN	7	3.73646e-05	3.76546e-05	4.91572e-05	0	62	189	1581	2	13	119	2968	0.785259	92.7602	0.67059	124.919	0.968534	0.986514	1.13255	1.34803	0.727924	1.24029
DSFKDELDKYFKNH	BatCoV-GX2013	QIVSML-LMRS	6	2.9353e-05	2.73405e-05	2.28823e-05	4	59	500	669	0	3	202	1129	0.49557	4.73215	0.425549	143.605	0.903892	0.962609	0.954462	1.27064	0.46056	1.11255
DSFKDELDKYFKNH	BatCoV-GX2013	QIVSML-LMSN	6	0.000120268	0.000127647	0.000100869	5	2	2007	3945	10	27	479	5671	0.772501	47.2278	0.694464	41.6922	0.949196	0.976047	1.07927	1.31414	0.733482	1.19671
DSFKDELDKYFKNH	BatCoV-GX2013	QIVSML-LMSS	5	0.00021105	0.000187648	0.000135716	8839	386	1089	2369	1210	1358	1165	3778	0.421077	0.0944934	0.39721	0.056428	0.433553	0.620214	-0.341311	0.162215	0.409143	-0.0895481
DSFKDELDKYFKNH	BatCoV-GX2013	QIVSML-LTRN	6	4.02051e-05	4.8607e-05	2.76573e-05	2	78	192	2108	1	19	233	1365	0.939661	79.4426	0.757486	3.06692	0.971854	0.957417	1.1417	1.25383	0.848573	1.19776
DSFKDELDKYFKNH	BatCoV-GX2013	QIVSML-LTRS	5	1.82374e-05	2.91141e-05	2.31696e-05	2	0	1044	163	1	4	58	1398	0.836114	76.2649	0.828968	213.727	0.808038	0.985929	0.690388	1.34613	0.832541	1.01826
DSFKDELDKYFKNH	BatCoV-GX2013	QIVSML-LTSN	5	4.44625e-05	4.01675e-05	3.4407e-05	6	105	324	1472	4	129	195	1738	0.803594	2.41844	0.669953	1.04766	0.944657	0.935268	1.06677	1.18213	0.736773	1.12445
DSFKDELDKYFKNH	BatCoV-GX2013	QIVSML-LTSS	4	2.08366e-05	1.17292e-05	2.78565e-05	1	2	118	443	0	10	210	1430	0.960128	73.5147	0.947265	132.687	0.965668	0.966125	1.12465	1.28202	0.953696	1.20334
DSFKDELDKYFKNH	BatCoV-GX2013	QIVSML-MMRN	8	0.000168107	0.000151882	0.00019288	9	188	1491	5547	131	366	1231	9793	0.733367	3.79762	0.709205	10.1201	0.956502	0.931879	1.0994	1.17116	0.721286	1.13528
DSFKDELDKYFKNH	BatCoV-GX2013	QIVSML-MMRS	7	6.37698e-05	7.33803e-05	4.31059e-05	7	4	932	2540	5	81	479	1860	0.699602	0.359712	0.744929	0.730633	0.95947	0.929325	1.10758	1.16289	0.722265	1.13523
DSFKDELDKYFKNH	BatCoV-GX2013	QIVSML-MMSN	7	5.18662e-05	4.46605e-05	5.39145e-05	8	3	198	2007	5	565	85	2687	0.824695	64.3033	0.907661	1.57369	0.984595	0.889714	1.1768	1.03466	0.866178	1.10573
DSFKDELDKYFKNH	BatCoV-GX2013	QIVSML-MMSS	6	0.000126839	8.21325e-05	0.000107562	1879	1038	556	833	980	3277	154	1743	0.331698	0.436005	0.355656	0.742893	0.510271	0.517835	-0.129954	-0.169214	0.343677	-0.149584
DSFKDELDKYFKNH	BatCoV-GX2013	QIVSML-MTRN	7	6.4165e-05	6.8416e-05	6.20103e-05	8	136	631	2472	4	45	374	3316	0.472694	0.553726	0.682063	0.934122	0.948556	0.967163	1.07751	1.28538	0.577379	1.18145
DSFKDELDKYFKNH	BatCoV-GX2013	QIVSML-MTRS	6	1.86907e-05	1.19017e-05	1.28886e-05	419	0	115	212	0	3	4	827	0.324093	45.6602	0.583976	86.7086	0.531821	0.993023	-0.0705843	1.3691	0.454034	0.649256
DSFKDELDKYFKNH	BatCoV-GX2013	QIVSML-MTSN	6	5.7576e-05	6.66335e-05	5.13991e-05	1038	5	397	2261	3	20	297	2792	0.836699	0.201824	0.835547	1.52577	0.77098	0.971734	0.588293	1.30018	0.836123	0.944236
DSFKDELDKYFKNH	BatCoV-GX2013	QIVSML-MTSS	5	2.25414e-05	3.31758e-05	2.46612e-05	3	3	620	897	0	15	428	834	0.933841	0.339945	0.779639	116.101	0.933357	0.913971	1.03564	1.11318	0.85674	1.07441
DSFKDELDKYFKNH	BatCoV-GX2013	QIVSMV-LMRN	6	2.03174e-05	1.97574e-05	1.7602e-05	4	0	236	703	1	4	102	959	0.831758	71.2229	0.85057	509.334	0.960077	0.971561	1.10925	1.29962	0.841164	1.20444
DSFKDELDKYFKNH	BatCoV-GX2013	QIVSMV-LMRS	5	3.70385e-05	4.06625e-05	3.62778e-05	1	2	528	1395	3	11	334	1755	0.903601	77.4092	0.88657	182.095	0.95936	0.9567	1.10728	1.25151	0.895086	1.17939
DSFKDELDKYFKNH	BatCoV-GX2013	QIVSMV-LMSN	5	2.16446e-05	1.69678e-05	1.71957e-05	0	8	147	664	0	7	48	1025	0.621782	0.413438	0.597456	34.7114	0.968992	0.983381	1.13381	1.33788	0.609619	1.23585
DSFKDELDKYFKNH	BatCoV-GX2013	QIVSMV-LMSS	4	1.65846e-05	2.25075e-05	2.27953e-05	1	0	447	579	4	587	76	656	0.839144	41.8552	0.861655	0.66306	0.929428	0.732235	1.02481	0.524857	0.850399	0.774836
DSFKDELDKYFKNH	BatCoV-GX2013	QIVSMV-LTRS	4	8.27099e-06	3.30434e-06	1.43648e-05	1	0	70	79	2	2	9	913	0.782697	70.5471	0.963762	25.1938	0.910055	0.988348	0.971443	1.35396	0.87323	1.1627
DSFKDELDKYFKNH	BatCoV-GX2013	QIVSMV-LTSN	4	1.17783e-06	0	1.60044e-06	0	0	0	0	0	0	0	104	0.71885	61.086	0.483891	91.1175	0.612957	0.971649	0.152944	1.2999	0.601371	0.726423
DSFKDELDKYFKNH	BatCoV-GX2013	QIVSMV-LTSS	3	1.33703e-05	1.31481e-05	6.53471e-06	0	0	46	609	1	9	41	341	0.965593	17.4825	0.777976	58.7855	0.989081	0.949725	1.18916	1.22893	0.871784	1.20904
DSFKDELDKYFKNH	BatCoV-GX2013	QIVSMV-MMRN	7	5.8903e-05	4.80328e-05	3.49694e-05	0	84	438	1762	1	380	553	856	0.594439	41.4438	0.363148	34.5155	0.953529	0.800929	1.09121	0.747237	0.478794	0.919225
DSFKDELDKYFKNH	BatCoV-GX2013	QIVSMV-MMRS	6	1.11199e-05	2.69863e-05	8.83073e-06	0	0	446	808	0	2	108	382	0.597152	50.2879	0.76633	37.3708	0.945843	0.942286	1.07004	1.20485	0.681741	1.13744
DSFKDELDKYFKNH	BatCoV-GX2013	QIVSMV-MMSN	6	2.56173e-05	1.11476e-05	1.57123e-05	2	0	133	397	2	4	110	821	0.51648	0.764929	0.583202	118.831	0.959406	0.963351	1.1074	1.27304	0.549841	1.19022
DSFKDELDKYFKNH	BatCoV-GX2013	QIVSMV-MTRN	6	8.45882e-06	1.41088e-05	4.95998e-06	4	192	210	167	1	0	32	265	0.918963	54.9157	0.862977	4.19896	0.733837	0.95894	0.485967	1.25876	0.89097	0.872363
DSFKDELDKYFKNH	BatCoV-GX2013	QIVSMV-MTRS	5	1.27476e-05	1.50977e-05	2.00426e-05	1	0	16	745	1	169	27	1056	0.906509	45.4288	0.79157	107.913	0.994741	0.910409	1.20475	1.10165	0.84904	1.1532
DSFKDELDKYFKNH	BatCoV-GX2013	QIVSMV-MTSN	5	6.13321e-05	7.70965e-05	3.90791e-05	4	96	687	2903	2	136	192	2041	0.917302	2.59928	0.455146	156.096	0.959612	0.943837	1.10797	1.20987	0.686224	1.15892
DSFKDELDKYFKNH	BatCoV-GX2013	QIVSMV-MTSS	4	3.60152e-06	2.21849e-06	5.87736e-06	0	0	2	110	0	1	217	0	0.774439	0.61703	0.882747	19.3152	0.986324	0.740406	1.18156	0.551309	0.828593	0.866435
DSFKDELDKYFKNH	BatCoV-GX2013	QMGHLL-LMRN	7	3.95681e-05	3.57662e-05	4.71787e-05	3	165	481	965	2	39	604	1958	0.798669	0.272934	0.867534	68.653	0.895604	0.935576	0.931629	1.18313	0.833102	1.05738
DSFKDELDKYFKNH	BatCoV-GX2013	QMGHLL-LMRS	6	1.26808e-05	2.86735e-05	8.1854e-06	1	1	518	801	2	5	103	343	0.939831	19.3336	0.829947	32.542	0.937955	0.926182	1.04831	1.15272	0.884889	1.10051
DSFKDELDKYFKNH	BatCoV-GX2013	QMGHLL-LMSN	6	2.05662e-06	1.82405e-06	3.15356e-06	0	0	72	2	0	1	1	202	0.714478	0.61703	0.771463	8.81782	0.750801	0.98115	0.532701	1.33066	0.742971	0.931681
DSFKDELDKYFKNH	BatCoV-GX2013	QMGHLL-LMSS	5	1.94734e-05	1.35442e-05	1.28111e-05	0	1	134	517	2	5	68	705	0.760616	212.875	0.830934	80.6201	0.969058	0.967204	1.13399	1.28551	0.795775	1.20975
DSFKDELDKYFKNH	BatCoV-GX2013	QMGHLL-LTRN	6	7.08293e-05	0.000115779	5.2706e-05	15	759	1620	2711	7	22	175	3084	0.726609	1.58692	0.927866	0.613463	0.863788	0.978409	0.843978	1.32179	0.827237	1.08288
DSFKDELDKYFKNH	BatCoV-GX2013	QMGHLL-LTRS	5	1.98587e-06	5.19043e-06	1.54389e-06	0	1	3	258	2	0	0	98	0.880237	53.9901	0.871659	6.71834	0.991757	0.930261	1.19653	1.16592	0.875948	1.18122
DSFKDELDKYFKNH	BatCoV-GX2013	QMGHLL-LTSN	5	5.91822e-05	1.96708e-05	6.3794e-05	3	0	299	620	451	11	525	2687	0.697664	73.4951	0.563038	0.733965	0.948292	0.745682	1.07678	0.568389	0.630351	0.822586
DSFKDELDKYFKNH	BatCoV-GX2013	QMGHLL-LTSS	4	8.30085e-06	1.43205e-05	6.48175e-06	2	55	285	286	1	2	42	344	0.853679	14.8087	0.937276	0.419896	0.867025	0.959637	0.852895	1.26102	0.895477	1.05696
DSFKDELDKYFKNH	BatCoV-GX2013	QMGHLL-MMRN	8	4.18731e-05	3.54423e-05	3.55842e-05	3	272	665	560	5	205	271	1591	0.806169	71.267	0.52886	110.223	0.811982	0.904355	0.701253	1.08205	0.667514	0.891653
DSFKDELDKYFKNH	BatCoV-GX2013	QMGHLL-MMRS	7	1.31258e-05	2.86922e-06	1.18708e-05	3	1	110	4	1	1	12	748	0.788622	0.0281032	0.91525	149.483	0.732565	0.988746	0.482462	1.35525	0.851936	0.918856
DSFKDELDKYFKNH	BatCoV-GX2013	QMGHLL-MMSN	7	3.04456e-05	2.09158e-05	3.03306e-05	2	83	368	475	1	7	344	1358	0.340654	21.9046	0.897659	69.0729	0.880997	0.949291	0.891388	1.22752	0.619156	1.05946
DSFKDELDKYFKNH	BatCoV-GX2013	QMGHLL-MMSS	6	3.90717e-05	4.98918e-05	2.48727e-05	527	4	917	1061	3	452	124	866	0.915714	65.6109	0.8504	103.994	0.757139	0.795016	0.550162	0.728096	0.883057	0.639129
DSFKDELDKYFKNH	BatCoV-GX2013	QMGHLL-MTRN	7	4.4623e-06	8.88379e-06	1.52113e-06	1	3	220	169	1	4	0	93	0.969894	0.411353	0.525775	0.0435705	0.893054	0.92636	0.924604	1.15329	0.747835	1.03895
DSFKDELDKYFKNH	BatCoV-GX2013	QMGHLL-MTRS	6	1.62675e-05	1.79021e-05	8.79653e-06	1	0	402	402	5	1	83	419	0.819139	45.5368	0.820877	87.9683	0.915236	0.935205	0.985716	1.18192	0.820008	1.08382
DSFKDELDKYFKNH	BatCoV-GX2013	QMGHLL-MTSN	6	3.09142e-06	4.39549e-07	1.49785e-06	2	0	16	1	1	1	0	95	0.801723	32.7026	0.731822	0.0484987	0.667512	0.942838	0.303242	1.20664	0.766772	0.754939
DSFKDELDKYFKNH	BatCoV-GX2013	QMGHLL-MTSS	5	1.12835e-05	1.38695e-05	1.75467e-05	0	0	200	452	0	4	442	360	0.951146	0.241938	0.899946	5.87855	0.953492	0.864996	1.09111	0.95464	0.925546	1.02287
DSFKDELDKYFKNH	BatCoV-GX2013	QMGHLV-LMRS	5	1.51332e-06	4.95726e-08	1.29266e-06	0	0	2	0	0	0	0	84	0.431913	0.308515	0.985698	99.9353	0.643441	0.96536	0.236928	1.27954	0.708806	0.758235
DSFKDELDKYFKNH	BatCoV-GX2013	QMGHLV-LTRN	5	1.36849e-05	9.37556e-06	1.56653e-05	0	2	220	196	0	1	172	715	0.783466	98.8619	0.949895	145.284	0.905623	0.952591	0.959231	1.23821	0.866681	1.09872
DSFKDELDKYFKNH	BatCoV-GX2013	QMGHLV-LTSN	4	5.40032e-08	0	2.16013e-07	0	0	0	0	0	0	8	0	0.496573	0.61703	0.478511	0.419896	0.612957	0.629788	0.152944	0.193207	0.487542	0.173075
DSFKDELDKYFKNH	BatCoV-GX2013	QMGHLV-MMRN	7	6.83277e-06	4.19777e-06	1.59132e-05	0	1	25	180	0	2	213	658	0.956048	124.332	0.738856	76.4211	0.975285	0.94024	1.15115	1.19823	0.847452	1.17469
DSFKDELDKYFKNH	BatCoV-GX2013	QMGHLV-MMRS	6	3.99969e-05	5.40667e-05	4.84264e-05	6	280	529	1662	163	15	164	2652	0.869328	24.0642	0.862001	89.6478	0.906079	0.873231	0.960489	0.981299	0.865664	0.970894
DSFKDELDKYFKNH	BatCoV-GX2013	QMGHLV-MMSN	6	1.57355e-06	4.32992e-07	2.6161e-07	1	0	17	0	0	0	0	17	0.880971	0.308515	0.979603	91.1175	0.67565	0.865158	0.325661	0.955164	0.930287	0.640413
DSFKDELDKYFKNH	BatCoV-GX2013	QMGHLV-MTRN	6	3.61577e-06	4.99348e-06	5.16764e-06	0	0	71	164	0	0	66	220	0.550591	2.77663	0.979519	0.419896	0.950598	0.93813	1.08314	1.19139	0.765055	1.13727
DSFKDELDKYFKNH	BatCoV-GX2013	QMGHLV-MTRS	5	5.37994e-06	5.95774e-06	4.16922e-06	2	1	107	165	0	1	1	268	0.732566	116.619	0.680019	13.8566	0.927147	0.985653	1.01853	1.34524	0.706292	1.18188
DSFKDELDKYFKNH	BatCoV-GX2013	QMGHLV-MTSN	5	7.90528e-07	2.08205e-06	1.08006e-06	0	0	84	0	0	0	40	0	0.496573	70.3414	0.478511	67.1834	0.739471	0.711566	0.501486	0.457944	0.487542	0.479715
DSFKDELDKYFKNH	BatCoV-GX2013	QMGHLV-MTSS	4	6.99487e-07	2.16096e-06	0	0	0	49	48	0	0	0	0	0.496573	0.61703	0.91056	45.3488	0.903108	0.493174	0.952302	-0.249049	0.703567	0.351627
DSFKDELDKYFKNH	BatCoV-GX2013	QMGHML-LMRN	6	1.54763e-05	1.34724e-05	8.81744e-06	0	0	145	501	3	159	178	71	0.696138	99.8046	0.729484	55.2164	0.966949	0.664007	1.12818	0.303983	0.712811	0.716084
DSFKDELDKYFKNH	BatCoV-GX2013	QMGHML-LMRS	5	1.03161e-05	1.48594e-05	1.13354e-05	2	0	239	452	1	6	35	667	0.778061	0.389756	0.610653	250.258	0.944423	0.976487	1.06613	1.31556	0.694357	1.19085
DSFKDELDKYFKNH	BatCoV-GX2013	QMGHML-LMSN	5	2.28055e-05	1.98864e-05	1.82467e-05	4	1	458	429	1	58	193	778	0.630045	59.1578	0.91297	125.969	0.908392	0.918601	0.966861	1.12817	0.771507	1.04752
DSFKDELDKYFKNH	BatCoV-GX2013	QMGHML-LMSS	4	1.22452e-05	1.81067e-05	7.61566e-06	3	1	646	103	0	2	63	382	0.638275	76.7585	0.844459	76.841	0.805512	0.959278	0.683428	1.25985	0.741367	0.971641
DSFKDELDKYFKNH	BatCoV-GX2013	QMGHML-LTRN	5	4.53326e-09	0	0	0	0	0	0	0	0	0	0	0.496573	0.61703	0.506139	0.419896	0.612957	0.493174	0.152944	-0.249049	0.501356	-0.0480529
DSFKDELDKYFKNH	BatCoV-GX2013	QMGHML-LTSN	4	2.79205e-05	2.9965e-05	2.99762e-05	3	5	757	559	1	337	256	1103	0.83359	49.5938	0.840382	62.7045	0.895435	0.845651	0.931163	0.892013	0.836986	0.911588
DSFKDELDKYFKNH	BatCoV-GX2013	QMGHML-LTSS	3	6.32348e-06	2.11195e-06	7.37842e-06	0	0	51	43	0	2	81	335	0.952906	75.8947	0.852752	99.5154	0.894217	0.946706	0.927809	1.21916	0.902829	1.07348
DSFKDELDKYFKNH	BatCoV-GX2013	QMGHML-MMRN	7	5.93145e-06	2.22063e-06	1.38566e-05	0	0	88	2	0	2	20	863	0.964297	59.6977	0.954055	19.7351	0.750672	0.990166	0.532345	1.35985	0.959176	0.946097
DSFKDELDKYFKNH	BatCoV-GX2013	QMGHML-MMRS	6	1.5137e-05	1.67897e-05	1.68884e-05	0	0	391	360	0	111	104	785	0.922558	5.05965	0.858597	30.6524	0.911549	0.906992	0.975558	1.09059	0.890578	1.03308
DSFKDELDKYFKNH	BatCoV-GX2013	QMGHML-MMSN	6	2.78195e-05	4.6646e-05	3.04779e-05	1888	5	557	545	2	3	364	1336	0.905439	80.2139	0.894102	0.550531	0.459442	0.946598	-0.269986	1.21881	0.899771	0.47441
DSFKDELDKYFKNH	BatCoV-GX2013	QMGHML-MMSS	5	4.8094e-06	5.84449e-06	1.98046e-07	0	0	235	1	0	2	6	0	0.975892	102.427	0.738814	8.39792	0.748173	0.591432	0.525462	0.0690383	0.857353	0.29725
DSFKDELDKYFKNH	BatCoV-GX2013	QMGHML-MTRN	6	3.34223e-05	1.30691e-05	1.79821e-05	1	84	108	403	0	248	248	443	0.869158	144.796	0.424562	1.62401	0.896265	0.782918	0.933451	0.68893	0.64686	0.811191
DSFKDELDKYFKNH	BatCoV-GX2013	QMGHML-MTRS	5	1.08357e-05	1.16021e-05	1.62112e-05	0	2	103	456	0	1	166	761	0.96073	31.777	0.878914	27.2933	0.97095	0.956142	1.13921	1.2497	0.919822	1.19445
DSFKDELDKYFKNH	BatCoV-GX2013	QMGHML-MTSN	5	1.86441e-05	1.66281e-05	3.44834e-05	1	0	139	668	1	7	422	1491	0.896629	1.06805	0.941798	65.9237	0.974347	0.945637	1.14857	1.21569	0.919214	1.18213
DSFKDELDKYFKNH	BatCoV-GX2013	QMGHML-MTSS	4	6.32983e-06	8.68696e-06	5.45899e-06	2	0	91	325	0	6	46	267	0.76655	35.3764	0.74017	127.229	0.96306	0.947271	1.11747	1.22099	0.75336	1.16923
DSFKDELDKYFKNH	BatCoV-GX2013	QMGHMV-LMRN	5	1.25605e-05	1.34363e-05	1.52618e-05	1	0	50	618	1	7	84	835	0.95793	6.46647	0.820264	167.539	0.987429	0.969625	1.18461	1.29335	0.889097	1.23898
DSFKDELDKYFKNH	BatCoV-GX2013	QMGHMV-LMRS	4	1.10742e-05	6.0219e-06	1.41576e-05	1	0	116	159	1	4	32	858	0.898196	52.571	0.963321	171.318	0.926434	0.983453	1.01657	1.33811	0.930758	1.17734
DSFKDELDKYFKNH	BatCoV-GX2013	QMGHMV-LMSN	4	8.11029e-06	1.56316e-05	3.98924e-06	0	0	287	432	0	4	10	237	0.967686	39.3357	0.677715	27.7132	0.936863	0.969643	1.0453	1.29341	0.8227	1.16935
DSFKDELDKYFKNH	BatCoV-GX2013	QMGHMV-LTRN	4	1.09344e-05	6.98661e-06	2.14195e-05	0	0	83	250	0	2	10	1372	0.474329	15.8371	0.909861	70.1227	0.961057	0.995282	1.11195	1.37641	0.692095	1.24418
DSFKDELDKYFKNH	BatCoV-GX2013	QMGHMV-LTRS	3	1.42245e-05	5.14543e-06	1.00357e-05	0	2	144	77	2	8	259	186	0.915476	0.000414531	0.403112	0.00380706	0.869855	0.840561	0.860691	0.875536	0.659294	0.868114
DSFKDELDKYFKNH	BatCoV-GX2013	QMGHMV-LTSN	3	2.52362e-06	2.47863e-08	0	0	0	1	0	0	0	0	0	0.63177	0.61703	0.721271	0.419896	0.630106	0.493174	0.200191	-0.249049	0.676521	-0.0244295
DSFKDELDKYFKNH	BatCoV-GX2013	QMGHMV-MMRN	6	2.32266e-05	3.62936e-05	1.3964e-05	2	2	469	1247	0	3	33	846	0.938594	0.328019	0.956142	34.2635	0.958916	0.9862	1.10605	1.34701	0.947368	1.22653
DSFKDELDKYFKNH	BatCoV-GX2013	QMGHMV-MMRS	5	4.87929e-07	0	1.78942e-08	0	0	0	0	1	0	0	0	0.715793	0.61703	0.478511	0.839792	0.612957	0.412776	0.152944	-0.509316	0.597152	-0.178186
DSFKDELDKYFKNH	BatCoV-GX2013	QMGHMV-MMSN	5	2.66858e-06	0	1.95438e-06	0	0	0	0	0	0	0	127	0.536723	0.61703	0.514098	0.419896	0.612957	0.976546	0.152944	1.31575	0.52541	0.734349
DSFKDELDKYFKNH	BatCoV-GX2013	QMGHMV-MMSS	4	2.4705e-06	1.05702e-07	3.22108e-06	1	0	3	1	179	1	0	0	0.913347	40.4155	0.948419	66.0637	0.648738	0.253277	0.25152	-1.02566	0.930883	-0.38707
DSFKDELDKYFKNH	BatCoV-GX2013	QMGHMV-MTSN	4	6.19657e-09	2.47863e-08	0	0	0	1	0	0	0	0	0	0.496573	51.2135	0.478511	0.419896	0.630106	0.493174	0.200191	-0.249049	0.487542	-0.0244295
DSFKDELDKYFKNH	BatCoV-GX2013	QMGHMV-MTSS	3	1.48257e-06	2.05219e-06	8.91404e-07	0	0	82	1	0	1	1	55	0.903315	0.925545	0.973573	98.6756	0.745104	0.937363	0.517005	1.18891	0.938444	0.852957
DSFKDELDKYFKNH	BatCoV-GX2013	QMGSLL-LMRN	6	1.78589e-05	2.10283e-05	1.68472e-05	0	1	249	752	3	4	238	669	0.907632	11.7236	0.52483	45.3488	0.963338	0.928093	1.11823	1.1589	0.716231	1.13857
DSFKDELDKYFKNH	BatCoV-GX2013	QMGSLL-LMRS	5	2.36716e-05	3.27105e-05	3.02918e-05	2	0	641	852	149	7	265	1322	0.921458	29.6174	0.840218	175.517	0.930827	0.799442	1.02867	0.742422	0.880838	0.885545
DSFKDELDKYFKNH	BatCoV-GX2013	QMGSLL-LMSN	5	6.26016e-05	3.91912e-05	6.16168e-05	4	31	738	1012	2	23	702	2743	0.900363	0.745458	0.377125	111.992	0.922436	0.948323	1.00555	1.22439	0.638744	1.11497
DSFKDELDKYFKNH	BatCoV-GX2013	QMGSLL-LMSS	4	2.23064e-05	2.71778e-05	2.67265e-05	5	59	664	454	4	9	499	846	0.85843	51.2135	0.87721	0.166589	0.864074	0.903185	0.844766	1.07827	0.86782	0.961517
DSFKDELDKYFKNH	BatCoV-GX2013	QMGSLL-MMRN	7	3.28316e-05	2.12087e-05	2.48811e-05	2	1	245	765	1	10	208	1239	0.71941	0.79247	0.937215	85.2389	0.962824	0.960392	1.11682	1.26346	0.828313	1.19014
DSFKDELDKYFKNH	BatCoV-GX2013	QMGSLL-MMRS	6	2.95356e-06	3.06843e-06	5.51453e-06	0	0	123	1	0	0	129	132	0.848967	7.09584	0.904325	0.419896	0.746624	0.875125	0.521194	0.987428	0.876646	0.754311
DSFKDELDKYFKNH	BatCoV-GX2013	QMGSLL-MMSN	6	1.65114e-05	1.16486e-05	2.23137e-05	0	0	357	142	0	5	301	916	0.957761	52.9275	0.88296	241.44	0.859606	0.939503	0.832457	1.19584	0.920361	1.01415
DSFKDELDKYFKNH	BatCoV-GX2013	QMGSLL-MMSS	5	2.2789e-06	9.17093e-07	4.59181e-06	0	0	37	0	0	172	0	97	0.979092	31.777	0.690627	0.419896	0.728221	0.652858	0.470494	0.267892	0.834859	0.369193
DSFKDELDKYFKNH	BatCoV-GX2013	QMGSLL-MTRN	6	1.51904e-05	1.03151e-05	2.26964e-05	0	0	374	53	0	184	92	1098	0.959474	31.5199	0.787725	150.743	0.803502	0.902621	0.67789	1.07644	0.8736	0.877166
DSFKDELDKYFKNH	BatCoV-GX2013	QMGSLL-MTRS	5	1.9581e-06	3.54462e-06	3.38673e-06	0	0	3	176	0	3	14	192	0.912321	203.003	0.553402	0.419896	0.990677	0.962399	1.19355	1.26996	0.732862	1.23176
DSFKDELDKYFKNH	BatCoV-GX2013	QMGSLL-MTSN	5	1.40483e-06	0	3.0316e-06	0	0	0	0	0	0	0	197	0.431913	0.411353	0.808526	21.4147	0.612957	0.984627	0.152944	1.34192	0.62022	0.74743
DSFKDELDKYFKNH	BatCoV-GX2013	QMGSLL-MTSS	4	6.12245e-06	9.22231e-06	1.80717e-06	1	0	125	310	0	2	20	80	0.808558	113.945	0.882408	39.7222	0.953964	0.917636	1.09241	1.12505	0.845483	1.10873
DSFKDELDKYFKNH	BatCoV-GX2013	QMGSLV-LMRN	5	2.7585e-05	2.27281e-05	1.64254e-05	5	2	785	160	0	6	72	934	0.548963	44.7347	0.789514	105.814	0.816305	0.977628	0.713163	1.31926	0.669238	1.01621
DSFKDELDKYFKNH	BatCoV-GX2013	QMGSLV-LMSS	3	9.1268e-06	2.2833e-05	1.1573e-05	1	0	95	1038	2	3	97	576	0.499287	24.4755	0.696669	19.5252	0.98749	0.954524	1.18477	1.24447	0.597978	1.21462
DSFKDELDKYFKNH	BatCoV-GX2013	QMGSLV-LTSN	3	9.46054e-06	1.9498e-05	1.06172e-05	1	0	75	894	2	8	105	494	0.906045	27.3807	0.673763	68.0232	0.988042	0.941391	1.18629	1.20195	0.789904	1.19412
DSFKDELDKYFKNH	BatCoV-GX2013	QMGSLV-MMRN	6	7.34397e-06	2.27527e-06	7.15507e-06	0	0	91	1	0	1	115	262	0.749782	47.6656	0.978752	2.93927	0.745544	0.921874	0.518219	1.13877	0.864267	0.828494
DSFKDELDKYFKNH	BatCoV-GX2013	QMGSLV-MMRS	5	9.77833e-06	7.73829e-06	7.65325e-06	1	0	229	104	2	0	0	495	0.790512	15.9546	0.952981	23.3042	0.863851	0.984842	0.84415	1.34261	0.871747	1.09338
DSFKDELDKYFKNH	BatCoV-GX2013	QMGSLV-MTRN	5	2.45855e-05	4.21294e-05	1.93568e-05	1	1	862	1051	4	7	216	866	0.889032	49.856	0.854028	0.641714	0.927095	0.940971	1.01839	1.20059	0.87153	1.10949
DSFKDELDKYFKNH	BatCoV-GX2013	QMGSLV-MTRS	4	7.89375e-07	1.11431e-06	1.5081e-06	0	0	2	54	0	0	0	98	0.89348	45.6602	0.671833	18.4754	0.973207	0.970016	1.14542	1.29462	0.782656	1.22002
DSFKDELDKYFKNH	BatCoV-GX2013	QMGSLV-MTSN	4	3.33556e-05	4.65822e-05	3.08999e-05	112	4	1212	767	3	182	349	1179	0.859811	0.174838	0.868916	0.134895	0.843287	0.884426	0.787498	1.01754	0.864364	0.902518
DSFKDELDKYFKNH	BatCoV-GX2013	QMGSLV-MTSS	3	2.21416e-05	2.12501e-05	3.70147e-05	1	1	201	823	1	13	90	2231	0.942232	53.1417	0.845604	147.803	0.970812	0.985789	1.13883	1.34568	0.893918	1.24225
DSFKDELDKYFKNH	BatCoV-GX2013	QMGSML-LMRN	5	1.37126e-05	5.86523e-06	2.95021e-05	1	0	159	97	1	246	632	519	0.832444	88.8523	0.359236	1.26746	0.880257	0.786172	0.88935	0.699464	0.59584	0.794407
DSFKDELDKYFKNH	BatCoV-GX2013	QMGSML-LMRS	4	1.11038e-05	6.37765e-06	2.08063e-05	0	0	64	243	0	5	256	897	0.752559	29.2649	0.814564	24.214	0.967123	0.945075	1.12866	1.21387	0.783562	1.17127
DSFKDELDKYFKNH	BatCoV-GX2013	QMGSML-LMSN	4	4.99378e-06	3.98608e-06	3.70256e-06	1	0	10	189	0	2	56	140	0.971072	106.129	0.764661	74.7415	0.983604	0.91591	1.17407	1.11946	0.867866	1.14677
DSFKDELDKYFKNH	BatCoV-GX2013	QMGSML-LMSS	3	1.84461e-05	1.558e-05	1.57183e-05	1	0	399	288	0	4	266	550	0.924788	23.694	0.595675	45.9087	0.895893	0.919617	0.932427	1.13146	0.760232	1.03194
DSFKDELDKYFKNH	BatCoV-GX2013	QMGSML-LTRN	4	9.62112e-06	9.04602e-06	1.40876e-05	0	1	9	446	0	8	179	592	0.661116	0.182254	0.724607	36.321	0.993608	0.938193	1.20163	1.1916	0.692861	1.19661
DSFKDELDKYFKNH	BatCoV-GX2013	QMGSML-LTRS	3	2.231e-06	1.7402e-06	2.44739e-06	0	0	1	87	0	0	8	145	0.777983	0.0073456	0.736178	81.2499	0.984132	0.969184	1.17552	1.29192	0.757081	1.23372
DSFKDELDKYFKNH	BatCoV-GX2013	QMGSML-LTSN	3	1.04999e-05	1.7007e-05	5.41079e-06	0	0	76	767	0	2	3	344	0.454784	0.264441	0.334047	0.419896	0.986883	0.985861	1.1831	1.34591	0.394415	1.26451
DSFKDELDKYFKNH	BatCoV-GX2013	QMGSML-LTSS	2	8.43428e-06	2.15098e-05	4.86571e-06	0	0	552	397	1	3	2	308	0.961709	0.308515	0.928639	0.419896	0.897485	0.976111	0.936813	1.31435	0.945174	1.12558
DSFKDELDKYFKNH	BatCoV-GX2013	QMGSML-MMRN	6	3.62267e-05	3.51092e-05	2.12702e-05	3	1	725	866	4	11	87	1212	0.387035	71.0819	0.872894	58.5335	0.924707	0.971116	1.01181	1.29818	0.629965	1.15499
DSFKDELDKYFKNH	BatCoV-GX2013	QMGSML-MMRS	5	3.99391e-05	6.95674e-05	3.38902e-05	4	0	2065	930	5	7	325	1618	0.661609	0.477261	0.845829	568.959	0.868331	0.953423	0.856493	1.2409	0.753719	1.0487
DSFKDELDKYFKNH	BatCoV-GX2013	QMGSML-MMSN	5	3.28964e-05	4.21132e-05	3.50326e-05	3	6	954	926	12	13	610	1177	0.836968	0.131879	0.810255	0.0397199	0.912539	0.902762	0.978285	1.0769	0.823612	1.02759
DSFKDELDKYFKNH	BatCoV-GX2013	QMGSML-MMSS	4	0	0	0	0	0	0	0	0	0	0	0	0.496573	16.6598	0.478511	0.419896	0.612957	0.493174	0.152944	-0.249049	0.487542	-0.0480529
DSFKDELDKYFKNH	BatCoV-GX2013	QMGSML-MTRN	5	1.34505e-05	7.88136e-06	3.24967e-06	416	1	66	70	0	1	0	210	0.830699	1.07246	0.564394	38.2106	0.390068	0.982775	-0.461111	1.33592	0.697546	0.437405
DSFKDELDKYFKNH	BatCoV-GX2013	QMGSML-MTRS	4	2.38949e-06	3.02876e-07	7.02041e-07	1	0	3	11	0	0	26	0	0.78033	0.61703	0.722401	0.839792	0.857549	0.69528	0.826789	0.405222	0.751366	0.616005
DSFKDELDKYFKNH	BatCoV-GX2013	QMGSML-MTSN	4	2.92199e-05	1.83509e-05	1.92708e-05	0	1	67	845	3	10	122	1023	0.62484	27.2442	0.840027	0.137593	0.988683	0.962949	1.18806	1.27174	0.732434	1.2299
DSFKDELDKYFKNH	BatCoV-GX2013	QMGSML-MTSS	3	1.70009e-05	2.99836e-05	1.72874e-05	0	1	452	951	247	4	104	649	0.814468	19.1279	0.919015	0.216107	0.951571	0.605972	1.08582	0.116109	0.866741	0.600963
DSFKDELDKYFKNH	BatCoV-GX2013	QMGSMV-LMRN	4	1.63675e-05	1.58938e-05	9.32508e-06	0	0	117	659	1	6	168	303	0.405905	6.58165	0.963144	41.4648	0.978327	0.901651	1.15953	1.0733	0.684525	1.11642
DSFKDELDKYFKNH	BatCoV-GX2013	QMGSMV-LMRS	3	3.71794e-08	1.48718e-07	0	0	0	6	0	0	0	0	0	0.496573	0.61703	0.478511	0.419896	0.676251	0.493174	0.327318	-0.249049	0.487542	0.0391344
DSFKDELDKYFKNH	BatCoV-GX2013	QMGSMV-LMSN	3	2.31336e-06	1.65561e-06	4.02943e-06	0	0	66	1	0	1	91	101	0.9534	133.896	0.893793	0.419896	0.74406	0.874193	0.514129	0.984411	0.923596	0.74927
DSFKDELDKYFKNH	BatCoV-GX2013	QMGSMV-LTRN	3	8.29436e-05	2.34706e-05	5.09206e-05	10	695	97	41	1632	1176	15	8	0.337276	0.000969737	0.326068	0.00542694	0.538904	0.308791	-0.0510689	-0.845943	0.331672	-0.448506
DSFKDELDKYFKNH	BatCoV-GX2013	QMGSMV-LTRS	2	9.10298e-09	3.64119e-08	0	1	0	1	0	0	0	0	0	0.496573	0.61703	0.478511	33.8016	0.55586	0.493174	-0.00435555	-0.249049	0.487542	-0.126703
DSFKDELDKYFKNH	BatCoV-GX2013	QMGSMV-MMRS	4	1.90883e-05	2.74336e-05	8.98368e-06	2	1	769	422	0	129	160	152	0.84245	210.613	0.559301	269.153	0.87923	0.741977	0.886521	0.556393	0.700876	0.721457
DSFKDELDKYFKNH	BatCoV-GX2013	QMGSMV-MMSN	4	3.78101e-05	1.85316e-05	4.86081e-05	4	0	212	671	0	9	460	2341	0.930476	33.7757	0.952369	242.91	0.96159	0.960381	1.11342	1.26343	0.941422	1.18842
DSFKDELDKYFKNH	BatCoV-GX2013	QMGSMV-MMSS	3	6.63712e-06	1.36325e-06	1.52875e-06	0	0	55	0	0	2	0	97	0.630607	141.917	0.869318	17.2157	0.734545	0.958669	0.487916	1.25788	0.749962	0.8729
DSFKDELDKYFKNH	BatCoV-GX2013	QMGSMV-MTRS	3	7.90057e-06	7.87906e-06	8.38619e-06	2	0	130	235	1	2	43	466	0.875135	51.8305	0.865737	66.4836	0.938765	0.968836	1.05054	1.2908	0.870436	1.17067
DSFKDELDKYFKNH	BatCoV-GX2013	QMGSMV-MTSN	3	3.00082e-07	0	1.20033e-06	0	0	0	0	0	0	0	78	0.496573	0.61703	0.478511	0.419896	0.612957	0.96289	0.152944	1.27155	0.487542	0.712246
DSFKDELDKYFKNH	BatCoV-GX2013	QMGSMV-MTSS	2	6.04384e-07	2.16891e-07	0	0	0	0	11	0	0	0	0	0.497592	0.61703	0.96999	0.419896	0.908379	0.493174	0.966825	-0.249049	0.733791	0.358888
DSFKDELDKYFKNH	BatCoV-GX2013	QMVHLL-LMRN	8	2.37714e-05	3.42581e-05	1.28096e-05	2	1	326	1325	2	7	135	585	0.784825	0.13449	0.893858	0.693705	0.971148	0.942573	1.13975	1.20578	0.839342	1.17276
DSFKDELDKYFKNH	BatCoV-GX2013	QMVHLL-LMRS	7	6.0878e-05	4.96164e-05	5.21267e-05	4	5	271	2166	7	11	333	2782	0.712188	67.3124	0.516272	81.4599	0.982832	0.968273	1.17194	1.28898	0.61423	1.23046
DSFKDELDKYFKNH	BatCoV-GX2013	QMVHLL-LMSN	7	3.05728e-05	2.01088e-05	2.58155e-05	2	0	236	722	4	13	38	1591	0.535712	0.338828	0.814138	4.30394	0.962573	0.982727	1.11613	1.33577	0.674925	1.22595
DSFKDELDKYFKNH	BatCoV-GX2013	QMVHLL-LMSS	6	2.51155e-05	1.3507e-05	2.60715e-05	3	0	355	237	1	3	165	1400	0.832161	0.341181	0.66928	39.6102	0.88773	0.972145	0.909938	1.30151	0.75072	1.10572
DSFKDELDKYFKNH	BatCoV-GX2013	QMVHLL-LTRN	7	1.32102e-05	9.51195e-06	1.10905e-05	0	42	61	344	0	5	17	685	0.872462	243.11	0.934142	16.376	0.929993	0.986028	1.02637	1.34645	0.903302	1.18641
DSFKDELDKYFKNH	BatCoV-GX2013	QMVHLL-LTRS	6	2.67577e-05	1.70873e-05	3.81507e-05	1	0	144	685	1	425	129	1754	0.884051	10.3353	0.593715	16.7958	0.974201	0.876134	1.14816	0.990694	0.738883	1.06943
DSFKDELDKYFKNH	BatCoV-GX2013	QMVHLL-LTSN	6	8.82822e-06	1.46285e-05	4.87268e-06	1	1	120	589	1	4	9	295	0.981345	4.26312	0.783206	38.0006	0.97372	0.968894	1.14684	1.29099	0.882275	1.21891
DSFKDELDKYFKNH	BatCoV-GX2013	QMVHLL-LTSS	5	1.35897e-05	1.21878e-05	1.55283e-05	1	0	111	478	1	4	264	540	0.83138	6.23886	0.865012	83.9792	0.970976	0.916376	1.13928	1.12097	0.848196	1.13012
DSFKDELDKYFKNH	BatCoV-GX2013	QMVHLL-MMRN	9	9.67717e-05	7.08107e-05	0.000108334	5	3	1155	2132	2	45	270	6511	0.816364	0.232526	0.834226	3.02589	0.945601	0.986098	1.06937	1.34668	0.825295	1.20802
DSFKDELDKYFKNH	BatCoV-GX2013	QMVHLL-MMRS	8	3.4125e-05	2.25728e-05	2.03911e-05	5	141	477	335	2	10	114	1111	0.836805	71.5755	0.876048	102.875	0.815128	0.968551	0.70992	1.28988	0.856426	0.999898
DSFKDELDKYFKNH	BatCoV-GX2013	QMVHLL-MMSN	8	6.59208e-05	6.41631e-05	4.72469e-05	2	1	811	2232	6	143	119	2687	0.903438	0.359934	0.650326	18.8953	0.961213	0.955983	1.11238	1.24919	0.776882	1.18078
DSFKDELDKYFKNH	BatCoV-GX2013	QMVHLL-MMSS	7	5.1866e-05	4.97068e-05	6.19884e-05	2	3	830	1472	1049	16	299	2265	0.687259	0.216763	0.947639	0.118078	0.94406	0.569565	1.06512	-0.00174995	0.817449	0.531687
DSFKDELDKYFKNH	BatCoV-GX2013	QMVHLL-MTRN	8	5.756e-05	3.67595e-05	2.75924e-05	4	25	207	1565	2	17	441	997	0.294312	40.4155	0.417452	82.2997	0.975481	0.918973	1.15169	1.12938	0.355882	1.14053
DSFKDELDKYFKNH	BatCoV-GX2013	QMVHLL-MTRS	7	3.07939e-06	1.00558e-05	4.32245e-07	0	0	70	422	1	1	1	24	0.839044	1.23406	0.697723	36.9509	0.978545	0.823169	1.16013	0.819234	0.768384	0.989682
DSFKDELDKYFKNH	BatCoV-GX2013	QMVHLL-MTSN	7	3.8145e-05	2.46884e-05	3.34865e-05	4	0	283	894	2	8	19	2131	0.882027	84.4209	0.868964	129.888	0.962778	0.992248	1.11669	1.36659	0.875496	1.24164
DSFKDELDKYFKNH	BatCoV-GX2013	QMVHLL-MTSS	6	2.93175e-05	2.77145e-05	2.87189e-05	0	0	613	635	2	8	6	1844	0.774045	47.7961	0.904105	48.2881	0.918827	0.992532	0.995608	1.36751	0.839075	1.18156
DSFKDELDKYFKNH	BatCoV-GX2013	QMVHLV-LMRN	7	1.89271e-05	3.02241e-05	1.4954e-05	1756	9	145	302	2	0	145	715	0.813066	50.905	0.733853	0.0690578	0.379602	0.953848	-0.489943	1.24228	0.77346	0.376167
DSFKDELDKYFKNH	BatCoV-GX2013	QMVHLV-LMRS	6	1.61992e-06	5.6448e-06	7.52649e-07	0	0	5	280	2	0	18	15	0.498144	5.24475	0.478511	0.00420497	0.993247	0.729624	1.20063	0.516402	0.488327	0.858518
DSFKDELDKYFKNH	BatCoV-GX2013	QMVHLV-LMSN	6	5.41885e-06	4.60234e-06	1.60663e-05	1	0	46	175	0	3	2	1037	0.41511	40.3126	0.819143	86.0787	0.962131	0.994826	1.11491	1.37493	0.617126	1.24492
DSFKDELDKYFKNH	BatCoV-GX2013	QMVHLV-LMSS	5	2.22741e-05	1.68363e-05	1.9074e-05	0	0	54	786	5	4	49	1143	0.571596	66.8706	0.409266	4.82342	0.990306	0.977111	1.19253	1.31759	0.490431	1.25506
DSFKDELDKYFKNH	BatCoV-GX2013	QMVHLV-LTRN	6	1.99222e-05	1.06044e-05	2.12135e-05	0	0	151	348	0	3	106	1189	0.896698	16.6598	0.530656	152.842	0.953559	0.978179	1.0913	1.32104	0.713677	1.20617
DSFKDELDKYFKNH	BatCoV-GX2013	QMVHLV-LTSN	5	3.40166e-05	3.40673e-05	4.04718e-05	1	0	133	1560	0	146	379	1794	0.648006	47.9227	0.961434	3.50613	0.988795	0.923565	1.18837	1.14424	0.80472	1.16631
DSFKDELDKYFKNH	BatCoV-GX2013	QMVHLV-LTSS	4	1.57025e-05	9.11363e-06	2.04856e-05	3	0	204	204	1	6	57	1223	0.801438	1.80943	0.887574	114.968	0.90853	0.983242	0.967241	1.33743	0.844506	1.15234
DSFKDELDKYFKNH	BatCoV-GX2013	QMVHLV-MMRN	8	2.27367e-05	1.61792e-05	2.69937e-05	0	7	320	408	0	592	155	789	0.824075	22.0074	0.925647	419.056	0.923785	0.756993	1.00927	0.605005	0.874861	0.807136
DSFKDELDKYFKNH	BatCoV-GX2013	QMVHLV-MMRS	7	3.15359e-06	3.0714e-06	4.32837e-06	0	0	3	152	0	3	1	276	0.950515	14.5002	0.597166	81.04	0.98925	0.981842	1.18962	1.3329	0.77384	1.26126
DSFKDELDKYFKNH	BatCoV-GX2013	QMVHLV-MMSN	7	9.97912e-06	6.68476e-06	8.29249e-06	0	0	4	334	1	4	4	526	0.895411	23.0358	0.972009	16.7958	0.994671	0.983873	1.20456	1.33948	0.93371	1.27202
DSFKDELDKYFKNH	BatCoV-GX2013	QMVHLV-MMSS	6	8.5534e-06	1.28993e-05	5.17895e-06	0	1	34	610	0	3	114	133	0.949119	11.1947	0.836158	37.7907	0.99056	0.876644	1.19323	0.992346	0.892639	1.09279
DSFKDELDKYFKNH	BatCoV-GX2013	QMVHLV-MTRN	7	3.8539e-05	1.21782e-05	4.58543e-05	1	0	148	431	1	10	21	2930	0.846724	2.16276	0.571191	112.322	0.960429	0.994539	1.11022	1.37401	0.708958	1.24211
DSFKDELDKYFKNH	BatCoV-GX2013	QMVHLV-MTSN	6	6.7808e-06	2.25243e-06	6.23652e-06	2	0	8	103	0	1	20	369	0.75438	0.157812	0.955956	201.55	0.966881	0.979382	1.128	1.32494	0.855168	1.22647
DSFKDELDKYFKNH	BatCoV-GX2013	QMVHLV-MTSS	5	1.44185e-05	1.01401e-05	1.20377e-05	0	0	180	288	0	7	171	474	0.837978	47.3056	0.629587	0.629844	0.938616	0.929688	1.05013	1.16407	0.733783	1.1071
DSFKDELDKYFKNH	BatCoV-GX2013	QMVHML-LMRN	7	0.000102243	9.72174e-05	0.000117465	2	3	1159	3468	9	294	210	6910	0.651734	26.3152	0.710915	1.65528	0.963977	0.966316	1.12	1.28264	0.681325	1.20132
DSFKDELDKYFKNH	BatCoV-GX2013	QMVHML-LMRS	6	2.89261e-05	4.14404e-05	2.8561e-05	3	1	527	1436	4	7	403	1136	0.82616	67.9682	0.885473	42.4095	0.959874	0.930861	1.10869	1.16786	0.855817	1.13828
DSFKDELDKYFKNH	BatCoV-GX2013	QMVHML-LMSN	6	2.79061e-05	3.96147e-05	2.71998e-05	4	5	589	1259	6	15	155	1471	0.893028	0.624289	0.925941	0.414795	0.949658	0.963591	1.08055	1.27382	0.909485	1.17718
DSFKDELDKYFKNH	BatCoV-GX2013	QMVHML-LMSS	5	2.12261e-05	1.89787e-05	1.8324e-05	7	47	223	609	3	6	48	1096	0.895659	0.307693	0.888903	89.9178	0.927042	0.979146	1.01824	1.32417	0.892281	1.17121
DSFKDELDKYFKNH	BatCoV-GX2013	QMVHML-LTRN	6	1.54182e-05	1.99925e-05	1.81448e-05	1	0	122	860	3	5	107	982	0.751209	127.622	0.832268	54.0616	0.981693	0.966736	1.1688	1.284	0.791739	1.2264
DSFKDELDKYFKNH	BatCoV-GX2013	QMVHML-LTRS	5	7.7247e-06	2.92431e-06	1.04611e-05	0	0	44	93	1	76	246	158	0.758877	36.2505	0.957305	51.8572	0.943264	0.776774	1.06293	0.669042	0.858091	0.865987
DSFKDELDKYFKNH	BatCoV-GX2013	QMVHML-LTSN	5	3.79032e-05	5.33981e-05	4.23209e-05	0	2	351	2264	6	14	160	2446	0.650461	25.6684	0.929179	55.1114	0.981514	0.976963	1.16831	1.31711	0.78982	1.24271
DSFKDELDKYFKNH	BatCoV-GX2013	QMVHML-LTSS	4	1.68638e-06	4.46153e-07	5.41238e-07	0	0	18	0	0	1	0	34	0.431913	30.8515	0.499665	18.8953	0.711663	0.909556	0.424878	1.09889	0.465789	0.761884
DSFKDELDKYFKNH	BatCoV-GX2013	QMVHML-MMRN	8	8.75974e-05	8.12284e-05	9.15719e-05	5	206	1046	2499	3	108	348	5210	0.708103	42.2666	0.799112	2.5254	0.927582	0.972941	1.01973	1.30408	0.753608	1.16191
DSFKDELDKYFKNH	BatCoV-GX2013	QMVHML-MMRS	7	6.90677e-05	7.66101e-05	8.45015e-05	1	3	764	2920	4	23	328	4884	0.901002	13.3064	0.884338	95.3164	0.970698	0.981155	1.13851	1.33068	0.89267	1.23459
DSFKDELDKYFKNH	BatCoV-GX2013	QMVHML-MMSN	7	4.76028e-05	4.72899e-05	4.70363e-05	4	4	374	1920	3	118	298	2392	0.747163	2.45846	0.900257	152.317	0.97552	0.947229	1.1518	1.22085	0.82371	1.18632
DSFKDELDKYFKNH	BatCoV-GX2013	QMVHML-MMSS	6	2.12866e-05	1.69638e-05	2.42836e-05	2	0	483	252	2	8	284	1068	0.869213	10.7723	0.807919	378.746	0.874921	0.944118	0.874648	1.21078	0.838566	1.04271
DSFKDELDKYFKNH	BatCoV-GX2013	QMVHML-MTRN	7	6.29299e-05	6.36251e-05	4.26821e-05	1497	57	554	1564	0	8	317	2208	0.495504	2.75174	0.827129	1.13326	0.649742	0.969031	0.254285	1.29143	0.661316	0.772857
DSFKDELDKYFKNH	BatCoV-GX2013	QMVHML-MTRS	6	2.83537e-05	1.3128e-05	2.48244e-05	0	0	291	300	4	2	358	978	0.541535	24.8869	0.629427	56.1261	0.917333	0.930007	0.991492	1.1651	0.585481	1.0783
DSFKDELDKYFKNH	BatCoV-GX2013	QMVHML-MTSN	6	1.1279e-05	9.26174e-06	9.19225e-06	0	0	279	119	0	0	72	471	0.776768	16.3513	0.973966	57.5258	0.863253	0.965049	0.842503	1.27854	0.875367	1.06052
DSFKDELDKYFKNH	BatCoV-GX2013	QMVHML-MTSS	5	2.195e-05	2.1668e-05	7.4013e-06	3	246	259	410	2	5	5	464	0.720488	0.0896314	0.843365	0.217315	0.801766	0.975575	0.67311	1.31261	0.781926	0.992861
DSFKDELDKYFKNH	BatCoV-GX2013	QMVHMV-LMRN	6	1.43028e-05	9.70618e-06	2.39174e-05	0	1	77	394	0	7	110	1353	0.903487	12.752	0.808778	52.487	0.974304	0.978453	1.14845	1.32193	0.856133	1.23519
DSFKDELDKYFKNH	BatCoV-GX2013	QMVHMV-LMRS	5	3.70475e-06	6.14788e-06	5.74537e-06	0	0	7	303	2	3	2	364	0.496573	1.23406	0.715557	0.419896	0.992982	0.973826	1.1999	1.30695	0.606065	1.25343
DSFKDELDKYFKNH	BatCoV-GX2013	QMVHMV-LMSN	5	1.79457e-05	1.49909e-05	3.81289e-05	1	0	275	414	0	6	38	2404	0.953572	0.245177	0.777241	108.753	0.93561	0.993811	1.04184	1.37165	0.865406	1.20675
DSFKDELDKYFKNH	BatCoV-GX2013	QMVHMV-LMSS	4	1.13695e-05	5.43298e-06	1.46419e-05	0	0	6	268	1	110	2	818	0.867655	0.209956	0.83997	18.4754	0.992519	0.923139	1.19863	1.14286	0.853813	1.17075
DSFKDELDKYFKNH	BatCoV-GX2013	QMVHMV-LTRN	5	5.05769e-06	2.94589e-06	9.02006e-06	0	5	8	132	3	3	85	430	0.959178	0.000602274	0.964268	0.00836627	0.967138	0.941848	1.1287	1.20343	0.961723	1.16607
DSFKDELDKYFKNH	BatCoV-GX2013	QMVHMV-LTRS	4	6.27491e-06	9.58377e-06	5.59407e-06	0	0	8	476	0	7	15	329	0.954051	0.61703	0.986929	47.3083	0.995249	0.969866	1.20615	1.29413	0.97049	1.25014
DSFKDELDKYFKNH	BatCoV-GX2013	QMVHMV-LTSN	4	1.43444e-05	1.54853e-05	1.5805e-05	1	1	149	596	2	386	5	564	0.802767	27.972	0.920403	62.9844	0.969296	0.765458	1.13465	0.632408	0.861585	0.883528
DSFKDELDKYFKNH	BatCoV-GX2013	QMVHMV-MMRN	7	2.17275e-05	2.57217e-05	2.23135e-05	2	0	472	710	5	8	119	1226	0.770016	20.2386	0.834932	42.1996	0.93621	0.966542	1.0435	1.28337	0.802474	1.16343
DSFKDELDKYFKNH	BatCoV-GX2013	QMVHMV-MMRS	6	1.4688e-05	2.20781e-05	1.16807e-05	2	3	90	1001	1	28	20	690	0.829238	84.3789	0.771135	112.112	0.985581	0.963821	1.17951	1.27456	0.800187	1.22704
DSFKDELDKYFKNH	BatCoV-GX2013	QMVHMV-MMSN	6	8.41975e-06	4.21188e-06	1.4853e-05	2	48	54	74	0	1	57	864	0.754152	60.9831	0.955181	145.284	0.785154	0.982395	0.627343	1.33469	0.854667	0.981017
DSFKDELDKYFKNH	BatCoV-GX2013	QMVHMV-MMSS	5	3.78182e-06	8.02201e-06	3.40548e-06	0	0	120	256	0	0	64	109	0.497592	9.87248	0.970656	3.98901	0.949807	0.899937	1.08096	1.06775	0.734124	1.07435
DSFKDELDKYFKNH	BatCoV-GX2013	QMVHMV-MTRN	6	0.000117327	2.68337e-05	2.34543e-05	18	106	177	972	4	8	20	1475	0.370693	6.26646	0.599324	0.54816	0.926022	0.985794	1.01543	1.34569	0.485008	1.18056
DSFKDELDKYFKNH	BatCoV-GX2013	QMVHMV-MTRS	5	1.5003e-05	1.07416e-06	5.58034e-06	86	0	3	0	0	1	206	0	0.419561	0.00142173	0.251746	0.419896	0.272835	0.739914	-0.784085	0.549716	0.335654	-0.117185
DSFKDELDKYFKNH	BatCoV-GX2013	QMVHMV-MTSN	5	9.51544e-07	2.2675e-06	0	0	0	0	115	0	0	0	0	0.687273	0.61703	0.940578	18.4754	0.988849	0.493174	1.18852	-0.249049	0.813926	0.469734
DSFKDELDKYFKNH	BatCoV-GX2013	QMVHMV-MTSS	4	1.21894e-05	1.60666e-05	4.20932e-06	1	48	170	530	2	5	76	132	0.77333	13.5747	0.844713	33.3817	0.930419	0.873594	1.02755	0.982474	0.809021	1.00501
DSFKDELDKYFKNH	BatCoV-GX2013	QMVSLL-LMRN	7	6.1386e-05	6.05475e-05	6.23175e-05	10	156	788	1845	4	1528	502	1375	0.481926	0.109565	0.499886	95.6314	0.924523	0.712796	1.0113	0.461927	0.490906	0.736614
DSFKDELDKYFKNH	BatCoV-GX2013	QMVSLL-LMRS	6	1.55584e-05	2.64392e-05	8.82474e-06	0	1	309	951	1	6	3	560	0.818098	44.9404	0.928542	48.708	0.964286	0.983096	1.12085	1.33696	0.87332	1.2289
DSFKDELDKYFKNH	BatCoV-GX2013	QMVSLL-LMSN	6	0.000125427	0.000116132	0.000141523	13	434	1199	3737	4	501	1075	6719	0.914804	1.30613	0.919928	123.135	0.922547	0.932665	1.00586	1.1737	0.917366	1.08978
DSFKDELDKYFKNH	BatCoV-GX2013	QMVSLL-LMSS	5	2.7822e-05	3.04741e-05	2.87349e-05	3	32	458	921	3	131	247	1277	0.856527	28.8241	0.889562	1.45859	0.936587	0.912968	1.04454	1.10994	0.873045	1.07724
DSFKDELDKYFKNH	BatCoV-GX2013	QMVSLL-LTRN	6	3.19046e-05	1.36547e-05	4.50025e-05	1	13	46	615	3	148	344	2144	0.490815	66.6392	0.787996	18.6854	0.978622	0.932968	1.16034	1.17468	0.639406	1.16751
DSFKDELDKYFKNH	BatCoV-GX2013	QMVSLL-LTRS	5	6.46915e-06	1.20924e-05	6.44711e-06	0	0	5	607	1	3	113	216	0.618326	3.70218	0.887058	0.00685545	0.99685	0.902393	1.21056	1.0757	0.752692	1.14313
DSFKDELDKYFKNH	BatCoV-GX2013	QMVSLL-LTSN	5	4.9452e-05	5.67572e-05	5.43767e-05	8	214	569	1844	4	9	288	3013	0.86518	1.42057	0.877855	174.152	0.922729	0.975452	1.00636	1.31221	0.871518	1.15929
DSFKDELDKYFKNH	BatCoV-GX2013	QMVSLL-LTSS	4	4.3072e-05	5.64915e-05	1.73329e-05	5	119	806	1674	3	147	266	484	0.748442	35.3558	0.616929	108.333	0.926393	0.825592	1.01645	0.827077	0.682685	0.921764
DSFKDELDKYFKNH	BatCoV-GX2013	QMVSLL-MMRN	8	5.57491e-05	6.60317e-05	6.77796e-05	7	155	630	2325	8	561	394	3047	0.845818	0.949824	0.915189	68.0232	0.94314	0.88923	1.06259	1.03309	0.880504	1.04784
DSFKDELDKYFKNH	BatCoV-GX2013	QMVSLL-MMRS	7	4.30725e-05	5.07413e-05	1.71006e-05	6	159	1016	1059	2	4	211	734	0.679097	0.473467	0.876405	1.0663	0.879483	0.93979	0.887218	1.19677	0.777751	1.04199
DSFKDELDKYFKNH	BatCoV-GX2013	QMVSLL-MMSN	7	7.69927e-05	8.9418e-05	5.85459e-05	8	31	1547	2540	13	199	504	2672	0.842624	1.39783	0.870288	1.80811	0.936793	0.921673	1.0451	1.13812	0.856456	1.09161
DSFKDELDKYFKNH	BatCoV-GX2013	QMVSLL-MMSS	6	2.98809e-05	5.48816e-05	2.37159e-05	2	0	1269	1187	1	11	232	1120	0.789458	0.00815458	0.899566	158.301	0.913029	0.953181	0.979635	1.24012	0.844512	1.10988
DSFKDELDKYFKNH	BatCoV-GX2013	QMVSLL-MTRN	7	4.43569e-05	3.66093e-05	5.14377e-05	2	3	475	1254	1	14	591	2288	0.722154	0.612074	0.731393	189.793	0.958399	0.949347	1.10463	1.2277	0.726773	1.16617
DSFKDELDKYFKNH	BatCoV-GX2013	QMVSLL-MTRS	6	5.83723e-06	1.08553e-06	7.20257e-06	0	0	43	1	0	328	0	84	0.928938	16.6598	0.826224	23.0943	0.741434	0.584258	0.506896	0.0458153	0.877581	0.276356
DSFKDELDKYFKNH	BatCoV-GX2013	QMVSLL-MTSN	6	0.00032324	0.000134487	0.000133057	1574	329	759	4455	574	2950	791	3137	0.52918	4.79251	0.316586	0.424813	0.793369	0.641053	0.649974	0.229675	0.422883	0.439825
DSFKDELDKYFKNH	BatCoV-GX2013	QMVSLL-MTSS	5	3.25702e-05	3.98452e-05	2.38993e-05	1	3	221	1738	3	66	382	802	0.909373	12.1692	0.860297	22.2545	0.983565	0.890901	1.17396	1.0385	0.884835	1.10623
DSFKDELDKYFKNH	BatCoV-GX2013	QMVSLV-LMRN	6	2.37687e-05	4.13749e-06	6.28365e-06	1	0	106	76	0	6	11	382	0.925787	34.1423	0.409742	41.5697	0.886725	0.977149	0.907168	1.31771	0.667765	1.11244
DSFKDELDKYFKNH	BatCoV-GX2013	QMVSLV-LMRS	5	2.48556e-05	3.33549e-05	2.95052e-05	2	1	883	579	0	179	429	955	0.88757	8.37015	0.725196	114.317	0.890815	0.86642	0.918435	0.959249	0.806383	0.938842
DSFKDELDKYFKNH	BatCoV-GX2013	QMVSLV-LMSN	5	1.3082e-05	1.48068e-05	1.93346e-05	1	2	130	584	1	7	65	1133	0.896939	54.4015	0.746482	48.708	0.971141	0.980144	1.13973	1.3274	0.82171	1.23357
DSFKDELDKYFKNH	BatCoV-GX2013	QMVSLV-LTRN	5	9.19448e-06	1.01235e-05	6.88441e-06	3	1	168	299	0	1	150	183	0.737171	1.4985	0.845976	58.7855	0.93706	0.886321	1.04584	1.02367	0.791574	1.03476
DSFKDELDKYFKNH	BatCoV-GX2013	QMVSLV-LTRS	4	8.09187e-06	7.59371e-06	8.65648e-06	1	0	76	289	1	3	74	428	0.890776	21.2875	0.894161	110.853	0.965798	0.953599	1.12501	1.24147	0.892468	1.18324
DSFKDELDKYFKNH	BatCoV-GX2013	QMVSLV-LTSN	4	5.86615e-06	1.72692e-05	2.48692e-06	1	0	176	654	0	2	3	154	0.519113	18.8194	0.957175	101.615	0.968422	0.969608	1.13224	1.29329	0.738144	1.21277
DSFKDELDKYFKNH	BatCoV-GX2013	QMVSLV-LTSS	3	8.11389e-06	2.95761e-07	7.465e-07	0	0	0	15	0	0	2	45	0.894864	0.61703	0.32618	41.1498	0.928284	0.932702	1.02166	1.17382	0.610522	1.09774
DSFKDELDKYFKNH	BatCoV-GX2013	QMVSLV-MMRN	7	3.32652e-05	2.95313e-05	5.00724e-05	7	2	411	974	3	747	315	1823	0.798672	3.38224	0.967457	157.881	0.951619	0.821452	1.08595	0.813674	0.883064	0.949811
DSFKDELDKYFKNH	BatCoV-GX2013	QMVSLV-MMRS	6	1.67034e-05	1.38049e-05	2.82158e-05	2	2	144	515	0	8	305	1289	0.922371	13.9175	0.856907	120.3	0.964078	0.952392	1.12028	1.23756	0.889639	1.17892
DSFKDELDKYFKNH	BatCoV-GX2013	QMVSLV-MMSN	6	8.30746e-06	4.70274e-06	1.12449e-05	0	0	107	104	0	1	173	426	0.982576	1.85109	0.957747	115.052	0.909952	0.928861	0.971159	1.16139	0.970162	1.06627
DSFKDELDKYFKNH	BatCoV-GX2013	QMVSLV-MMSS	5	8.78329e-06	5.02282e-07	1.00972e-05	1	0	19	1	0	184	152	174	0.888196	233.237	0.86008	143.185	0.70278	0.721817	0.400405	0.491129	0.874138	0.445767
DSFKDELDKYFKNH	BatCoV-GX2013	QMVSLV-MTRN	6	1.13599e-05	7.82565e-06	1.40485e-05	380	1	52	106	1	1	177	600	0.830192	31.0572	0.811562	0.00374907	0.439056	0.941515	-0.32615	1.20235	0.820877	0.438101
DSFKDELDKYFKNH	BatCoV-GX2013	QMVSLV-MTRS	5	3.14048e-06	4.66851e-06	3.01506e-06	0	0	3	233	0	1	1	193	0.927716	0.925545	0.861116	6.40342	0.992911	0.980307	1.19971	1.32793	0.894416	1.26382
DSFKDELDKYFKNH	BatCoV-GX2013	QMVSLV-MTSN	5	1.0125e-05	1.27425e-05	7.47685e-06	0	0	36	601	0	5	110	287	0.982209	0.231386	0.983761	5.59862	0.990816	0.923409	1.19394	1.14374	0.982985	1.16884
DSFKDELDKYFKNH	BatCoV-GX2013	QMVSLV-MTSS	4	1.54901e-05	1.19477e-05	1.7898e-05	0	0	346	171	0	3	63	1049	0.784748	27.8692	0.901478	39.2603	0.873182	0.983146	0.869856	1.33712	0.843113	1.10349
DSFKDELDKYFKNH	BatCoV-GX2013	QMVSML-LMRN	6	5.26153e-05	4.50305e-05	5.02642e-05	4	0	733	1360	6	111	614	2052	0.583611	59.7696	0.540918	181.71	0.945746	0.919984	1.06977	1.13265	0.562264	1.10121
DSFKDELDKYFKNH	BatCoV-GX2013	QMVSML-LMRS	5	1.61609e-05	2.79575e-05	1.49312e-05	0	0	482	812	6	7	73	827	0.907599	59.4406	0.778748	0.992735	0.942774	0.959799	1.06158	1.26154	0.843174	1.16156
DSFKDELDKYFKNH	BatCoV-GX2013	QMVSML-LMSN	5	6.51818e-05	6.93842e-05	4.75153e-05	1	1	1077	2163	3	17	435	2301	0.81383	27.624	0.844153	2.93646	0.950292	0.957421	1.08229	1.25384	0.828991	1.16807
DSFKDELDKYFKNH	BatCoV-GX2013	QMVSML-LMSS	4	4.25589e-05	2.33073e-05	4.26312e-05	2	0	408	668	2	7	486	1907	0.879262	68.8503	0.652417	148.853	0.939805	0.949689	1.0534	1.22881	0.765839	1.14111
DSFKDELDKYFKNH	BatCoV-GX2013	QMVSML-LTRN	5	1.36809e-05	1.57288e-05	9.42945e-06	1	0	300	420	0	5	139	363	0.871707	105.265	0.810011	234.512	0.932319	0.926263	1.03278	1.15298	0.840859	1.09288
DSFKDELDKYFKNH	BatCoV-GX2013	QMVSML-LTRS	4	2.31437e-05	2.94527e-05	1.47395e-05	1	0	693	622	1	189	76	602	0.811118	0.226535	0.905436	0.608989	0.910243	0.847126	0.97196	0.896788	0.858277	0.934374
DSFKDELDKYFKNH	BatCoV-GX2013	QMVSML-LTSN	4	7.3775e-06	9.00509e-06	6.95755e-06	2	0	216	184	0	6	20	410	0.877455	31.777	0.504202	238.501	0.901288	0.974542	0.947289	1.30927	0.690828	1.12828
DSFKDELDKYFKNH	BatCoV-GX2013	QMVSML-LTSS	3	1.55962e-05	1.72888e-05	2.58667e-05	1	0	246	567	2	2	154	1406	0.916189	40.1069	0.843411	119.95	0.953658	0.972592	1.09157	1.30296	0.8798	1.19726
DSFKDELDKYFKNH	BatCoV-GX2013	QMVSML-MMRN	7	6.92736e-05	5.79302e-05	6.82661e-05	5	220	384	2129	10	183	366	3568	0.724739	0.204724	0.818558	0.505504	0.937318	0.947065	1.04655	1.22032	0.771648	1.13343
DSFKDELDKYFKNH	BatCoV-GX2013	QMVSML-MMRS	6	3.17088e-05	3.12591e-05	2.16736e-05	4	3	154	1385	4	6	156	1123	0.734402	1.73659	0.812132	1.08594	0.983396	0.961003	1.17349	1.26544	0.773267	1.21947
DSFKDELDKYFKNH	BatCoV-GX2013	QMVSML-MMSN	6	0.000117434	0.00014904	9.82785e-05	6	109	1883	5028	11	873	577	4339	0.634459	48.5555	0.874477	119.39	0.952405	0.883197	1.08812	1.01356	0.754468	1.05084
DSFKDELDKYFKNH	BatCoV-GX2013	QMVSML-MMSS	5	1.85696e-05	8.01258e-06	1.08288e-05	0	1	198	156	0	8	68	575	0.948806	1.49425	0.880556	111.692	0.898976	0.964683	0.94092	1.27735	0.914681	1.10914
DSFKDELDKYFKNH	BatCoV-GX2013	QMVSML-MTRN	6	3.08521e-05	2.03654e-05	2.04488e-05	2	42	311	579	3	11	149	1051	0.774633	1.39811	0.837481	57.3158	0.92125	0.959172	1.00228	1.25951	0.806057	1.1309
DSFKDELDKYFKNH	BatCoV-GX2013	QMVSML-MTRS	5	1.83618e-05	2.14209e-05	2.56775e-05	1	48	425	481	1	2	179	1351	0.600447	11.7236	0.972783	131.218	0.895457	0.969841	0.931224	1.29405	0.786615	1.11264
DSFKDELDKYFKNH	BatCoV-GX2013	QMVSML-MTSN	5	2.5569e-05	2.04641e-05	2.77808e-05	2	2	283	678	2	9	194	1452	0.889903	0.982677	0.693339	91.2854	0.953554	0.966121	1.09128	1.28201	0.791621	1.18664
DSFKDELDKYFKNH	BatCoV-GX2013	QMVSML-MTSS	4	5.37847e-05	3.84348e-05	3.32008e-05	1033	131	236	851	5	11	437	1372	0.641489	2.92942	0.463801	80.5676	0.601294	0.934616	0.120813	1.18002	0.552645	0.650415
DSFKDELDKYFKNH	BatCoV-GX2013	QMVSMV-LMRN	5	1.18386e-05	1.72816e-06	2.53527e-06	1	0	8	77	3	0	56	63	0.75486	19.745	0.815605	1.67958	0.964741	0.825418	1.1221	0.826514	0.785232	0.974306
DSFKDELDKYFKNH	BatCoV-GX2013	QMVSMV-LMRS	4	9.43465e-06	1.27918e-05	7.47038e-06	3	0	210	383	0	244	1	198	0.417169	10.6952	0.866245	115.681	0.940883	0.695074	1.05637	0.404555	0.641707	0.730464
DSFKDELDKYFKNH	BatCoV-GX2013	QMVSMV-LMSN	4	1.97258e-05	1.66744e-05	1.56958e-05	4	151	441	67	3	60	207	583	0.583369	179.556	0.614828	54.1666	0.698526	0.891614	0.388684	1.04081	0.599099	0.714746
DSFKDELDKYFKNH	BatCoV-GX2013	QMVSMV-LMSS	3	1.57347e-05	1.08948e-05	1.25596e-05	1	0	171	337	3	2	15	784	0.887266	27.4578	0.912636	124.289	0.946112	0.98221	1.07078	1.33409	0.899951	1.20244
DSFKDELDKYFKNH	BatCoV-GX2013	QMVSMV-LTRN	4	2.37829e-05	3.45311e-05	1.61154e-05	1	1	670	907	1	8	311	491	0.918972	26.4552	0.896185	83.9792	0.932012	0.899743	1.03193	1.06712	0.907579	1.04953
DSFKDELDKYFKNH	BatCoV-GX2013	QMVSMV-LTRS	3	5.4823e-06	2.99625e-06	3.93303e-06	1	0	17	130	0	2	105	69	0.5862	47.1	0.915613	70.4026	0.971229	0.838731	1.13998	0.869612	0.750906	1.00479
DSFKDELDKYFKNH	BatCoV-GX2013	QMVSMV-LTSS	2	4.55764e-07	0	1.07722e-06	0	0	0	0	0	0	0	70	0.636386	0.61703	0.487117	70.9625	0.612957	0.958992	0.152944	1.25893	0.561752	0.705937
DSFKDELDKYFKNH	BatCoV-GX2013	QMVSMV-MMRN	6	4.94996e-05	6.70504e-05	4.22238e-05	13	406	623	2013	2	11	507	1839	0.883526	1.1971	0.684375	216.771	0.895628	0.945649	0.931695	1.21573	0.78395	1.07371
DSFKDELDKYFKNH	BatCoV-GX2013	QMVSMV-MMRS	5	1.06459e-05	7.49643e-06	1.01094e-05	0	0	98	257	1	2	39	585	0.852992	45.6602	0.549482	10.9173	0.956929	0.97593	1.10058	1.31376	0.701237	1.20717
DSFKDELDKYFKNH	BatCoV-GX2013	QMVSMV-MMSN	5	9.57316e-06	1.57534e-05	1.29007e-05	0	4	541	113	2	2	140	588	0.898863	123.2	0.89452	0.697807	0.819748	0.945441	0.722649	1.21506	0.896692	0.968856
DSFKDELDKYFKNH	BatCoV-GX2013	QMVSMV-MMSS	4	2.31818e-05	7.16618e-06	1.3643e-05	0	2	142	182	1	161	29	646	0.504613	56.304	0.546608	11.5471	0.923553	0.87302	1.00863	0.980616	0.52561	0.994623
DSFKDELDKYFKNH	BatCoV-GX2013	QMVSMV-MTRN	5	1.58475e-05	1.71861e-05	2.14956e-05	0	1	304	488	1	9	28	1336	0.967267	57.2075	0.902147	41.7377	0.939295	0.987596	1.052	1.35153	0.934707	1.20176
DSFKDELDKYFKNH	BatCoV-GX2013	QMVSMV-MTRS	4	0	0	0	0	0	0	0	0	0	0	0	0.496573	0.61703	0.478511	21.8346	0.612957	0.493174	0.152944	-0.249049	0.487542	-0.0480529
DSFKDELDKYFKNH	BatCoV-GX2013	QMVSMV-MTSN	4	1.80669e-05	2.75696e-05	2.49639e-05	3	126	604	452	0	261	242	892	0.753834	44.1793	0.841033	0.726487	0.841702	0.847797	0.783132	0.898961	0.797434	0.841047
DSFKDELDKYFKNH	BatCoV-GX2013	QMVSMV-MTSS	3	3.94348e-08	1.57739e-07	0	0	0	0	8	0	0	0	0	0.496573	0.61703	0.478511	0.419896	0.884293	0.493174	0.900467	-0.249049	0.487542	0.325709
DSFKDELDKYFKNH	BatCoV-GX2013	YIGHLL-LMRN	7	2.62967e-05	2.58359e-05	2.76511e-05	4	0	700	428	1	58	164	1440	0.931293	45.6041	0.861514	0.375727	0.884708	0.953538	0.901612	1.24127	0.896404	1.07144
DSFKDELDKYFKNH	BatCoV-GX2013	YIGHLL-LMRS	6	2.58175e-05	2.83661e-05	2.54574e-05	1	0	642	631	3	203	240	992	0.811979	23.1827	0.853163	169.358	0.915298	0.871619	0.985888	0.97608	0.832571	0.980984
DSFKDELDKYFKNH	BatCoV-GX2013	YIGHLL-LMSN	6	2.78469e-05	3.22604e-05	2.81969e-05	1	2	722	725	2	489	92	1096	0.790659	34.2794	0.863546	0.657116	0.915942	0.815328	0.987661	0.793849	0.827102	0.890755
DSFKDELDKYFKNH	BatCoV-GX2013	YIGHLL-LMSS	5	3.41435e-05	2.96353e-05	2.96392e-05	2	0	964	290	5	6	688	706	0.780136	15.7343	0.808074	88.3882	0.842835	0.873732	0.786254	0.982919	0.794105	0.884586
DSFKDELDKYFKNH	BatCoV-GX2013	YIGHLL-LTRN	6	3.93654e-05	3.90081e-05	3.43937e-05	2	1	489	1361	3	14	346	1608	0.916338	46.7297	0.849564	385.885	0.960842	0.951432	1.11136	1.23445	0.882951	1.17291
DSFKDELDKYFKNH	BatCoV-GX2013	YIGHLL-LTRS	5	1.92053e-05	2.08631e-05	3.20211e-05	0	0	545	373	0	5	367	1431	0.947771	37.4332	0.841699	83.5593	0.89444	0.950954	0.928422	1.23291	0.894735	1.08066
DSFKDELDKYFKNH	BatCoV-GX2013	YIGHLL-LTSN	5	4.97887e-05	3.17799e-05	1.63477e-05	2	1	335	1188	1	7	98	881	0.608869	37.9473	0.481517	20.8548	0.967522	0.96831	1.12976	1.28909	0.545193	1.20943
DSFKDELDKYFKNH	BatCoV-GX2013	YIGHLL-LTSS	4	9.86318e-07	1.95812e-06	0	0	0	79	0	0	0	0	0	0.628437	0.308515	0.925741	78.9405	0.738858	0.493174	0.4998	-0.249049	0.777089	0.125375
DSFKDELDKYFKNH	BatCoV-GX2013	YIGHLL-MMRN	8	2.1899e-05	1.23982e-05	2.64269e-05	0	1	293	259	2	9	414	978	0.70162	50.949	0.848853	174.467	0.907587	0.923828	0.964643	1.14509	0.775237	1.05487
DSFKDELDKYFKNH	BatCoV-GX2013	YIGHLL-MMRS	7	3.67938e-05	2.55877e-05	4.20307e-05	0	2	676	445	313	8	200	2007	0.907674	70.7733	0.895966	319.121	0.891359	0.756775	0.919934	0.604299	0.90182	0.762117
DSFKDELDKYFKNH	BatCoV-GX2013	YIGHLL-MMSN	7	0.000160544	0.000178874	0.000133071	6523	423	1537	2672	1647	1341	493	4297	0.598411	0.0563301	0.537273	0.186506	0.498029	0.587878	-0.16368	0.0575342	0.567842	-0.0530731
DSFKDELDKYFKNH	BatCoV-GX2013	YIGHLL-MMSS	6	2.69002e-05	2.91235e-05	2.72831e-05	0	2	580	745	3	3	306	1229	0.810945	0.517864	0.916939	118.411	0.929306	0.948015	1.02448	1.22339	0.863942	1.12394
DSFKDELDKYFKNH	BatCoV-GX2013	YIGHLL-MTRN	7	5.98672e-05	5.96723e-05	6.62493e-05	0	4	706	2133	8	20	932	2637	0.668363	3.2013	0.852257	0.830438	0.96402	0.932221	1.12012	1.17226	0.76031	1.14619
DSFKDELDKYFKNH	BatCoV-GX2013	YIGHLL-MTRS	6	1.78326e-06	2.98923e-07	6.61341e-06	1	0	10	2	0	0	1	428	0.353261	1.23406	0.483891	47.0284	0.710775	0.992318	0.422429	1.36681	0.418576	0.894621
DSFKDELDKYFKNH	BatCoV-GX2013	YIGHLL-MTSN	6	6.79799e-05	3.30835e-05	8.43685e-05	2	66	664	745	1	954	390	3680	0.906338	0.700114	0.41454	120.93	0.898153	0.868918	0.938651	0.967337	0.660439	0.952994
DSFKDELDKYFKNH	BatCoV-GX2013	YIGHLV-LMRN	6	1.02755e-05	1.74824e-05	1.17932e-05	2	0	702	3	0	1	309	223	0.921327	49.0539	0.863505	1.25969	0.748107	0.857519	0.52528	0.930434	0.892416	0.727857
DSFKDELDKYFKNH	BatCoV-GX2013	YIGHLV-LMSN	5	6.49817e-05	6.58993e-05	7.20714e-05	3	4	889	2217	6	15	1097	2734	0.817916	1.41682	0.746824	2.02504	0.957212	0.928768	1.10136	1.16109	0.78237	1.13122
DSFKDELDKYFKNH	BatCoV-GX2013	YIGHLV-LMSS	4	8.78515e-06	8.17947e-07	2.6204e-06	0	0	33	0	3	1	26	120	0.805858	0.61703	0.96007	49.5478	0.726043	0.897781	0.464493	1.06077	0.882964	0.762632
DSFKDELDKYFKNH	BatCoV-GX2013	YIGHLV-LTRN	5	1.0931e-05	1.69948e-05	1.21683e-05	569	1	171	310	0	0	319	231	0.80564	2.87947	0.926347	0.419896	0.54442	0.858764	-0.0358751	0.934465	0.865994	0.449295
DSFKDELDKYFKNH	BatCoV-GX2013	YIGHLV-LTRS	4	1.84245e-05	1.66232e-05	1.01565e-06	546	0	409	7	0	2	34	4	0.528174	39.0786	0.935991	26.0336	0.396225	0.721605	-0.444146	0.490443	0.732083	0.0231482
DSFKDELDKYFKNH	BatCoV-GX2013	YIGHLV-LTSN	4	1.36225e-05	1.69037e-05	7.83477e-06	0	0	219	582	0	8	1	498	0.704048	27.3961	0.689539	0.139965	0.9595	0.983853	1.10766	1.33941	0.696794	1.22354
DSFKDELDKYFKNH	BatCoV-GX2013	YIGHLV-MMRN	7	3.64168e-05	2.61153e-05	3.37453e-05	2	0	608	559	3	89	195	1743	0.87294	1.95725	0.476966	189.373	0.910669	0.947062	0.973134	1.22031	0.674953	1.09672
DSFKDELDKYFKNH	BatCoV-GX2013	YIGHLV-MMRS	6	1.00425e-05	1.71517e-05	1.11044e-05	3	165	154	432	1	2	126	497	0.784299	62.7057	0.830355	76.4211	0.847561	0.94471	0.799273	1.21269	0.807327	1.00598
DSFKDELDKYFKNH	BatCoV-GX2013	YIGHLV-MMSN	6	3.37463e-05	5.4589e-05	2.20784e-05	1	4	615	1989	3	8	184	1099	0.847242	14.985	0.517963	0.693564	0.965608	0.957043	1.12449	1.25262	0.682603	1.18855
DSFKDELDKYFKNH	BatCoV-GX2013	YIGHLV-MMSS	5	4.46135e-05	3.9054e-05	3.30755e-05	2	1	747	1039	2	7	335	1551	0.87227	54.5133	0.924631	83.0795	0.933069	0.954239	1.03485	1.24354	0.898451	1.13919
DSFKDELDKYFKNH	BatCoV-GX2013	YIGHLV-MTRN	6	5.03927e-06	1.21839e-05	5.71227e-06	0	0	272	276	0	4	165	77	0.816205	25.2982	0.478511	17.6356	0.916283	0.820618	0.988601	0.810975	0.647358	0.899788
DSFKDELDKYFKNH	BatCoV-GX2013	YIGHLV-MTSN	5	5.34431e-06	1.47231e-05	3.96654e-06	0	0	594	0	0	0	1	256	0.403998	22.8301	0.729355	63.4043	0.748406	0.987294	0.526102	1.35055	0.566677	0.938327
DSFKDELDKYFKNH	BatCoV-GX2013	YIGHML-LMRN	6	9.4375e-05	6.89016e-05	6.69655e-05	8	5	974	2258	10	152	697	2939	0.638466	3.797	0.783366	5.92234	0.953344	0.927682	1.0907	1.15757	0.710916	1.12414
DSFKDELDKYFKNH	BatCoV-GX2013	YIGHML-LMRS	5	3.11496e-06	7.61771e-07	4.91457e-06	2	0	29	1	0	2	4	310	0.899789	127.108	0.800497	106.234	0.693093	0.983728	0.373717	1.33901	0.850143	0.856362
DSFKDELDKYFKNH	BatCoV-GX2013	YIGHML-LMSN	5	1.1729e-05	1.44636e-05	4.34884e-06	4	347	129	59	1	1	3	275	0.571333	289.387	0.82164	21.8346	0.595433	0.976797	0.104665	1.31657	0.696487	0.710617
DSFKDELDKYFKNH	BatCoV-GX2013	YIGHML-LMSS	4	2.11612e-05	1.9673e-05	1.41633e-05	333	50	412	210	3	2	116	711	0.496253	32.3941	0.95932	43.0394	0.598707	0.955919	0.113685	1.24898	0.727786	0.681334
DSFKDELDKYFKNH	BatCoV-GX2013	YIGHML-LTRN	5	2.16651e-05	2.76133e-05	2.1975e-05	0	0	523	743	3	43	32	1318	0.749324	73.4266	0.737454	36.6709	0.934982	0.969107	1.04011	1.29168	0.743389	1.16589
DSFKDELDKYFKNH	BatCoV-GX2013	YIGHML-LTRS	4	7.79155e-06	7.96578e-06	1.36096e-06	0	0	35	360	0	4	1	82	0.529482	99.3418	0.557456	39.0503	0.985308	0.937999	1.17876	1.19097	0.543469	1.18487
DSFKDELDKYFKNH	BatCoV-GX2013	YIGHML-LTSN	4	9.58697e-06	5.54896e-06	1.01097e-05	2	0	176	59	0	1	115	454	0.85556	0.822707	0.775916	112.532	0.838794	0.948561	0.775119	1.22516	0.815738	1.00014
DSFKDELDKYFKNH	BatCoV-GX2013	YIGHML-LTSS	3	7.66713e-06	1.30274e-05	2.29149e-06	0	0	524	2	0	2	14	122	0.944597	132.661	0.75228	298.966	0.750124	0.948004	0.530837	1.22336	0.848438	0.877098
DSFKDELDKYFKNH	BatCoV-GX2013	YIGHML-MMRN	7	0.000134706	0.000162837	0.000144987	710	43	1975	5294	9	175	1393	6762	0.541054	0.530801	0.808388	1.9718	0.889994	0.94688	0.916175	1.21972	0.674721	1.06795
DSFKDELDKYFKNH	BatCoV-GX2013	YIGHML-MMRS	6	2.02912e-05	2.22266e-05	1.16461e-05	5	0	468	536	4	16	88	579	0.722879	0.116246	0.642665	103.574	0.91979	0.940283	0.998261	1.19836	0.682772	1.09831
DSFKDELDKYFKNH	BatCoV-GX2013	YIGHML-MMSN	6	3.69859e-05	3.8644e-05	3.99248e-05	5	0	840	901	2	8	478	1744	0.886698	27.5812	0.836932	71.8023	0.918618	0.94632	0.995034	1.21791	0.861815	1.10647
DSFKDELDKYFKNH	BatCoV-GX2013	YIGHML-MMSS	5	2.35402e-05	3.79513e-05	2.67109e-05	686	134	153	1131	3	493	220	769	0.924829	117.606	0.80431	22.0446	0.712238	0.770671	0.426462	0.649284	0.86457	0.537873
DSFKDELDKYFKNH	BatCoV-GX2013	YIGHML-MTRN	6	1.72807e-05	9.4909e-06	2.09449e-05	2	34	98	307	2	107	365	593	0.875003	54.9157	0.851639	122.89	0.920416	0.854334	0.999987	0.920124	0.863321	0.960055
DSFKDELDKYFKNH	BatCoV-GX2013	YIGHML-MTRS	5	9.03037e-06	1.2641e-06	1.40331e-05	0	0	51	0	0	1	213	537	0.774593	82.682	0.576134	33.1718	0.733479	0.931096	0.484979	1.16862	0.675364	0.8268
DSFKDELDKYFKNH	BatCoV-GX2013	YIGHML-MTSN	5	2.59001e-05	3.00042e-05	2.0934e-05	936	100	509	183	0	80	307	728	0.930333	50.1851	0.908232	221.285	0.452401	0.891106	-0.289383	1.03916	0.919282	0.37489
DSFKDELDKYFKNH	BatCoV-GX2013	YIGHML-MTSS	4	9.21835e-06	7.07492e-06	8.74288e-06	0	0	186	125	1	7	5	550	0.881122	29.0004	0.511932	63.4043	0.890446	0.981038	0.91742	1.3303	0.696527	1.12386
DSFKDELDKYFKNH	BatCoV-GX2013	YIGHMV-LMRN	5	4.61646e-06	1.68435e-07	8.65224e-06	0	0	6	1	2	156	3	372	0.737655	0.104913	0.93675	6.29844	0.720362	0.818668	0.448843	0.804662	0.837203	0.626753
DSFKDELDKYFKNH	BatCoV-GX2013	YIGHMV-LMRS	4	4.59452e-06	7.43589e-08	4.31992e-06	0	0	3	0	2	1	48	193	0.764363	13.5747	0.738795	102.875	0.654107	0.924289	0.266311	1.14659	0.751579	0.706448
DSFKDELDKYFKNH	BatCoV-GX2013	YIGHMV-LMSN	4	2.58128e-05	3.16503e-05	9.92408e-06	6	33	1082	193	3	2	175	332	0.804968	32.5792	0.480043	14.6964	0.798382	0.901559	0.663786	1.073	0.642505	0.868394
DSFKDELDKYFKNH	BatCoV-GX2013	YIGHMV-LMSS	3	1.04889e-05	1.02886e-05	1.34213e-05	0	0	361	68	0	0	32	816	0.752496	25.545	0.811504	18.0555	0.816778	0.988089	0.714467	1.35312	0.782	1.0338
DSFKDELDKYFKNH	BatCoV-GX2013	YIGHMV-LTRN	4	1.42856e-06	1.73504e-07	4.21225e-06	0	0	7	0	0	0	156	0	0.496573	46.2772	0.741323	8.39792	0.681522	0.738911	0.34184	0.546468	0.618948	0.444154
DSFKDELDKYFKNH	BatCoV-GX2013	YIGHMV-LTSN	3	2.30751e-06	1.99778e-07	2.53949e-06	1	0	6	2	0	3	2	158	0.814574	401.069	0.785429	39.0503	0.702529	0.968016	0.399714	1.28814	0.800002	0.843928
DSFKDELDKYFKNH	BatCoV-GX2013	YIGHMV-LTSS	2	2.19693e-05	2.07289e-05	1.43274e-05	2	257	336	250	4	3	457	121	0.607299	0.0640979	0.895272	0.059706	0.747491	0.789858	0.523581	0.711396	0.751286	0.617489
DSFKDELDKYFKNH	BatCoV-GX2013	YIGHMV-MMRN	6	6.97249e-06	7.99229e-06	1.2858e-05	0	0	13	389	0	4	131	601	0.900368	46.0716	0.870278	95.7363	0.992711	0.952836	1.19916	1.239	0.885323	1.21908
DSFKDELDKYFKNH	BatCoV-GX2013	YIGHMV-MMRS	5	1.06019e-05	1.13202e-05	1.55696e-05	0	1	57	501	0	2	88	855	0.875378	46.3544	0.974289	381.686	0.983566	0.974885	1.17396	1.31038	0.924834	1.24217
DSFKDELDKYFKNH	BatCoV-GX2013	YIGHMV-MMSN	5	2.9532e-05	3.85892e-05	2.4313e-05	2	3	286	1592	2	10	82	1422	0.754481	26.0835	0.910894	3.75599	0.977528	0.979024	1.15733	1.32378	0.832687	1.24055
DSFKDELDKYFKNH	BatCoV-GX2013	YIGHMV-MMSS	4	6.77934e-06	7.73081e-06	3.18242e-07	2	0	198	142	0	1	2	16	0.885396	55.9029	0.879926	68.863	0.889739	0.833736	0.915472	0.853443	0.882661	0.884458
DSFKDELDKYFKNH	BatCoV-GX2013	YIGHMV-MTRN	5	4.71019e-06	7.5846e-06	1.78538e-06	0	0	306	0	0	1	21	78	0.917327	14.8087	0.779921	65.2939	0.746939	0.919638	0.522061	1.13153	0.848624	0.826795
DSFKDELDKYFKNH	BatCoV-GX2013	YIGHMV-MTRS	4	6.13209e-06	5.0967e-06	6.80412e-06	0	3	117	107	0	1	49	355	0.882739	4.62772	0.983782	5.45865	0.899908	0.964302	0.943488	1.27612	0.933261	1.1098
DSFKDELDKYFKNH	BatCoV-GX2013	YIGHMV-MTSN	4	3.28193e-05	2.24087e-05	2.99784e-05	2	0	433	591	2	4	228	1541	0.88102	64.3082	0.652988	0.976035	0.931198	0.965825	1.02969	1.28105	0.767004	1.15537
DSFKDELDKYFKNH	BatCoV-GX2013	YIGHMV-MTSS	3	2.26793e-05	2.72943e-05	2.34191e-05	3	1	323	975	3	312	61	1046	0.851906	74.6606	0.816014	2.21758	0.961974	0.855399	1.11448	0.923571	0.83396	1.01903
DSFKDELDKYFKNH	BatCoV-GX2013	YIGSLL-LMRN	6	1.10315e-06	2.01472e-06	1.40408e-06	0	1	65	19	0	0	52	0	0.644626	101.81	0.890678	91.5374	0.82328	0.719377	0.732378	0.483233	0.767652	0.607806
DSFKDELDKYFKNH	BatCoV-GX2013	YIGSLL-LMRS	5	2.72059e-05	2.25042e-05	2.87304e-05	4	0	315	743	1	3	496	992	0.869932	19.7924	0.855646	373.708	0.952884	0.919521	1.08943	1.13115	0.862789	1.11029
DSFKDELDKYFKNH	BatCoV-GX2013	YIGSLL-LMSN	5	2.29281e-05	1.45134e-05	2.8098e-05	3	15	495	90	3	44	620	683	0.68356	29.9877	0.929072	152.002	0.798089	0.866478	0.662977	0.959436	0.806316	0.811206
DSFKDELDKYFKNH	BatCoV-GX2013	YIGSLL-LMSS	4	1.17642e-05	1.1669e-05	1.11986e-05	2	0	372	123	2	3	188	392	0.595053	49.9794	0.922788	0.735563	0.844683	0.911454	0.791343	1.10504	0.758921	0.948189
DSFKDELDKYFKNH	BatCoV-GX2013	YIGSLL-LTSS	3	4.17375e-05	3.12086e-05	4.40613e-05	1	2	320	1177	2	13	629	1742	0.906389	110.448	0.74765	122.47	0.96861	0.933898	1.13276	1.17769	0.827019	1.15523
DSFKDELDKYFKNH	BatCoV-GX2013	YIGSLL-MMRN	7	1.02708e-05	7.10785e-06	7.03191e-06	2	0	114	216	2	2	7	440	0.838933	1.52658	0.624291	24.354	0.939886	0.977295	1.05362	1.31818	0.731612	1.1859
DSFKDELDKYFKNH	BatCoV-GX2013	YIGSLL-MMRS	6	3.47215e-05	7.85441e-05	3.22031e-05	1653	10	1012	1722	6	8	386	1399	0.650081	23.4471	0.858238	45.7687	0.656488	0.940004	0.272872	1.19746	0.754159	0.735167
DSFKDELDKYFKNH	BatCoV-GX2013	YIGSLL-MMSN	6	1.12311e-05	1.25504e-05	1.03775e-05	1	46	9	557	1	7	53	572	0.981711	1.02104	0.771517	110.433	0.958084	0.966437	1.10376	1.28303	0.876614	1.19339
DSFKDELDKYFKNH	BatCoV-GX2013	YIGSLL-MMSS	5	9.90935e-05	3.67199e-05	4.19064e-05	14	0	891	734	1	232	243	2024	0.275834	0.650007	0.867168	148.083	0.898809	0.919976	0.940459	1.13262	0.571501	1.03654
DSFKDELDKYFKNH	BatCoV-GX2013	YIGSLL-MTRN	6	9.81464e-06	1.74937e-05	5.2919e-06	1	0	407	375	1	1	10	324	0.612697	49.715	0.873969	46.6085	0.910579	0.97606	0.972885	1.31418	0.743333	1.14353
DSFKDELDKYFKNH	BatCoV-GX2013	YIGSLL-MTRS	5	2.0376e-06	4.95726e-08	3.21319e-06	0	0	2	0	0	0	119	0	0.448108	0.61703	0.524532	18.4754	0.643441	0.735656	0.236928	0.53593	0.48632	0.386429
DSFKDELDKYFKNH	BatCoV-GX2013	YIGSLL-MTSN	5	6.83921e-05	6.80699e-05	5.73236e-05	291	3	783	2292	5	23	276	3208	0.81214	0.340717	0.872446	0.296554	0.89685	0.974501	0.935063	1.30913	0.842293	1.1221
DSFKDELDKYFKNH	BatCoV-GX2013	YIGSLL-MTSS	4	1.59426e-06	4.45037e-08	2.88034e-07	0	0	1	1	0	1	10	0	0.946827	8.63842	0.533477	0.419896	0.705603	0.632826	0.408182	0.203043	0.740152	0.305612
DSFKDELDKYFKNH	BatCoV-GX2013	YIGSLV-LMRN	5	2.48933e-05	1.6604e-05	2.75581e-05	2	1	523	182	3	4	242	1358	0.793318	46.5417	0.845348	47.6582	0.848855	0.958859	0.802836	1.2585	0.819333	1.03067
DSFKDELDKYFKNH	BatCoV-GX2013	YIGSLV-LMRS	4	1.59696e-05	3.01975e-06	1.66158e-05	0	1	61	75	3	2	249	637	0.852846	30.9886	0.5526	0.0142568	0.915253	0.924712	0.985762	1.14795	0.702723	1.06686
DSFKDELDKYFKNH	BatCoV-GX2013	YIGSLV-LMSN	4	2.67608e-05	2.80342e-05	3.5762e-05	3	1	609	653	3	7	154	2042	0.797231	44.8669	0.750596	2.2612	0.918286	0.978178	0.994118	1.32104	0.773914	1.15758
DSFKDELDKYFKNH	BatCoV-GX2013	YIGSLV-LMSS	3	5.79817e-06	9.03248e-06	3.30907e-06	0	0	261	130	1	4	40	139	0.935623	0.00153681	0.818975	0.00548436	0.872836	0.911546	0.868904	1.10533	0.877299	0.987119
DSFKDELDKYFKNH	BatCoV-GX2013	YIGSLV-LTRN	4	9.67505e-07	2.23077e-07	5.6561e-07	0	0	9	0	0	0	1	35	0.454041	0.308515	0.978248	20.155	0.690087	0.920498	0.365435	1.13431	0.716145	0.749874
DSFKDELDKYFKNH	BatCoV-GX2013	YIGSLV-LTRS	3	5.31263e-06	3.57155e-06	3.37538e-06	0	0	90	68	0	5	51	124	0.85365	117.236	0.714817	77.6808	0.893349	0.90392	0.925419	1.08065	0.784234	1.00303
DSFKDELDKYFKNH	BatCoV-GX2013	YIGSLV-LTSS	2	5.85658e-07	2.47863e-08	4.00109e-07	0	0	1	0	0	0	0	26	0.715234	145.619	0.506139	128.068	0.630106	0.902891	0.200191	1.07732	0.610686	0.638753
DSFKDELDKYFKNH	BatCoV-GX2013	YIGSLV-MMRN	6	2.29701e-05	2.79877e-05	1.17681e-05	3	1	382	936	3	2	192	422	0.866019	34.1423	0.729157	134.157	0.955259	0.912424	1.09598	1.10818	0.797588	1.10208
DSFKDELDKYFKNH	BatCoV-GX2013	YIGSLV-MMSN	5	6.18562e-06	2.75532e-06	7.73058e-06	0	0	34	97	0	1	93	338	0.709726	157.343	0.878445	113.372	0.953264	0.943541	1.09048	1.20891	0.794086	1.1497
DSFKDELDKYFKNH	BatCoV-GX2013	YIGSLV-MMSS	4	0	0	0	0	0	0	0	0	0	0	0	0.496573	0.308515	0.478511	0.419896	0.612957	0.493174	0.152944	-0.249049	0.487542	-0.0480529
DSFKDELDKYFKNH	BatCoV-GX2013	YIGSLV-MTRN	5	1.99589e-06	6.16308e-07	3.20813e-06	0	0	1	30	0	1	11	188	0.790225	5.55327	0.9207	106.234	0.957451	0.969994	1.10202	1.29455	0.855463	1.19828
DSFKDELDKYFKNH	BatCoV-GX2013	YIGSLV-MTSN	4	1.62392e-05	1.10424e-05	1.21599e-05	1	2	142	378	2	13	299	248	0.967687	43.0378	0.579539	0.58941	0.95518	0.849103	1.09576	0.903189	0.773613	0.999475
DSFKDELDKYFKNH	BatCoV-GX2013	YIGSLV-MTSS	3	7.06567e-06	5.81181e-06	2.95063e-06	0	1	5	287	0	4	12	166	0.984768	30.5871	0.895901	11.3372	0.991768	0.956107	1.19656	1.24959	0.940335	1.22307
DSFKDELDKYFKNH	BatCoV-GX2013	YIGSML-LMRN	5	5.96814e-06	8.52648e-06	5.80999e-07	0	0	344	0	0	0	1	36	0.516988	71.7812	0.402795	32.7519	0.74727	0.922345	0.522974	1.14029	0.459891	0.831633
DSFKDELDKYFKNH	BatCoV-GX2013	YIGSML-LMRS	4	4.25418e-05	3.85711e-05	5.45103e-05	1051	416	257	402	2048	668	140	133	0.347595	1.20457	0.513351	34.0716	0.491732	0.300529	-0.181029	-0.872691	0.430473	-0.52686
DSFKDELDKYFKNH	BatCoV-GX2013	YIGSML-LMSN	4	2.3867e-05	1.95214e-05	2.39298e-05	0	0	397	491	1	13	352	921	0.946099	0.481552	0.931735	0.489879	0.9277	0.927842	1.02005	1.15809	0.938917	1.08907
DSFKDELDKYFKNH	BatCoV-GX2013	YIGSML-LMSS	3	1.54293e-05	6.02284e-06	7.01464e-06	3	1	137	130	5	146	69	158	0.790402	74.6606	0.928253	129.888	0.898805	0.714224	0.940448	0.466549	0.859328	0.703499
DSFKDELDKYFKNH	BatCoV-GX2013	YIGSML-LTRN	4	5.17205e-05	5.8043e-05	4.11088e-05	11	570	737	1173	3	374	477	1393	0.509465	34.6511	0.596562	229.543	0.820538	0.848588	0.724824	0.901523	0.553014	0.813174
DSFKDELDKYFKNH	BatCoV-GX2013	YIGSML-LTRS	3	2.33346e-05	2.42885e-05	2.77312e-05	1	0	211	966	4	5	169	1495	0.855966	0.691321	0.942481	53.0749	0.974126	0.968607	1.14796	1.29005	0.899223	1.21901
DSFKDELDKYFKNH	BatCoV-GX2013	YIGSML-LTSN	3	1.55343e-05	1.82299e-05	6.66025e-06	2	63	287	470	0	6	5	417	0.878066	0.275134	0.966683	131.218	0.898765	0.98173	0.940338	1.33254	0.922374	1.13644
DSFKDELDKYFKNH	BatCoV-GX2013	YIGSML-LTSS	2	1.66872e-05	2.66825e-05	1.09663e-05	1	128	321	761	1	2	24	667	0.772942	16.0428	0.736998	0.266833	0.900946	0.98299	0.946346	1.33662	0.75497	1.14148
DSFKDELDKYFKNH	BatCoV-GX2013	YIGSML-MMRN	6	6.11336e-05	6.52028e-05	4.80843e-05	8	1	1368	1581	3	24	387	2414	0.798235	4.69066	0.794333	29.9246	0.922859	0.960833	1.00672	1.26489	0.796284	1.1358
DSFKDELDKYFKNH	BatCoV-GX2013	YIGSML-MMRS	5	2.84639e-05	2.62218e-05	1.89898e-05	4	0	286	968	2	6	140	979	0.795648	53.9901	0.899061	93.3569	0.964969	0.962491	1.12273	1.27026	0.847355	1.19649
DSFKDELDKYFKNH	BatCoV-GX2013	YIGSML-MMSN	5	2.82237e-05	1.90868e-05	4.59856e-05	2	0	260	640	1	173	817	1351	0.788239	85.2062	0.829593	118.621	0.955374	0.872625	1.0963	0.979336	0.808916	1.03782
DSFKDELDKYFKNH	BatCoV-GX2013	YIGSML-MMSS	4	1.91652e-05	2.31022e-05	3.18232e-05	2	2	395	671	2	5	111	1865	0.86808	87.8651	0.983962	0.447347	0.940408	0.982284	1.05506	1.33433	0.926021	1.1947
DSFKDELDKYFKNH	BatCoV-GX2013	YIGSML-MTRN	5	5.12871e-05	1.54054e-05	1.37038e-05	3	11	406	253	2	2	127	663	0.351714	0.492823	0.371953	0.889889	0.875344	0.953447	0.875815	1.24098	0.361834	1.0584
DSFKDELDKYFKNH	BatCoV-GX2013	YIGSML-MTSN	4	2.55906e-05	3.79881e-05	1.56396e-05	1	1	469	1335	4	12	75	866	0.887201	10.1604	0.909787	0.164867	0.961933	0.962558	1.11436	1.27047	0.898494	1.19242
DSFKDELDKYFKNH	BatCoV-GX2013	YIGSML-MTSS	3	1.71203e-05	2.22383e-05	8.45113e-06	1	0	390	637	1	5	142	293	0.799014	24.8575	0.872464	45.7687	0.940351	0.908509	1.05491	1.0955	0.835739	1.0752
DSFKDELDKYFKNH	BatCoV-GX2013	YIGSMV-LMRN	4	2.56263e-05	3.13355e-05	2.15124e-05	2	0	537	913	1	78	365	665	0.863834	111.242	0.890367	1.31267	0.942177	0.87735	1.05994	0.994631	0.877101	1.02728
DSFKDELDKYFKNH	BatCoV-GX2013	YIGSMV-LMRS	3	1.04188e-05	6.25767e-06	1.6404e-05	0	0	52	252	0	1	335	477	0.942113	23.4471	0.889236	58.1556	0.972705	0.900909	1.14404	1.0709	0.915675	1.10747
DSFKDELDKYFKNH	BatCoV-GX2013	YIGSMV-LMSN	3	7.7664e-06	7.08963e-06	9.68724e-06	1	1	177	135	1	3	70	502	0.846078	33.0111	0.941814	91.1175	0.893643	0.960795	0.926227	1.26477	0.893946	1.0955
DSFKDELDKYFKNH	BatCoV-GX2013	YIGSMV-LMSS	2	1.20259e-05	8.46374e-06	1.13467e-05	0	0	71	340	2	3	161	449	0.808039	109.214	0.639371	4.19896	0.973596	0.926082	1.1465	1.15239	0.723705	1.14944
DSFKDELDKYFKNH	BatCoV-GX2013	YIGSMV-LTRN	3	5.18126e-07	0	0	0	0	0	0	0	0	0	0	0.431913	0.308515	0.966536	0.419896	0.612957	0.493174	0.152944	-0.249049	0.699225	-0.0480529
DSFKDELDKYFKNH	BatCoV-GX2013	YIGSMV-LTRS	2	4.57733e-06	3.10238e-06	6.39882e-06	0	0	13	141	0	1	30	362	0.870777	50.5965	0.979255	28.9728	0.980721	0.973942	1.16613	1.30733	0.925016	1.23673
DSFKDELDKYFKNH	BatCoV-GX2013	YIGSMV-LTSN	2	6.71189e-06	4.7585e-06	5.91158e-06	0	0	118	93	0	0	32	328	0.844565	74.3521	0.984806	29.8126	0.897944	0.97204	0.938078	1.30117	0.914686	1.11962
DSFKDELDKYFKNH	BatCoV-GX2013	YIGSMV-LTSS	1	3.85529e-06	1.64668e-06	2.60734e-06	0	0	2	81	2	1	94	1	0.4987	0.205677	0.434189	0.419896	0.981679	0.701569	1.16876	0.425582	0.466444	0.797173
DSFKDELDKYFKNH	BatCoV-GX2013	YIGSMV-MMRN	5	5.07609e-06	1.46132e-06	3.54027e-06	0	0	16	54	0	1	29	178	0.634832	55.5327	0.971407	18.6854	0.949826	0.952126	1.08101	1.2367	0.80312	1.15886
DSFKDELDKYFKNH	BatCoV-GX2013	YIGSMV-MMRS	4	5.82337e-06	1.09459e-06	8.47034e-06	0	0	2	53	2	0	183	227	0.689508	84.5331	0.729899	0.00468634	0.97274	0.88049	1.14414	1.0048	0.709704	1.07447
DSFKDELDKYFKNH	BatCoV-GX2013	YIGSMV-MMSN	4	1.69549e-05	2.4846e-05	6.36944e-06	5	459	37	536	0	3	84	263	0.882402	0.743771	0.717	278.811	0.768863	0.932535	0.582461	1.17328	0.799701	0.877871
DSFKDELDKYFKNH	BatCoV-GX2013	YIGSMV-MTRN	4	1.7771e-05	1.95649e-05	2.81351e-05	1	2	69	902	2	6	147	1561	0.902876	53.6045	0.875216	1.17685	0.987871	0.9745	1.18582	1.30913	0.889046	1.24748
DSFKDELDKYFKNH	BatCoV-GX2013	YIGSMV-MTSN	3	3.5092e-06	2.32712e-06	5.79145e-06	0	0	74	25	0	2	0	374	0.973504	233.237	0.483891	51.2273	0.83962	0.988589	0.777395	1.35474	0.728698	1.06607
DSFKDELDKYFKNH	BatCoV-GX2013	YIGSMV-MTSS	2	2.91101e-06	1.41965e-06	9.03688e-06	0	0	0	72	502	0	2	0	0.528206	6.1703	0.717065	1.46964	0.982491	0.251546	1.171	-1.03126	0.622636	0.0698688
DSFKDELDKYFKNH	BatCoV-GX2013	YIVHLL-LMRN	8	3.25286e-05	1.90195e-05	3.92099e-05	1	1	430	422	2	264	544	1282	0.785563	0.671375	0.839096	63.2644	0.913717	0.861409	0.98153	0.943028	0.81233	0.962279
DSFKDELDKYFKNH	BatCoV-GX2013	YIVHLL-LMRS	7	5.69287e-05	5.90586e-05	8.71875e-05	8	427	1085	999	2	14	1822	2450	0.545888	26.5686	0.852522	74.3216	0.822171	0.898117	0.729323	1.06186	0.699205	0.895592
DSFKDELDKYFKNH	BatCoV-GX2013	YIVHLL-LMSN	7	0.000121404	8.30575e-05	0.000116921	12	11	2848	609	6	195	1298	5085	0.496634	0.33499	0.744935	3.3353	0.820848	0.934941	0.725678	1.18107	0.620784	0.953375
DSFKDELDKYFKNH	BatCoV-GX2013	YIVHLL-LMSS	6	0.000166906	6.20622e-05	9.56405e-05	1802	437	925	280	781	191	1817	1895	0.351205	78.0543	0.419296	566.86	0.439597	0.622959	-0.324658	0.171102	0.38525	-0.076778
DSFKDELDKYFKNH	BatCoV-GX2013	YIVHLL-LTRN	7	5.72959e-05	2.74956e-05	6.891e-05	4	2	662	557	3	207	1043	2402	0.720051	2.32676	0.701466	193.992	0.903398	0.89773	0.953102	1.06061	0.710758	1.00685
DSFKDELDKYFKNH	BatCoV-GX2013	YIVHLL-LTRS	6	7.3814e-05	7.33087e-05	7.97806e-05	20	2	1588	1707	0	12	1519	2505	0.771557	0.593157	0.847915	0.8088	0.916118	0.91104	0.988147	1.10369	0.809736	1.04592
DSFKDELDKYFKNH	BatCoV-GX2013	YIVHLL-LTSN	6	1.28611e-05	1.49161e-05	2.30475e-05	1110	0	74	9	2	7	574	480	0.870915	100.884	0.680276	70.2066	0.273693	0.862811	-0.781721	0.947565	0.775595	0.0829222
DSFKDELDKYFKNH	BatCoV-GX2013	YIVHLL-LTSS	5	4.53061e-05	3.45019e-05	3.30753e-05	3	59	577	936	9	10	407	1413	0.720051	0.0217097	0.662853	0.044842	0.919887	0.934469	0.998529	1.17954	0.691452	1.08904
DSFKDELDKYFKNH	BatCoV-GX2013	YIVHLL-MMRN	9	6.54422e-05	5.60672e-05	4.71776e-05	3	15	1197	1315	9	15	633	1927	0.750929	0.64082	0.679249	126.209	0.918331	0.932293	0.994242	1.1725	0.715089	1.08337
DSFKDELDKYFKNH	BatCoV-GX2013	YIVHLL-MMRS	8	0.00010997	7.43237e-05	8.26478e-05	6	430	1680	1022	8	82	1531	2579	0.688944	0.3325	0.717935	40.3625	0.814806	0.899445	0.709032	1.06616	0.70344	0.887596
DSFKDELDKYFKNH	BatCoV-GX2013	YIVHLL-MMSN	8	0.000240735	0.000128888	0.000162219	27	12	3560	2028	1818	355	1395	5564	0.36783	0.31153	0.594658	1.71592	0.878963	0.633471	0.885785	0.205132	0.481244	0.545458
DSFKDELDKYFKNH	BatCoV-GX2013	YIVHLL-MMSS	7	0.000122096	8.6272e-05	8.15434e-05	11	98	2423	1179	6	44	1380	2819	0.801908	1.36682	0.477285	4.88946	0.857304	0.915692	0.826113	1.11876	0.639597	0.972434
DSFKDELDKYFKNH	BatCoV-GX2013	YIVHLL-MTRN	8	0.000125631	6.17547e-05	6.6885e-05	7	1	1857	792	7	185	1371	1716	0.316086	0.852735	0.642909	0.804127	0.863489	0.863201	0.843154	0.948829	0.479497	0.895992
DSFKDELDKYFKNH	BatCoV-GX2013	YIVHLL-MTRS	7	5.98301e-05	4.19421e-05	4.56925e-05	3	1	731	1205	3	11	775	1593	0.665343	42.8836	0.636833	183.705	0.94065	0.918963	1.05573	1.12934	0.651088	1.09254
DSFKDELDKYFKNH	BatCoV-GX2013	YIVHLL-MTSN	7	3.36098e-05	2.41845e-05	3.7225e-05	6	3	333	800	3	1006	75	1106	0.886888	18.7008	0.904377	134.157	0.951084	0.732631	1.08448	0.526137	0.895632	0.805306
DSFKDELDKYFKNH	BatCoV-GX2013	YIVHLL-MTSS	6	2.06637e-05	1.76543e-05	2.3216e-05	4	0	708	3	1	4	494	636	0.913344	47.3571	0.546111	183.495	0.745472	0.892849	0.518019	1.04481	0.729728	0.781413
DSFKDELDKYFKNH	BatCoV-GX2013	YIVHLV-LMRN	7	5.04053e-05	3.61518e-05	5.10056e-05	4	0	938	652	2	562	998	903	0.903504	0.316749	0.676566	370.768	0.893823	0.768667	0.926723	0.642798	0.790035	0.78476
DSFKDELDKYFKNH	BatCoV-GX2013	YIVHLV-LMRS	6	3.12657e-05	4.20079e-05	3.32464e-05	0	36	1107	686	2	7	196	1806	0.820995	0.32346	0.853028	1.37421	0.878276	0.972512	0.88389	1.3027	0.837011	1.09329
DSFKDELDKYFKNH	BatCoV-GX2013	YIVHLV-LMSN	6	5.55623e-06	5.48246e-06	8.84266e-06	0	0	78	180	0	8	162	281	0.962344	31.2629	0.957397	17.6356	0.951073	0.90078	1.08445	1.07048	0.95987	1.07746
DSFKDELDKYFKNH	BatCoV-GX2013	YIVHLV-LMSS	5	2.22341e-05	3.35166e-05	2.01652e-05	1477	219	191	267	0	1	207	946	0.91562	84.9959	0.621413	111.272	0.402647	0.956772	-0.426456	1.25174	0.768517	0.412644
DSFKDELDKYFKNH	BatCoV-GX2013	YIVHLV-LTRN	6	1.62785e-06	2.32647e-06	2.09458e-06	2	35	52	0	0	1	41	63	0.758174	0.61703	0.967089	2.51938	0.596433	0.880357	0.107421	1.00437	0.862631	0.555893
DSFKDELDKYFKNH	BatCoV-GX2013	YIVHLV-LTRS	5	6.8483e-06	6.77856e-06	6.31449e-06	0	0	217	71	3	1	91	246	0.726229	101.399	0.950399	2.51938	0.845852	0.910846	0.794564	1.10307	0.838314	0.948816
DSFKDELDKYFKNH	BatCoV-GX2013	YIVHLV-LTSN	5	2.09029e-05	2.57711e-05	1.99584e-05	2	74	576	473	0	6	469	467	0.650622	89.963	0.946939	74.7415	0.868751	0.877137	0.857652	0.993943	0.798781	0.925797
DSFKDELDKYFKNH	BatCoV-GX2013	YIVHLV-LTSS	4	4.35995e-05	4.54759e-05	3.77039e-05	2	0	1195	803	2	220	415	1462	0.914285	66.3307	0.772006	432.913	0.893258	0.888551	0.925168	1.03089	0.843146	0.978031
DSFKDELDKYFKNH	BatCoV-GX2013	YIVHLV-MMRN	8	6.67275e-05	7.13212e-05	4.42664e-05	10	297	1306	1533	6	23	621	1753	0.805252	32.4653	0.656419	1.11309	0.873523	0.928916	0.870796	1.16156	0.730836	1.01618
DSFKDELDKYFKNH	BatCoV-GX2013	YIVHLV-MMRS	7	1.24806e-05	2.39432e-05	9.55265e-06	534	2	710	4	0	315	94	87	0.807126	0.462772	0.968983	122.19	0.456617	0.612909	-0.277768	0.138565	0.888054	-0.0696018
DSFKDELDKYFKNH	BatCoV-GX2013	YIVHLV-MMSN	7	2.82556e-06	4.45037e-08	4.59027e-07	0	0	1	1	0	0	17	0	0.364543	44.4262	0.945683	23.0943	0.705603	0.674793	0.408182	0.338902	0.655113	0.373542
DSFKDELDKYFKNH	BatCoV-GX2013	YIVHLV-MMSS	6	3.67727e-05	2.50818e-05	3.15249e-05	6	58	145	1001	0	68	420	1232	0.562032	0.276271	0.945901	44.614	0.954637	0.918768	1.09427	1.12871	0.753967	1.11149
DSFKDELDKYFKNH	BatCoV-GX2013	YIVHLV-MTRN	7	9.25011e-06	4.60471e-06	1.04667e-05	0	0	111	94	0	2	13	655	0.974715	0.860856	0.77938	125.969	0.901952	0.989317	0.949118	1.3571	0.877047	1.15311
DSFKDELDKYFKNH	BatCoV-GX2013	YIVHLV-MTRS	6	1.90962e-06	6.11982e-08	5.38956e-06	1	0	2	0	0	2	29	297	0.901031	9.25545	0.843363	99.9353	0.573621	0.967637	0.044575	1.28692	0.872197	0.665746
DSFKDELDKYFKNH	BatCoV-GX2013	YIVHLV-MTSN	6	3.40919e-05	5.57039e-05	4.14655e-05	5	0	977	1594	4	12	718	1416	0.83136	8.08522	0.926008	89.5779	0.940324	0.914887	1.05483	1.11615	0.878684	1.08549
DSFKDELDKYFKNH	BatCoV-GX2013	YIVHLV-MTSS	5	1.7591e-06	4.65871e-07	5.79838e-06	0	0	18	1	0	0	9	361	0.431913	1.23406	0.688288	9.23772	0.733515	0.98642	0.485079	1.34772	0.560101	0.9164
DSFKDELDKYFKNH	BatCoV-GX2013	YIVHML-LMRN	7	3.18154e-05	4.23699e-05	1.36813e-05	2	3	639	1340	5	16	377	203	0.88447	0.0742364	0.81693	99.0955	0.950507	0.813704	1.08289	0.788592	0.8507	0.93574
DSFKDELDKYFKNH	BatCoV-GX2013	YIVHML-LMRS	6	0.000105438	7.72748e-05	9.65153e-05	8	343	884	2299	8	32	1895	2900	0.796166	43.8297	0.653315	6.78486	0.90821	0.901495	0.966358	1.0728	0.72474	1.01958
DSFKDELDKYFKNH	BatCoV-GX2013	YIVHML-LMSN	6	0.000115428	0.000102687	0.000116864	10	235	2208	2081	7	166	1481	4793	0.787517	0.400241	0.586373	13.9212	0.884568	0.929402	0.901226	1.16314	0.686945	1.03218
DSFKDELDKYFKNH	BatCoV-GX2013	YIVHML-LMSS	5	5.00477e-05	2.9598e-05	5.18632e-05	4	1	888	381	8	9	292	2838	0.841474	0.452165	0.897512	0.432725	0.862638	0.971013	0.840809	1.29784	0.869493	1.06933
DSFKDELDKYFKNH	BatCoV-GX2013	YIVHML-LTRN	6	3.98223e-05	4.10691e-05	5.51844e-05	8	3	1061	740	199	286	702	1788	0.725413	31.0983	0.799831	1.49759	0.891557	0.765928	0.920482	0.633928	0.762622	0.777205
DSFKDELDKYFKNH	BatCoV-GX2013	YIVHML-LTRS	5	5.00026e-05	3.13005e-05	4.92041e-05	2	0	569	871	5	93	690	1872	0.753351	0.33213	0.614776	2.46799	0.937472	0.914522	1.04697	1.11497	0.684063	1.08097
DSFKDELDKYFKNH	BatCoV-GX2013	YIVHML-LTSN	5	5.23227e-05	7.80753e-05	4.50028e-05	750	339	1164	1556	6	10	584	1881	0.84382	0.658401	0.864447	0.106155	0.734463	0.937901	0.487691	1.19065	0.854134	0.839171
DSFKDELDKYFKNH	BatCoV-GX2013	YIVHML-LTSS	4	3.73434e-05	5.85527e-05	2.07444e-05	1507	4	907	935	2	150	285	670	0.63955	43.0687	0.986311	127.439	0.578933	0.853958	0.0592081	0.918906	0.812931	0.489057
DSFKDELDKYFKNH	BatCoV-GX2013	YIVHML-MMRN	8	5.44379e-05	4.61529e-05	6.83514e-05	8	2	1210	812	6	276	756	2785	0.861855	0.573838	0.837236	0.729662	0.890072	0.907233	0.91639	1.09137	0.849545	1.00388
DSFKDELDKYFKNH	BatCoV-GX2013	YIVHML-MMRS	7	9.80033e-05	6.90268e-05	6.60284e-05	8	139	1524	1376	9	233	1331	1672	0.753028	0.638452	0.442107	3.22744	0.884923	0.854511	0.902204	0.920698	0.597568	0.911451
DSFKDELDKYFKNH	BatCoV-GX2013	YIVHML-MMSN	7	8.07488e-05	6.44351e-05	0.000102678	13	114	1407	1324	122	194	1291	4038	0.75674	41.502	0.715152	356.492	0.888719	0.88167	0.912662	1.00862	0.735946	0.96064
DSFKDELDKYFKNH	BatCoV-GX2013	YIVHML-MMSS	6	2.67632e-05	2.65633e-05	1.31679e-05	5	153	406	609	4	3	328	272	0.666031	9.64811	0.851279	0.467884	0.866144	0.852199	0.850468	0.913211	0.758655	0.88184
DSFKDELDKYFKNH	BatCoV-GX2013	YIVHML-MTRN	7	7.20207e-05	5.70631e-05	6.64202e-05	3	54	1400	1053	2	18	861	2782	0.674933	0.298265	0.893032	5.62393	0.888245	0.941936	0.911355	1.20372	0.783982	1.05754
DSFKDELDKYFKNH	BatCoV-GX2013	YIVHML-MTRS	6	2.25769e-05	2.27387e-05	2.39521e-05	0	0	421	624	0	6	149	1288	0.749098	46.9628	0.849624	49.5478	0.936747	0.972444	1.04498	1.30248	0.799361	1.17373
DSFKDELDKYFKNH	BatCoV-GX2013	YIVHML-MTSN	6	4.24081e-05	4.20199e-05	3.70884e-05	4	450	542	786	4	8	448	1610	0.857189	67.2563	0.590209	4.91065	0.806257	0.943229	0.685482	1.2079	0.723699	0.946691
DSFKDELDKYFKNH	BatCoV-GX2013	YIVHML-MTSS	5	2.70801e-05	2.05129e-05	4.52038e-05	6	0	326	627	1	11	520	2011	0.896074	1.03704	0.844735	151.303	0.942968	0.949361	1.06212	1.22775	0.870404	1.14493
DSFKDELDKYFKNH	BatCoV-GX2013	YIVHMV-LMRN	6	1.1362e-05	4.18888e-06	9.32446e-06	0	0	169	0	0	1	217	224	0.92871	13.5747	0.391953	143.185	0.744556	0.878407	0.515497	0.998055	0.660332	0.756776
DSFKDELDKYFKNH	BatCoV-GX2013	YIVHMV-LMRS	5	3.5305e-05	2.49475e-05	4.55752e-05	1	1	522	607	0	5	751	1638	0.891387	0.530799	0.805079	112.812	0.92365	0.926082	1.00889	1.15239	0.848233	1.08064
DSFKDELDKYFKNH	BatCoV-GX2013	YIVHMV-LMSN	5	1.58976e-05	7.189e-06	1.3608e-05	1	0	249	51	1	4	39	810	0.895766	102.55	0.726804	52.487	0.816769	0.980861	0.714442	1.32972	0.811285	1.02208
DSFKDELDKYFKNH	BatCoV-GX2013	YIVHMV-LMSS	4	9.10097e-06	1.99761e-05	1.88789e-06	3	1	513	365	0	2	19	87	0.370457	43.6035	0.846511	60.675	0.893148	0.924077	0.924862	1.1459	0.608484	1.03538
DSFKDELDKYFKNH	BatCoV-GX2013	YIVHMV-LTRN	5	3.22929e-06	3.0552e-06	3.27245e-06	0	3	41	99	4	0	0	208	0.948654	47.717	0.933419	0.0307898	0.937873	0.945858	1.04808	1.21641	0.941036	1.13225
DSFKDELDKYFKNH	BatCoV-GX2013	YIVHMV-LTRS	4	6.71867e-06	2.2736e-06	7.76079e-06	5	6	6	96	0	11	202	137	0.324031	5.20068	0.785001	0.419896	0.924444	0.837656	1.01108	0.866134	0.554516	0.938609
DSFKDELDKYFKNH	BatCoV-GX2013	YIVHMV-LTSN	4	8.92815e-06	1.01594e-05	1.54651e-05	0	0	71	426	0	1	62	895	0.939113	12.5463	0.963428	29.8126	0.97849	0.981902	1.15998	1.3331	0.951271	1.24654
DSFKDELDKYFKNH	BatCoV-GX2013	YIVHMV-LTSS	3	4.79341e-06	2.0441e-06	2.20929e-06	1	0	82	0	0	0	14	119	0.70741	35.3764	0.985843	78.9405	0.728798	0.954976	0.472082	1.24593	0.846626	0.859005
DSFKDELDKYFKNH	BatCoV-GX2013	YIVHMV-MMRN	7	6.67393e-05	4.27914e-05	5.84186e-05	166	2	1013	796	1	633	510	2159	0.549655	47.4552	0.809614	160.4	0.832239	0.849919	0.75706	0.90583	0.679635	0.831445
DSFKDELDKYFKNH	BatCoV-GX2013	YIVHMV-MMRS	6	1.0622e-05	1.31654e-05	1.55755e-05	0	0	170	454	0	2	441	236	0.842928	25.6067	0.937622	159.98	0.959177	0.840052	1.10677	0.873889	0.890275	0.99033
DSFKDELDKYFKNH	BatCoV-GX2013	YIVHMV-MMSN	6	1.42328e-05	8.46286e-06	1.77685e-05	1	0	158	230	1	4	225	754	0.806967	12.8627	0.822017	273.352	0.931594	0.940803	1.03078	1.20005	0.814492	1.11541
DSFKDELDKYFKNH	BatCoV-GX2013	YIVHMV-MMSS	5	2.31084e-05	3.07451e-05	1.2144e-05	0	1	151	1368	3	6	83	633	0.695767	1.65591	0.758164	0.296842	0.98601	0.956253	1.1807	1.25006	0.726966	1.21538
DSFKDELDKYFKNH	BatCoV-GX2013	YIVHMV-MTRN	6	1.02496e-05	4.07286e-06	2.98712e-06	0	0	150	18	1	5	20	152	0.935549	1.33347	0.805909	100.775	0.792623	0.930291	0.647919	1.16602	0.870729	0.906968
DSFKDELDKYFKNH	BatCoV-GX2013	YIVHMV-MTRS	5	2.49511e-06	3.07945e-07	1.08567e-06	1	0	4	10	0	4	25	22	0.752768	0.00180418	0.9501	32.7519	0.845597	0.7986	0.793862	0.739699	0.851434	0.766781
DSFKDELDKYFKNH	BatCoV-GX2013	YIVHMV-MTSN	5	6.47837e-06	1.01379e-05	7.39974e-06	2	0	280	161	2	3	57	375	0.380668	45.6602	0.980074	237.661	0.878197	0.950036	0.883673	1.22994	0.680371	1.0568
DSFKDELDKYFKNH	BatCoV-GX2013	YIVHMV-MTSS	4	6.48341e-06	1.06358e-06	1.53617e-05	0	0	27	20	1	345	28	544	0.904556	0.61703	0.920845	97.8358	0.873882	0.77549	0.871787	0.664884	0.9127	0.768335
DSFKDELDKYFKNH	BatCoV-GX2013	YIVSLL-LMRN	7	4.87268e-05	5.70096e-05	5.18118e-05	4	4	1568	912	5	239	855	1581	0.713832	10.5923	0.656458	0.218052	0.883073	0.867738	0.897108	0.963516	0.685145	0.930312
DSFKDELDKYFKNH	BatCoV-GX2013	YIVSLL-LMRS	6	5.90139e-05	4.60089e-05	5.37766e-05	6	104	1451	353	6	12	1135	1482	0.770575	116.226	0.734772	72.2222	0.800815	0.891578	0.670488	1.04069	0.752674	0.85559
DSFKDELDKYFKNH	BatCoV-GX2013	YIVSLL-LMSN	6	2.64302e-05	2.04334e-05	2.83549e-05	7	221	227	422	0	7	512	936	0.575119	0.437394	0.931316	1.63626	0.812928	0.914568	0.703858	1.11512	0.753217	0.909487
DSFKDELDKYFKNH	BatCoV-GX2013	YIVSLL-LMSS	5	9.92069e-05	0.000100361	5.99955e-05	4	3	1510	3185	9	124	917	2134	0.815868	1.3666	0.606082	145.872	0.951719	0.903523	1.08623	1.07936	0.710975	1.08279
DSFKDELDKYFKNH	BatCoV-GX2013	YIVSLL-LTRN	6	0.000151707	0.000138556	0.000111529	7	2	3322	2844	9	405	1786	3629	0.658774	0.698411	0.740055	111.692	0.907856	0.883708	0.965383	1.01521	0.699415	0.990298
DSFKDELDKYFKNH	BatCoV-GX2013	YIVSLL-LTRS	5	4.79234e-05	5.19027e-05	2.58925e-05	14	480	963	708	9	9	605	600	0.780394	84.5331	0.697434	82.1317	0.781665	0.862336	0.617729	0.946029	0.738914	0.781879
DSFKDELDKYFKNH	BatCoV-GX2013	YIVSLL-LTSN	5	7.38267e-05	8.39575e-05	6.38636e-05	3	4	2281	1383	6	188	791	2535	0.875037	2.71384	0.703444	1.27267	0.886812	0.911981	0.907409	1.10674	0.78924	1.00708
DSFKDELDKYFKNH	BatCoV-GX2013	YIVSLL-LTSS	4	4.05603e-05	2.85088e-05	4.93075e-05	3	1	796	442	1	439	1178	622	0.778599	101.81	0.824501	179.086	0.87937	0.757219	0.886906	0.605737	0.80155	0.746321
DSFKDELDKYFKNH	BatCoV-GX2013	YIVSLL-MMRN	8	0.00012148	9.75555e-05	0.000107483	9	2	2005	2419	16	562	1810	3132	0.560172	53.3217	0.69274	4.46698	0.92575	0.856467	1.01468	0.927029	0.626456	0.970855
DSFKDELDKYFKNH	BatCoV-GX2013	YIVSLL-MMRS	7	0.000118289	0.00012931	0.000112502	10	107	4131	1202	3	122	1792	4020	0.863103	0.656223	0.727764	286.649	0.830703	0.916953	0.75283	1.12284	0.795434	0.937834
DSFKDELDKYFKNH	BatCoV-GX2013	YIVSLL-MMSN	7	5.65181e-05	4.46136e-05	4.22204e-05	6	1	1504	367	3	2	865	1220	0.733541	4.49	0.889811	106.822	0.829387	0.899489	0.749204	1.0663	0.811676	0.907753
DSFKDELDKYFKNH	BatCoV-GX2013	YIVSLL-MMSS	6	5.69406e-05	3.61124e-05	3.88762e-05	1	74	1257	142	0	104	756	1078	0.552779	0.141161	0.848239	0.429024	0.769814	0.875631	0.585081	0.989067	0.700509	0.787074
DSFKDELDKYFKNH	BatCoV-GX2013	YIVSLL-MTRN	7	6.88192e-05	7.87679e-05	6.31384e-05	5	446	1534	1408	1	24	1106	2133	0.794992	0.745953	0.870779	4.42322	0.842384	0.916448	0.785011	1.1212	0.832886	0.953107
DSFKDELDKYFKNH	BatCoV-GX2013	YIVSLL-MTRS	6	4.89461e-05	3.52707e-05	3.22492e-05	12	452	725	206	1	10	812	658	0.774357	0.845953	0.663666	341.796	0.685992	0.863838	0.354154	0.95089	0.719012	0.652522
DSFKDELDKYFKNH	BatCoV-GX2013	YIVSLL-MTSN	6	8.99199e-05	5.27189e-05	6.2052e-05	8	315	1027	915	2	182	673	2636	0.517328	6.07905	0.481528	14.6364	0.835057	0.922592	0.764823	1.14109	0.499428	0.952958
DSFKDELDKYFKNH	BatCoV-GX2013	YIVSLL-MTSS	5	6.71914e-05	7.49297e-05	7.02796e-05	5	1	1874	1440	6	21	944	2879	0.875247	1.63388	0.872199	152.317	0.901008	0.937041	0.946517	1.18787	0.873723	1.06719
DSFKDELDKYFKNH	BatCoV-GX2013	YIVSLV-LMRN	6	9.92951e-06	2.20511e-05	5.55599e-06	3	392	130	377	0	0	171	61	0.713746	26.1621	0.873305	77.1209	0.74593	0.813025	0.519281	0.786396	0.793526	0.652838
DSFKDELDKYFKNH	BatCoV-GX2013	YIVSLV-LMRS	5	5.68508e-05	4.10763e-05	2.2457e-05	1125	45	536	680	3	4	354	830	0.541723	70.0946	0.574895	56.8959	0.567946	0.922484	0.0289406	1.14074	0.558309	0.584842
DSFKDELDKYFKNH	BatCoV-GX2013	YIVSLV-LMSN	5	1.64251e-05	1.42275e-05	1.45563e-05	2	4	426	179	2	3	122	726	0.792335	164.13	0.622324	0.0234143	0.856942	0.957288	0.825117	1.25341	0.70733	1.03926
DSFKDELDKYFKNH	BatCoV-GX2013	YIVSLV-LMSS	4	9.77432e-06	9.99972e-06	1.05329e-05	1	1	331	89	2	105	40	489	0.83667	2.20368	0.869963	9.86756	0.832331	0.877452	0.757314	0.994962	0.853316	0.876138
DSFKDELDKYFKNH	BatCoV-GX2013	YIVSLV-LTRN	5	9.00508e-06	2.91311e-06	4.47239e-06	2	0	115	2	2	1	28	238	0.801218	63.9654	0.934604	32.7519	0.735587	0.947689	0.490787	1.22234	0.867911	0.856562
DSFKDELDKYFKNH	BatCoV-GX2013	YIVSLV-LTRS	4	2.80157e-06	6.75786e-07	1.56645e-06	1	0	26	1	0	0	9	86	0.832615	0.308515	0.542006	10.4974	0.711719	0.949092	0.42503	1.22688	0.687311	0.825955
DSFKDELDKYFKNH	BatCoV-GX2013	YIVSLV-LTSN	4	2.93257e-06	3.05471e-06	8.62277e-06	1	0	118	6	0	2	159	279	0.431913	82.2192	0.506139	102.875	0.758231	0.908247	0.553169	1.09465	0.469026	0.823912
DSFKDELDKYFKNH	BatCoV-GX2013	YIVSLV-LTSS	3	6.68405e-06	3.71794e-07	8.44601e-07	0	0	15	0	0	0	29	4	0.891937	5.55327	0.522254	15.1163	0.706434	0.73361	0.41047	0.529306	0.707096	0.469888
DSFKDELDKYFKNH	BatCoV-GX2013	YIVSLV-MMRN	7	2.93745e-06	7.76973e-06	2.92387e-07	1	0	313	0	0	0	0	19	0.966604	0.61703	0.506139	1.25969	0.744011	0.875876	0.513995	0.989861	0.736371	0.751928
DSFKDELDKYFKNH	BatCoV-GX2013	YIVSLV-MMRS	6	3.89372e-05	1.78889e-05	3.65171e-05	2	2	374	433	4	10	617	1274	0.726623	44.3233	0.806618	0.445544	0.920767	0.916797	1.00095	1.12233	0.766621	1.06164
DSFKDELDKYFKNH	BatCoV-GX2013	YIVSLV-MMSN	6	3.95591e-05	4.39411e-05	3.64105e-05	2	160	487	1380	2	12	629	1246	0.883027	0.249828	0.890535	0.134882	0.921143	0.916216	1.00199	1.12045	0.886781	1.06122
DSFKDELDKYFKNH	BatCoV-GX2013	YIVSLV-MMSS	5	2.27497e-05	2.47636e-05	1.93915e-05	291	55	496	380	1	10	105	1063	0.855857	119.616	0.830191	0.0830882	0.690682	0.970591	0.367074	1.29648	0.843024	0.831776
DSFKDELDKYFKNH	BatCoV-GX2013	YIVSLV-MTRN	6	5.89644e-06	1.293e-05	1.48865e-06	0	1	254	335	0	1	14	71	0.895345	24.0642	0.974316	109.593	0.929218	0.924898	1.02424	1.14856	0.934831	1.0864
DSFKDELDKYFKNH	BatCoV-GX2013	YIVSLV-MTRS	5	1.62847e-05	2.11826e-05	2.33425e-05	516	49	148	512	0	8	320	946	0.864422	0.34174	0.832316	100.075	0.635535	0.937107	0.215145	1.18808	0.848369	0.701613
DSFKDELDKYFKNH	BatCoV-GX2013	YIVSLV-MTSN	5	1.01505e-05	2.1338e-05	1.16666e-05	0	29	45	983	3	5	115	547	0.914556	0.61703	0.86268	3.98901	0.979767	0.942844	1.1635	1.20666	0.888618	1.18508
DSFKDELDKYFKNH	BatCoV-GX2013	YIVSLV-MTSS	4	3.16441e-05	1.45276e-05	5.0663e-05	2	0	263	405	1	11	953	1606	0.78361	1.07087	0.850809	408.139	0.935347	0.910355	1.04112	1.10148	0.817209	1.0713
DSFKDELDKYFKNH	BatCoV-GX2013	YIVSML-LMRN	6	7.16645e-05	7.62727e-05	6.05823e-05	6	179	2107	953	1	87	486	2981	0.831846	4.09511	0.619905	110.485	0.83832	0.952934	0.773813	1.23932	0.725875	1.00657
DSFKDELDKYFKNH	BatCoV-GX2013	YIVSML-LMRS	5	4.41932e-05	2.98875e-05	5.625e-05	4	124	767	367	1	18	868	2110	0.880983	0.535081	0.816517	0.554725	0.817966	0.928809	0.717738	1.16122	0.84875	0.939478
DSFKDELDKYFKNH	BatCoV-GX2013	YIVSML-LMSN	5	0.000100873	9.50397e-05	7.47252e-05	125	141	2494	1404	5	140	937	3042	0.64763	21.916	0.588056	1.70742	0.839198	0.924432	0.776232	1.14705	0.617843	0.961641
DSFKDELDKYFKNH	BatCoV-GX2013	YIVSML-LMSS	4	7.99178e-05	7.01628e-05	6.43347e-05	9	301	1971	633	4	381	783	2356	0.749947	40.8885	0.51144	2.13871	0.792092	0.881005	0.646457	1.00647	0.630693	0.826461
DSFKDELDKYFKNH	BatCoV-GX2013	YIVSML-LTRN	5	5.13465e-05	3.69178e-05	5.18692e-05	4	4	969	646	5	11	461	2543	0.729238	59.6205	0.919399	440.051	0.889972	0.958994	0.916113	1.25894	0.824319	1.08752
DSFKDELDKYFKNH	BatCoV-GX2013	YIVSML-LTRS	4	7.2503e-05	8.72907e-05	5.54488e-05	5	0	1751	2223	4	18	532	2644	0.794757	61.9087	0.809928	15.1163	0.929192	0.955602	1.02416	1.24796	0.802343	1.13606
DSFKDELDKYFKNH	BatCoV-GX2013	YIVSML-LTSN	4	2.63587e-05	1.98602e-05	5.22055e-05	6	0	559	301	3	6	1064	1515	0.667468	0.403366	0.781988	232.832	0.873428	0.900146	0.870535	1.06843	0.724728	0.969482
DSFKDELDKYFKNH	BatCoV-GX2013	YIVSML-LTSS	3	2.87986e-05	2.56895e-05	2.24868e-05	2	4	435	749	4	5	592	412	0.811929	66.5364	0.778828	47.0284	0.940481	0.848216	1.05527	0.900319	0.795378	0.977792
DSFKDELDKYFKNH	BatCoV-GX2013	YIVSML-MMRN	7	0.000141617	9.03683e-05	0.000123036	1851	121	1583	1324	123	900	1221	4656	0.757289	1.92743	0.483514	2.81236	0.605152	0.846269	0.131442	0.894016	0.620401	0.512729
DSFKDELDKYFKNH	BatCoV-GX2013	YIVSML-MMRS	6	0.000135505	7.87192e-05	2.97806e-05	11	47	1668	1820	9	26	606	831	0.354165	1.01364	0.386828	176.496	0.912545	0.879181	0.978303	1.00056	0.370497	0.989431
DSFKDELDKYFKNH	BatCoV-GX2013	YIVSML-MMSN	6	6.85302e-05	4.55688e-05	6.98611e-05	10	434	608	903	3	9	1126	2550	0.559329	2.46092	0.496432	0.358875	0.819996	0.926452	0.723331	1.15359	0.527881	0.93846
DSFKDELDKYFKNH	BatCoV-GX2013	YIVSML-MMSS	5	3.34867e-05	3.7769e-05	2.93402e-05	6	2	677	1058	4	9	357	1265	0.520636	0.117325	0.908027	0.771668	0.936296	0.940277	1.04374	1.19834	0.714331	1.12104
DSFKDELDKYFKNH	BatCoV-GX2013	YIVSML-MTRN	6	9.93921e-05	9.80752e-05	7.30632e-05	1106	86	1982	1704	5	17	1426	2220	0.833467	1.34456	0.658786	0.926618	0.718748	0.903959	0.444397	1.08077	0.746126	0.762585
DSFKDELDKYFKNH	BatCoV-GX2013	YIVSML-MTRS	5	5.09193e-05	5.11665e-05	6.75322e-05	6	265	700	1322	3	116	884	2698	0.586361	0.380851	0.922459	3.26536	0.885885	0.924121	0.904854	1.14604	0.75441	1.02545
DSFKDELDKYFKNH	BatCoV-GX2013	YIVSML-MTSN	5	3.52214e-05	4.7722e-05	3.2657e-05	3	3	1183	927	6	220	446	1075	0.822052	54.7258	0.907145	63.6143	0.901394	0.857551	0.947582	0.930539	0.864598	0.93906
DSFKDELDKYFKNH	BatCoV-GX2013	YIVSML-MTSS	4	4.27256e-05	3.47629e-05	2.73756e-05	4	1	880	653	3	6	414	1042	0.878719	2.39392	0.62233	1.94717	0.8973	0.926915	0.936302	1.15509	0.750525	1.04569
DSFKDELDKYFKNH	BatCoV-GX2013	YIVSMV-LMRN	5	5.43888e-06	2.8052e-06	1.01649e-05	0	33	73	2	0	2	97	488	0.665013	66.485	0.978836	20.9948	0.640448	0.955989	0.228681	1.24921	0.821925	0.738945
DSFKDELDKYFKNH	BatCoV-GX2013	YIVSMV-LMRS	4	4.19155e-05	5.08454e-05	5.46721e-05	4	192	833	1247	1	687	525	1826	0.899009	3.23684	0.884988	121.56	0.892024	0.82617	0.921766	0.82895	0.891998	0.875358
DSFKDELDKYFKNH	BatCoV-GX2013	YIVSMV-LMSN	4	2.42032e-06	2.98091e-06	3.39322e-06	1	0	119	1	0	1	125	0	0.65684	162.279	0.958993	45.5587	0.739109	0.733793	0.500489	0.529899	0.807917	0.515194
DSFKDELDKYFKNH	BatCoV-GX2013	YIVSMV-LMSS	3	5.80103e-07	1.42979e-06	2.07029e-07	0	0	2	70	0	1	7	0	0.496573	1.23406	0.915672	0.209948	0.97897	0.610088	1.1613	0.129435	0.706123	0.645368
DSFKDELDKYFKNH	BatCoV-GX2013	YIVSMV-LTRN	4	2.80204e-05	2.71309e-05	8.7902e-06	0	1	391	883	3	80	65	360	0.576203	13.5747	0.665821	59.6253	0.954081	0.860946	1.09273	0.941529	0.621012	1.01713
DSFKDELDKYFKNH	BatCoV-GX2013	YIVSMV-LTRS	3	8.75933e-06	4.44621e-06	1.62645e-05	0	13	161	4	0	716	124	1	0.421604	8.79268	0.896854	0.0075657	0.72322	0.527433	0.456716	-0.138144	0.659229	0.159286
DSFKDELDKYFKNH	BatCoV-GX2013	YIVSMV-LTSN	3	5.79124e-06	1.50183e-06	7.37991e-06	0	0	59	2	0	0	230	76	0.941587	107.98	0.88281	0.419896	0.75095	0.811436	0.53311	0.781251	0.912199	0.657181
DSFKDELDKYFKNH	BatCoV-GX2013	YIVSMV-LTSS	2	1.55016e-05	1.74054e-05	2.02541e-05	3	83	315	363	1	5	85	1160	0.875559	6.33858	0.854271	50.9474	0.863552	0.978304	0.843328	1.32145	0.864915	1.08239
DSFKDELDKYFKNH	BatCoV-GX2013	YIVSMV-MMRN	6	2.10965e-05	3.68992e-05	1.70122e-05	2	1	1131	447	0	5	246	668	0.865751	41.6838	0.828962	30.0226	0.859523	0.932939	0.832228	1.17459	0.847356	1.00341
DSFKDELDKYFKNH	BatCoV-GX2013	YIVSMV-MMRS	5	1.82209e-05	1.82154e-05	1.54459e-05	0	0	540	245	2	2	171	699	0.826394	65.9341	0.671891	73.0619	0.868734	0.946313	0.857603	1.21788	0.749142	1.03774
DSFKDELDKYFKNH	BatCoV-GX2013	YIVSMV-MMSN	5	1.74338e-05	2.11214e-05	1.33238e-05	1	0	582	339	2	3	265	395	0.871969	163.924	0.72085	215.827	0.883589	0.894941	0.89853	1.05158	0.796409	0.975055
DSFKDELDKYFKNH	BatCoV-GX2013	YIVSMV-MMSS	4	3.72797e-05	6.71032e-05	2.69795e-05	4	124	1644	1152	75	161	373	823	0.746989	32.3229	0.718545	0.877395	0.872614	0.775242	0.868294	0.664081	0.732767	0.766188
DSFKDELDKYFKNH	BatCoV-GX2013	YIVSMV-MTRN	5	3.76597e-05	1.66015e-05	1.92204e-05	0	0	420	314	1	4	354	622	0.784336	96.8737	0.283538	131.218	0.899383	0.909769	0.942042	1.09958	0.533937	1.02081
DSFKDELDKYFKNH	BatCoV-GX2013	YIVSMV-MTRS	4	6.75937e-06	1.26257e-05	5.14803e-06	0	2	126	479	0	1	186	7	0.717511	16.6598	0.952265	0.00335917	0.967631	0.74919	1.13006	0.579745	0.834888	0.854904
DSFKDELDKYFKNH	BatCoV-GX2013	YIVSMV-MTSS	3	1.7152e-05	1.42814e-05	1.4217e-05	0	1	365	264	0	8	51	825	0.861873	0.757776	0.883877	75.5813	0.896222	0.978258	0.933331	1.3213	0.872875	1.12732
DSFKDELDKYFKNH	BatCoV-GX2013	YMGHLL-LMRN	6	1.59458e-05	1.70454e-05	1.94157e-05	1	1	484	254	0	165	267	600	0.872649	39.1814	0.932075	0.143213	0.875757	0.842944	0.876952	0.883252	0.902362	0.880102
DSFKDELDKYFKNH	BatCoV-GX2013	YMGHLL-LMRS	5	1.70922e-05	1.68486e-05	1.78112e-05	0	0	177	632	0	11	332	562	0.936813	0.179897	0.878889	21.8346	0.968254	0.905304	1.13178	1.08513	0.907851	1.10845
DSFKDELDKYFKNH	BatCoV-GX2013	YMGHLL-LMSN	5	1.38528e-05	2.51915e-05	2.38506e-05	0	1	623	493	0	4	472	717	0.682563	15.9657	0.924936	52.1721	0.902905	0.904579	0.951744	1.08278	0.80375	1.01726
DSFKDELDKYFKNH	BatCoV-GX2013	YMGHLL-LMSS	4	4.97559e-05	2.96247e-05	5.26385e-05	6	226	777	190	6	10	624	2307	0.735406	27.0767	0.76329	0.256633	0.736229	0.944778	0.492554	1.21291	0.749348	0.852734
DSFKDELDKYFKNH	BatCoV-GX2013	YMGHLL-LTRN	5	2.0544e-05	1.94493e-05	2.21114e-05	3	0	372	517	1	140	490	412	0.862432	40.9708	0.803718	260.756	0.930712	0.805047	1.02835	0.760567	0.833075	0.89446
DSFKDELDKYFKNH	BatCoV-GX2013	YMGHLL-LTRS	4	6.59971e-06	1.24026e-05	7.59287e-06	2	39	391	79	0	0	141	246	0.827221	40.5697	0.964728	45.3488	0.778131	0.909527	0.607995	1.0988	0.895975	0.853397
DSFKDELDKYFKNH	BatCoV-GX2013	YMGHLL-LTSN	4	5.5338e-05	1.91411e-05	2.47466e-05	2	75	616	85	257	538	125	460	0.517247	0.0423883	0.383217	0.0380879	0.753271	0.530472	0.539506	-0.128303	0.450232	0.205602
DSFKDELDKYFKNH	BatCoV-GX2013	YMGHLL-LTSS	3	1.22515e-05	1.73128e-05	1.20444e-05	0	1	329	463	5	2	328	199	0.799557	0.61703	0.912173	68.0232	0.933201	0.828307	1.03521	0.835868	0.855865	0.935538
DSFKDELDKYFKNH	BatCoV-GX2013	YMGHLL-MMRN	7	4.95799e-05	6.56882e-05	4.75785e-05	2181	2	473	1448	2	256	853	1293	0.711916	51.2696	0.915629	123.554	0.57095	0.850855	0.037216	0.908861	0.813772	0.473038
DSFKDELDKYFKNH	BatCoV-GX2013	YMGHLL-MMRS	6	4.74997e-05	3.8999e-05	4.30218e-05	2	0	1232	428	8	885	464	936	0.771921	0.741161	0.789228	201.55	0.852065	0.727824	0.81168	0.510578	0.780575	0.661129
DSFKDELDKYFKNH	BatCoV-GX2013	YMGHLL-MMSN	6	5.10552e-05	3.4158e-05	7.3307e-05	4	0	957	527	144	189	1443	1843	0.926597	1.35517	0.774656	233.042	0.879235	0.797886	0.886533	0.737384	0.850627	0.811959
DSFKDELDKYFKNH	BatCoV-GX2013	YMGHLL-MMSS	5	1.46935e-05	1.22985e-05	1.55957e-05	1	0	374	153	0	0	312	466	0.897531	52.379	0.908854	80.2002	0.859777	0.904192	0.832927	1.08153	0.903192	0.957228
DSFKDELDKYFKNH	BatCoV-GX2013	YMGHLL-MTRN	6	0.000152815	3.04042e-05	7.98495e-05	15	175	486	665	521	1083	746	2006	0.30358	0.225459	0.511284	0.414991	0.856298	0.637523	0.823342	0.218249	0.407432	0.520795
DSFKDELDKYFKNH	BatCoV-GX2013	YMGHLL-MTRS	5	7.84068e-06	5.32398e-06	1.71863e-05	0	0	214	1	0	1	515	212	0.962905	0.205677	0.894475	30.6524	0.748001	0.826252	0.524988	0.829213	0.92869	0.677101
DSFKDELDKYFKNH	BatCoV-GX2013	YMGHLL-MTSN	5	3.63499e-05	2.83114e-05	4.34893e-05	0	3	523	774	0	11	195	2471	0.967079	79.2702	0.644656	79.9902	0.935697	0.980223	1.04208	1.32766	0.805868	1.18487
DSFKDELDKYFKNH	BatCoV-GX2013	YMGHLL-MTSS	4	3.46019e-05	2.27955e-05	2.51889e-05	1	0	780	175	4	151	353	836	0.740078	104.278	0.798283	0.137385	0.826447	0.864274	0.741104	0.952302	0.769181	0.846703
DSFKDELDKYFKNH	BatCoV-GX2013	YMGHLV-LMRN	5	8.32975e-06	1.0127e-05	1.08907e-05	108	0	202	196	0	1	169	410	0.912611	13.0226	0.806002	0.357601	0.743547	0.927955	0.512716	1.15845	0.859307	0.835585
DSFKDELDKYFKNH	BatCoV-GX2013	YMGHLV-LMRS	4	1.17997e-05	9.70362e-06	2.36883e-05	0	0	125	335	0	2	212	1165	0.934354	5.80008	0.987628	0.839792	0.958514	0.962654	1.10495	1.27078	0.960991	1.18786
DSFKDELDKYFKNH	BatCoV-GX2013	YMGHLV-LMSN	4	1.07722e-07	0	4.30887e-07	0	0	0	0	0	0	0	28	0.496573	0.61703	0.478511	0.419896	0.612957	0.908576	0.152944	1.09572	0.487542	0.624332
DSFKDELDKYFKNH	BatCoV-GX2013	YMGHLV-LTRN	4	1.03403e-05	1.99064e-05	4.67675e-06	1	0	529	344	0	3	31	246	0.937664	53.0029	0.920036	89.018	0.890246	0.958405	0.916868	1.25703	0.92885	1.08695
DSFKDELDKYFKNH	BatCoV-GX2013	YMGHLV-LTRS	3	6.72668e-07	9.66153e-07	0	0	0	0	49	0	0	0	0	0.496573	0.308515	0.962957	0.419896	0.974807	0.493174	1.14983	-0.249049	0.729765	0.450392
DSFKDELDKYFKNH	BatCoV-GX2013	YMGHLV-LTSN	3	6.30617e-06	2.35698e-06	1.51169e-05	0	0	76	24	0	1	142	732	0.855548	38.5644	0.975115	9.65761	0.835777	0.959684	0.766809	1.26117	0.915331	1.01399
DSFKDELDKYFKNH	BatCoV-GX2013	YMGHLV-LTSS	2	1.13716e-05	1.81383e-05	1.53511e-05	0	0	482	314	0	5	42	918	0.897272	1.4985	0.809165	0.839792	0.891205	0.984053	0.91951	1.34006	0.853219	1.12978
DSFKDELDKYFKNH	BatCoV-GX2013	YMGHLV-MMRN	6	1.33813e-05	8.0485e-06	1.75987e-05	1	3	98	280	2	215	10	872	0.821509	0.459366	0.928824	0.205782	0.953892	0.876298	1.09221	0.991226	0.875166	1.04172
DSFKDELDKYFKNH	BatCoV-GX2013	YMGHLV-MMSN	5	2.85905e-05	3.54635e-05	2.71071e-05	1	30	587	1016	2	2	608	690	0.616305	42.0462	0.444412	35.5512	0.933916	0.88521	1.03718	1.02008	0.530358	1.02863
DSFKDELDKYFKNH	BatCoV-GX2013	YMGHLV-MMSS	4	4.46532e-05	4.95223e-07	2.94752e-05	1	1	8	13	1355	263	17	2	0.300212	0.0137935	0.333407	0.0109301	0.842854	0.270604	0.786304	-0.969566	0.31681	-0.0916312
DSFKDELDKYFKNH	BatCoV-GX2013	YMGHLV-MTRN	5	5.72002e-06	5.78683e-06	7.8686e-06	1	0	233	0	1	0	142	261	0.856348	0.308515	0.95617	27.4332	0.742031	0.907525	0.50854	1.09232	0.906259	0.800428
DSFKDELDKYFKNH	BatCoV-GX2013	YMGHLV-MTSN	4	4.27707e-07	1.4376e-06	2.73223e-07	0	0	58	0	0	0	1	16	0.496573	0.61703	0.478511	0.419896	0.735258	0.854929	0.489882	0.922051	0.487542	0.705966
DSFKDELDKYFKNH	BatCoV-GX2013	YMGHML-LMRN	5	4.11443e-06	1.37009e-05	2.29355e-06	0	1	550	2	0	3	6	135	0.562469	27.7663	0.478511	0.136552	0.749229	0.958032	0.528371	1.25582	0.52049	0.892096
DSFKDELDKYFKNH	BatCoV-GX2013	YMGHML-LMRS	4	2.33369e-05	1.38747e-05	2.265e-05	0	6	369	231	9	7	635	339	0.769907	0.0106343	0.916874	0.0213796	0.882791	0.821809	0.89633	0.814832	0.843391	0.855581
DSFKDELDKYFKNH	BatCoV-GX2013	YMGHML-LMSN	4	3.54408e-05	2.74705e-05	2.32071e-05	1	2	520	736	5	201	518	358	0.644808	76.688	0.867598	65.0839	0.933292	0.766469	1.03546	0.635681	0.756203	0.835571
DSFKDELDKYFKNH	BatCoV-GX2013	YMGHML-LMSS	3	9.30551e-06	4.96102e-06	5.77262e-06	2	0	25	219	0	3	185	47	0.92109	16.9683	0.88807	157.881	0.975518	0.792199	1.15179	0.718976	0.90458	0.935383
DSFKDELDKYFKNH	BatCoV-GX2013	YMGHML-LTRN	4	9.05049e-06	5.21331e-06	1.00164e-05	1	1	13	246	0	100	66	418	0.922711	113.225	0.573998	68.0232	0.98407	0.868486	1.17535	0.965937	0.748355	1.07064
DSFKDELDKYFKNH	BatCoV-GX2013	YMGHML-LTSN	3	1.89561e-05	1.69418e-05	2.40816e-05	3	18	354	386	0	4	150	1297	0.626815	124.64	0.96623	49.4078	0.904856	0.973297	0.95712	1.30524	0.796522	1.13118
DSFKDELDKYFKNH	BatCoV-GX2013	YMGHML-LTSS	2	4.73975e-06	5.65764e-06	5.46742e-06	0	0	97	165	0	3	5	343	0.929415	162.69	0.557576	44.0891	0.93903	0.982975	1.05127	1.33657	0.743495	1.19392
DSFKDELDKYFKNH	BatCoV-GX2013	YMGHML-MMRN	6	4.87348e-05	5.67246e-05	4.94769e-05	6	181	997	1354	6	101	408	2374	0.797277	0.143118	0.890491	0.139444	0.893595	0.941379	0.926096	1.20191	0.843884	1.064
DSFKDELDKYFKNH	BatCoV-GX2013	YMGHML-MMRS	5	2.04495e-05	1.87667e-05	2.93973e-05	0	0	217	679	2	262	317	1045	0.901592	23.987	0.876747	148.643	0.964743	0.855502	1.12211	0.923906	0.88917	1.02301
DSFKDELDKYFKNH	BatCoV-GX2013	YMGHML-MMSN	5	5.26999e-05	5.2898e-05	7.49162e-05	7	1	1549	730	5	13	582	3826	0.802506	69.8786	0.890165	0.961012	0.86923	0.965701	0.85897	1.28065	0.846335	1.06981
DSFKDELDKYFKNH	BatCoV-GX2013	YMGHML-MMSS	4	1.71962e-05	1.55239e-05	2.57201e-05	0	1	120	635	1	320	165	1006	0.840359	10.181	0.877973	86.4986	0.976433	0.845621	1.15431	0.891917	0.859166	1.02311
DSFKDELDKYFKNH	BatCoV-GX2013	YMGHML-MTRN	5	3.083e-05	2.85151e-05	3.88249e-05	0	0	627	658	2	221	616	1181	0.805173	42.9864	0.911783	255.297	0.919564	0.860564	0.99764	0.94029	0.858478	0.968965
DSFKDELDKYFKNH	BatCoV-GX2013	YMGHML-MTRS	4	2.754e-05	1.92549e-05	2.70297e-05	1	2	249	660	2	13	412	1016	0.69306	0.176375	0.85636	240.181	0.957625	0.924605	1.1025	1.14761	0.77471	1.12505
DSFKDELDKYFKNH	BatCoV-GX2013	YMGHML-MTSN	4	4.73781e-06	7.58544e-06	6.82948e-06	0	0	100	259	0	1	189	111	0.873788	0.61703	0.949589	34.2915	0.956557	0.84109	1.09955	0.87725	0.911689	0.988402
DSFKDELDKYFKNH	BatCoV-GX2013	YMGHMV-LMRN	4	2.96464e-07	2.47863e-08	1.16107e-06	0	0	1	0	0	0	43	0	0.496573	0.61703	0.478511	0.419896	0.630106	0.71387	0.200191	0.465403	0.487542	0.332797
DSFKDELDKYFKNH	BatCoV-GX2013	YMGHMV-LMRS	3	8.6946e-06	9.9898e-06	1.52875e-05	1	0	397	7	0	0	198	646	0.92943	27.7663	0.725543	135.207	0.753946	0.943724	0.541364	1.2095	0.827487	0.875433
DSFKDELDKYFKNH	BatCoV-GX2013	YMGHMV-LMSS	2	5.58914e-06	3.39299e-06	1.02675e-07	0	2	20	144	1	0	2	2	0.509837	16.6598	0.463134	0.209948	0.970229	0.548987	1.13722	-0.0683669	0.486486	0.534427
DSFKDELDKYFKNH	BatCoV-GX2013	YMGHMV-LTRN	3	5.80019e-06	5.98308e-06	3.31919e-06	161	0	2	206	0	1	112	18	0.961371	102.427	0.903514	74.3216	0.680629	0.771114	0.339378	0.650718	0.932442	0.495048
DSFKDELDKYFKNH	BatCoV-GX2013	YMGHMV-LTRS	2	8.63644e-06	2.20325e-05	3.24142e-06	1	2	478	513	1	1	11	189	0.360199	0.339865	0.778997	18.4754	0.918517	0.959656	0.994756	1.26108	0.569598	1.12792
DSFKDELDKYFKNH	BatCoV-GX2013	YMGHMV-LTSN	2	5.00137e-06	9.21898e-06	7.3068e-06	0	2	193	222	0	5	45	390	0.929054	31.4685	0.964	0.209948	0.919631	0.963602	0.997822	1.27385	0.946527	1.13584
DSFKDELDKYFKNH	BatCoV-GX2013	YMGHMV-MMRN	5	2.60288e-06	6.929e-08	5.29682e-06	0	0	2	1	1	272	14	0	0.737089	0.61703	0.478511	0.839792	0.709624	0.506287	0.419261	-0.206599	0.6078	0.106331
DSFKDELDKYFKNH	BatCoV-GX2013	YMGHMV-MMRS	4	1.57878e-05	5.43875e-06	5.8363e-06	2	0	22	247	0	5	141	126	0.949249	69.7244	0.589101	290.988	0.979379	0.858335	1.16243	0.933076	0.769175	1.04775
DSFKDELDKYFKNH	BatCoV-GX2013	YMGHMV-MMSS	3	0	0	0	0	0	0	0	0	0	0	0	0.496573	0.61703	0.478511	2.09948	0.612957	0.493174	0.152944	-0.249049	0.487542	-0.0480529
DSFKDELDKYFKNH	BatCoV-GX2013	YMGHMV-MTRN	4	3.07275e-06	7.69813e-06	5.22065e-07	0	2	33	346	0	2	18	0	0.961262	0.411353	0.944316	8.81782	0.982793	0.659682	1.17183	0.289982	0.952789	0.730907
DSFKDELDKYFKNH	BatCoV-GX2013	YMGHMV-MTSN	3	2.36062e-06	3.09829e-06	4.27634e-06	0	0	125	0	40	2	61	122	0.514372	19.745	0.895706	0.419896	0.742741	0.643466	0.510497	0.237487	0.705039	0.373992
DSFKDELDKYFKNH	BatCoV-GX2013	YMGSLL-LMRN	5	3.77731e-05	3.46717e-05	3.52352e-05	3	173	690	635	4	10	985	545	0.866188	0.143955	0.854325	143.185	0.849925	0.837252	0.805784	0.864825	0.860257	0.835305
DSFKDELDKYFKNH	BatCoV-GX2013	YMGSLL-LMRS	4	2.82599e-05	8.35173e-06	3.43797e-05	2	1	307	35	1	3	194	1889	0.670763	81.3246	0.494885	59.2054	0.787111	0.975997	0.632735	1.31398	0.582824	0.973358
DSFKDELDKYFKNH	BatCoV-GX2013	YMGSLL-LMSN	4	1.92767e-05	2.39151e-05	2.11011e-05	4	63	556	419	0	12	464	543	0.924083	48.8825	0.813176	138.356	0.864619	0.884435	0.846266	1.01757	0.86863	0.931916
DSFKDELDKYFKNH	BatCoV-GX2013	YMGSLL-LMSS	3	7.70108e-06	7.30401e-06	3.05978e-06	0	1	101	242	1	68	65	4	0.778405	401.687	0.873843	77.4709	0.95221	0.599722	1.08758	0.0958757	0.826124	0.591726
DSFKDELDKYFKNH	BatCoV-GX2013	YMGSLL-LTRN	4	3.36298e-05	2.08766e-05	3.00867e-05	3	0	498	431	2	211	319	1146	0.386424	35.0024	0.829223	10.9173	0.905619	0.877241	0.959222	0.994278	0.607824	0.97675
DSFKDELDKYFKNH	BatCoV-GX2013	YMGSLL-LTRS	3	4.58841e-05	5.4915e-05	7.07251e-05	14	979	1046	23	3	102	1019	2685	0.754018	0.0499915	0.845986	0.205377	0.590394	0.920307	0.090784	1.1337	0.800002	0.612241
DSFKDELDKYFKNH	BatCoV-GX2013	YMGSLL-LTSN	3	1.09871e-05	1.48043e-05	1.5831e-05	2	215	337	10	0	2	247	593	0.92624	85.7672	0.926787	56.2661	0.618074	0.928568	0.167041	1.16044	0.926514	0.66374
DSFKDELDKYFKNH	BatCoV-GX2013	YMGSLL-LTSS	2	1.37501e-05	6.08403e-06	2.57454e-05	0	0	150	120	0	3	267	1201	0.825331	13.2661	0.804905	73.4818	0.900209	0.956099	0.944317	1.24956	0.815118	1.09694
DSFKDELDKYFKNH	BatCoV-GX2013	YMGSLL-MMRN	6	5.96823e-05	2.91718e-05	5.06252e-05	6	1	811	455	4	484	1005	955	0.478997	1.43974	0.832563	121.77	0.878016	0.782849	0.883174	0.688706	0.65578	0.78594
DSFKDELDKYFKNH	BatCoV-GX2013	YMGSLL-MMRS	5	1.62791e-05	2.61003e-05	1.24231e-05	2	135	440	571	0	5	255	354	0.899363	38.3587	0.904413	0.990877	0.867417	0.89478	0.853975	1.05106	0.901888	0.952517
DSFKDELDKYFKNH	BatCoV-GX2013	YMGSLL-MMSN	5	7.7269e-05	7.61916e-05	8.09286e-05	9	435	1873	865	13	469	1228	2540	0.668096	0.131992	0.641157	0.174797	0.797512	0.860244	0.661389	0.939254	0.654627	0.800322
DSFKDELDKYFKNH	BatCoV-GX2013	YMGSLL-MMSS	4	5.74501e-06	1.97621e-06	7.00205e-06	0	0	32	60	0	83	17	328	0.84826	20.362	0.980962	130.588	0.933893	0.870774	1.03711	0.973343	0.914611	1.00523
DSFKDELDKYFKNH	BatCoV-GX2013	YMGSLL-MTRN	5	6.96132e-05	6.20391e-05	3.73668e-05	17	762	550	1325	1	9	752	1097	0.334855	4.37761	0.501599	86.1837	0.80796	0.901123	0.690174	1.07159	0.418227	0.880883
DSFKDELDKYFKNH	BatCoV-GX2013	YMGSLL-MTRS	4	1.0992e-05	9.53091e-06	1.573e-05	0	0	371	17	2	10	570	8	0.85918	0.000286991	0.971634	0.00548019	0.768776	0.739214	0.582222	0.547448	0.915407	0.564835
DSFKDELDKYFKNH	BatCoV-GX2013	YMGSLL-MTSN	4	6.02202e-07	0	3.38554e-07	0	0	0	0	0	0	0	22	0.730891	0.61703	0.478511	0.419896	0.612957	0.889098	0.152944	1.03266	0.604701	0.592804
DSFKDELDKYFKNH	BatCoV-GX2013	YMGSLL-MTSS	3	2.57985e-05	2.00505e-05	1.78292e-05	1	1	365	556	0	37	272	638	0.824606	34.8181	0.924651	58.3656	0.936375	0.90773	1.04395	1.09298	0.874629	1.06847
DSFKDELDKYFKNH	BatCoV-GX2013	YMGSLV-LMRN	4	1.29924e-05	4.18238e-06	3.46199e-05	1	1	8	200	0	5	449	1456	0.947739	50.5965	0.703929	91.5374	0.983298	0.943863	1.17322	1.20995	0.825834	1.19159
DSFKDELDKYFKNH	BatCoV-GX2013	YMGSLV-LMSN	3	2.77212e-06	4.55561e-06	2.99704e-06	0	0	183	1	0	0	1	193	0.919185	0.0148087	0.525775	73.4818	0.747679	0.983293	0.5241	1.3376	0.72248	0.930848
DSFKDELDKYFKNH	BatCoV-GX2013	YMGSLV-LMSS	2	1.87732e-05	4.3605e-05	1.38441e-05	2044	109	370	381	0	5	58	792	0.925756	32.3941	0.781078	30.9324	0.404968	0.97787	-0.42006	1.32004	0.853417	0.449991
DSFKDELDKYFKNH	BatCoV-GX2013	YMGSLV-LTRN	3	5.3137e-06	9.12791e-06	1.03889e-06	1	0	367	1	0	0	2	64	0.414021	59.5434	0.746953	44.9289	0.746255	0.950483	0.520176	1.23138	0.580487	0.875779
DSFKDELDKYFKNH	BatCoV-GX2013	YMGSLV-MMRS	4	3.92423e-06	4.37673e-06	3.57201e-06	0	43	3	155	0	6	20	190	0.968818	77.1287	0.66113	45.7687	0.887606	0.949215	0.909596	1.22728	0.814974	1.06844
DSFKDELDKYFKNH	BatCoV-GX2013	YMGSLV-MMSN	4	1.16723e-06	2.77606e-06	1.78567e-06	0	0	112	0	0	0	8	102	0.431913	227.684	0.563174	23.9341	0.741948	0.957678	0.508312	1.25468	0.497544	0.881494
DSFKDELDKYFKNH	BatCoV-GX2013	YMGSLV-MMSS	3	9.95186e-07	2.40427e-06	1.18807e-06	0	0	97	0	0	0	44	0	0.496573	0.61703	0.867827	0.419896	0.740787	0.714578	0.505113	0.467695	0.6822	0.486404
DSFKDELDKYFKNH	BatCoV-GX2013	YMGSLV-MTRN	4	1.10175e-05	1.16143e-05	2.35012e-05	0	0	323	183	1	0	0	1526	0.934369	7.26724	0.695687	27.4332	0.881624	0.996479	0.893114	1.38028	0.815028	1.1367
DSFKDELDKYFKNH	BatCoV-GX2013	YMGSLV-MTSN	3	2.27957e-05	3.9062e-05	2.44459e-05	2	1	1087	612	1	5	169	1285	0.8174	56.0469	0.938529	77.2609	0.881748	0.968585	0.893458	1.28999	0.877965	1.09172
DSFKDELDKYFKNH	BatCoV-GX2013	YMGSLV-MTSS	2	5.82607e-08	0	0	0	0	0	0	0	0	0	0	0.496573	0.61703	0.811553	0.419896	0.612957	0.493174	0.152944	-0.249049	0.654063	-0.0480529
DSFKDELDKYFKNH	BatCoV-GX2013	YMGSML-LMRN	4	1.26297e-05	1.11414e-05	1.77901e-05	2	0	194	320	0	0	550	191	0.81188	0.152275	0.868173	64.832	0.937121	0.81803	1.04601	0.802598	0.840026	0.924304
DSFKDELDKYFKNH	BatCoV-GX2013	YMGSML-LMRS	3	1.7947e-05	9.87837e-06	1.93253e-05	6	179	122	81	0	5	151	985	0.862345	0.352589	0.84932	376.227	0.667487	0.965228	0.303174	1.27912	0.855833	0.791145
DSFKDELDKYFKNH	BatCoV-GX2013	YMGSML-LMSN	3	1.69979e-06	1.7362e-06	2.00055e-07	0	0	43	34	0	0	0	13	0.704929	0.205677	0.978565	23.0943	0.887555	0.837011	0.909455	0.864044	0.841747	0.88675
DSFKDELDKYFKNH	BatCoV-GX2013	YMGSML-LMSS	2	1.97343e-05	1.30389e-05	1.0914e-05	0	2	297	285	2	9	239	277	0.879502	96.0804	0.929198	0.0556915	0.911485	0.871309	0.975383	0.975076	0.90435	0.975229
DSFKDELDKYFKNH	BatCoV-GX2013	YMGSML-LTRN	3	1.4438e-05	1.58541e-05	1.13741e-05	0	0	327	393	1	8	181	411	0.938026	24.1876	0.923583	38.0706	0.925874	0.915068	1.01502	1.11674	0.930805	1.06588
DSFKDELDKYFKNH	BatCoV-GX2013	YMGSML-LTRS	2	1.55259e-07	0	6.21036e-07	0	0	0	0	0	0	23	0	0.496573	0.61703	0.478511	0.419896	0.612957	0.689815	0.152944	0.38753	0.487542	0.270237
DSFKDELDKYFKNH	BatCoV-GX2013	YMGSML-LTSN	2	3.24442e-06	3.07419e-06	3.07285e-06	0	0	23	127	1	0	112	2	0.695103	12.9576	0.883629	35.6912	0.970867	0.72616	1.13898	0.505191	0.789366	0.822084
DSFKDELDKYFKNH	BatCoV-GX2013	YMGSML-LTSS	1	1.13911e-05	2.13603e-05	1.5996e-05	2	0	409	568	0	98	262	465	0.930713	19.1279	0.910365	69.2829	0.931897	0.852396	1.03161	0.913848	0.920539	0.972732
DSFKDELDKYFKNH	BatCoV-GX2013	YMGSML-MMRN	5	2.6188e-05	2.04236e-05	2.81337e-05	4	144	361	368	1	3	328	1248	0.820481	11.0294	0.70121	1.98643	0.828709	0.948934	0.747336	1.22637	0.760845	0.986853
DSFKDELDKYFKNH	BatCoV-GX2013	YMGSML-MMRS	4	1.31106e-05	1.63269e-05	1.32407e-05	2	1	515	178	1	1	16	830	0.668779	59.6462	0.805542	94.0568	0.848353	0.988848	0.801453	1.35558	0.73716	1.07852
DSFKDELDKYFKNH	BatCoV-GX2013	YMGSML-MMSN	4	5.41927e-05	6.42729e-05	3.81276e-05	188	415	832	1493	4	12	522	1543	0.561486	0.489646	0.718862	127.543	0.823396	0.934117	0.732698	1.1784	0.640174	0.955551
DSFKDELDKYFKNH	BatCoV-GX2013	YMGSML-MMSS	3	9.70875e-06	1.09783e-05	9.14561e-06	1	1	314	160	0	4	242	165	0.859762	1.3016	0.900781	41.9896	0.871844	0.849036	0.866173	0.902971	0.880271	0.884572
DSFKDELDKYFKNH	BatCoV-GX2013	YMGSML-MTRN	4	4.26019e-05	5.66371e-05	4.66322e-05	4	0	1284	1256	3	7	666	1850	0.884013	0.712255	0.83987	281.75	0.914909	0.934849	0.984814	1.18077	0.861941	1.08279
DSFKDELDKYFKNH	BatCoV-GX2013	YMGSML-MTRS	3	1.1492e-06	1.93221e-07	5.84927e-07	0	0	7	1	1	0	21	0	0.49895	0.0122792	0.727759	0.419896	0.72221	0.637475	0.453934	0.218093	0.613355	0.336013
DSFKDELDKYFKNH	BatCoV-GX2013	YMGSML-MTSN	3	8.90509e-06	1.34869e-05	1.31794e-05	2	66	116	440	0	4	323	285	0.717279	0.370218	0.955075	64.1042	0.913256	0.868199	0.980262	0.965008	0.836177	0.972635
DSFKDELDKYFKNH	BatCoV-GX2013	YMGSML-MTSS	2	5.10762e-06	5.39202e-06	6.53602e-06	1	0	159	73	0	2	137	182	0.697417	212.875	0.909857	1.04974	0.86171	0.889403	0.838253	1.03365	0.803637	0.935953
DSFKDELDKYFKNH	BatCoV-GX2013	YMGSMV-LMRN	3	1.34439e-05	1.55332e-05	1.38329e-05	2	0	228	500	4	451	40	296	0.805057	51.9848	0.890277	76.6311	0.950443	0.66885	1.08271	0.319662	0.847667	0.701185
DSFKDELDKYFKNH	BatCoV-GX2013	YMGSMV-LMRS	2	2.0316e-05	1.68042e-05	1.61153e-05	3	2	430	307	1	7	184	715	0.747732	0.162444	0.950184	0.18245	0.891655	0.944042	0.92075	1.21053	0.848958	1.06564
DSFKDELDKYFKNH	BatCoV-GX2013	YMGSMV-LMSN	2	8.22201e-09	0	0	0	0	0	0	0	0	0	0	0.550591	1.23406	0.506139	0.419896	0.612957	0.493174	0.152944	-0.249049	0.528365	-0.0480529
DSFKDELDKYFKNH	BatCoV-GX2013	YMGSMV-LMSS	1	5.57591e-07	0	0	0	0	0	0	0	0	0	0	0.496573	0.61703	0.731822	0.419896	0.612957	0.493174	0.152944	-0.249049	0.614197	-0.0480529
DSFKDELDKYFKNH	BatCoV-GX2013	YMGSMV-LTSN	1	2.79279e-06	4.61061e-06	4.7786e-06	0	19	93	89	0	163	38	53	0.478186	103.661	0.890839	41.1498	0.859635	0.617844	0.832536	0.154541	0.684513	0.493538
DSFKDELDKYFKNH	BatCoV-GX2013	YMGSMV-LTSS	0	4.05271e-06	4.45037e-08	2.22388e-06	0	0	1	1	0	3	0	141	0.955622	6.78733	0.728377	10.4974	0.705603	0.966942	0.408182	1.28466	0.842	0.846423
DSFKDELDKYFKNH	BatCoV-GX2013	YMGSMV-MMRN	4	1.9793e-05	1.14506e-05	2.28591e-05	3	1	247	267	6	215	482	381	0.626139	52.9103	0.920744	70.6825	0.91369	0.766177	0.981457	0.634734	0.773442	0.808096
DSFKDELDKYFKNH	BatCoV-GX2013	YMGSMV-MMSN	3	8.87132e-06	1.1668e-05	6.82133e-06	0	0	143	412	1	163	109	60	0.828656	198.684	0.960182	0.324642	0.961323	0.644443	1.11268	0.240649	0.894419	0.676667
DSFKDELDKYFKNH	BatCoV-GX2013	YMGSMV-MMSS	2	1.22846e-05	1.55398e-05	5.35449e-06	1	1	292	419	0	5	20	307	0.958868	52.9103	0.484501	94.8965	0.93271	0.96851	1.03386	1.28974	0.721684	1.1618
DSFKDELDKYFKNH	BatCoV-GX2013	YMGSMV-MTRS	2	1.05185e-05	1.65842e-05	1.15504e-05	5	323	21	337	1	3	86	595	0.772175	18.8194	0.881812	95.9463	0.753769	0.96181	0.540878	1.26805	0.826994	0.904465
DSFKDELDKYFKNH	BatCoV-GX2013	YMGSMV-MTSN	2	3.51709e-07	7.18802e-07	0	0	0	29	0	0	0	0	0	0.519892	0.61703	0.697708	68.863	0.72338	0.493174	0.457158	-0.249049	0.6088	0.104054
DSFKDELDKYFKNH	BatCoV-GX2013	YMGSMV-MTSS	1	1.11753e-06	8.90074e-08	3.35739e-06	0	0	2	2	0	1	0	217	0.86186	0.61703	0.917249	0.419896	0.755085	0.983312	0.544503	1.33766	0.889555	0.941081
DSFKDELDKYFKNH	BatCoV-GX2013	YMVHLL-LMRN	7	7.30847e-05	7.20294e-05	5.72828e-05	11	474	871	1855	8	533	595	2045	0.680446	26.133	0.510089	127.089	0.874164	0.851815	0.872562	0.911969	0.595267	0.892265
DSFKDELDKYFKNH	BatCoV-GX2013	YMVHLL-LMRS	6	9.58247e-06	2.18277e-06	5.11116e-06	1	0	16	90	1	0	102	152	0.741684	26.5323	0.50004	28.9728	0.961022	0.889305	1.11185	1.03334	0.620862	1.07259
DSFKDELDKYFKNH	BatCoV-GX2013	YMVHLL-LMSN	6	0.000120905	7.67952e-05	0.000119231	10	428	1917	850	1920	1144	1590	1386	0.382306	0.467958	0.447609	0.497109	0.796366	0.458207	0.65823	-0.362246	0.414957	0.147992
DSFKDELDKYFKNH	BatCoV-GX2013	YMVHLL-LMSS	5	0.000191854	3.72745e-05	5.86515e-05	101	381	867	181	4	1466	1014	311	0.385675	0.00403048	0.369641	0.0061166	0.660656	0.623147	0.284353	0.171708	0.377658	0.228031
DSFKDELDKYFKNH	BatCoV-GX2013	YMVHLL-LTRN	6	3.46852e-05	4.04648e-05	2.37475e-05	7	260	1054	341	1	4	394	846	0.641307	1.07848	0.906474	73.0619	0.766053	0.921898	0.574719	1.13885	0.77389	0.856783
DSFKDELDKYFKNH	BatCoV-GX2013	YMVHLL-LTRS	5	2.62107e-05	4.73833e-05	1.61767e-05	1	1	1669	303	1	8	307	502	0.908412	21.1847	0.648411	83.5593	0.816411	0.901803	0.713455	1.07379	0.778412	0.893624
DSFKDELDKYFKNH	BatCoV-GX2013	YMVHLL-LTSN	5	5.84274e-06	8.29047e-06	3.30618e-06	1	0	159	220	1	1	2	209	0.717031	21.7195	0.878464	7.13824	0.929035	0.970771	1.02373	1.29706	0.797748	1.1604
DSFKDELDKYFKNH	BatCoV-GX2013	YMVHLL-LTSS	4	6.0882e-07	2.25555e-06	0	0	0	91	0	0	0	0	0	0.431913	0.61703	0.607586	5.45865	0.740223	0.493174	0.503559	-0.249049	0.51975	0.127255
DSFKDELDKYFKNH	BatCoV-GX2013	YMVHLL-MMRN	8	5.89183e-05	3.8139e-05	4.74296e-05	9	74	1160	362	3	7	1384	642	0.611867	29.8231	0.746238	216.247	0.816878	0.831051	0.714742	0.844749	0.679053	0.779745
DSFKDELDKYFKNH	BatCoV-GX2013	YMVHLL-MMRS	7	0.000153164	0.000115338	0.000162653	53	8	3966	821	357	1841	1541	5295	0.607512	45.3903	0.621559	346.834	0.813081	0.770611	0.70428	0.649089	0.614535	0.676684
DSFKDELDKYFKNH	BatCoV-GX2013	YMVHLL-MMSN	7	5.54552e-05	6.68758e-05	5.19976e-05	4	68	2001	774	388	131	675	1590	0.869678	92.7602	0.814253	0.184033	0.845682	0.683367	0.794095	0.366658	0.841965	0.580377
DSFKDELDKYFKNH	BatCoV-GX2013	YMVHLL-MMSS	6	4.35453e-05	1.81136e-05	6.49749e-05	5	0	454	345	2	609	1317	1196	0.687609	0.217661	0.675573	39.4702	0.89515	0.783697	0.930379	0.691453	0.681591	0.810916
DSFKDELDKYFKNH	BatCoV-GX2013	YMVHLL-MTRN	7	8.23351e-05	4.60962e-05	6.06023e-05	6	471	957	439	5	11	948	2256	0.577194	0.788913	0.4699	3.31286	0.743753	0.926674	0.513284	1.15431	0.523547	0.833796
DSFKDELDKYFKNH	BatCoV-GX2013	YMVHLL-MTRS	6	5.49351e-05	2.60786e-05	4.51261e-05	1	0	852	251	1	13	868	1393	0.845523	35.0936	0.563212	0.640836	0.842099	0.906598	0.784224	1.08932	0.704367	0.936771
DSFKDELDKYFKNH	BatCoV-GX2013	YMVHLL-MTSN	6	3.55881e-05	3.60841e-05	2.25618e-05	3	1	929	659	7	7	331	869	0.808921	87.5301	0.784921	0.26422	0.895252	0.91975	0.930659	1.13189	0.796921	1.03128
DSFKDELDKYFKNH	BatCoV-GX2013	YMVHLL-MTSS	5	3.10658e-06	1.25419e-07	3.45841e-06	1	0	3	2	0	2	31	168	0.813907	63.9654	0.836205	55.4263	0.693645	0.945281	0.375237	1.21454	0.825056	0.794891
DSFKDELDKYFKNH	BatCoV-GX2013	YMVHLV-LMRN	6	7.02776e-06	4.28621e-06	1.12884e-05	1	0	112	76	2	2	298	206	0.731871	202.386	0.739974	36.531	0.88376	0.846037	0.898999	0.893265	0.735922	0.896132
DSFKDELDKYFKNH	BatCoV-GX2013	YMVHLV-LMRS	5	2.00145e-05	7.87734e-06	6.91887e-06	1	0	307	13	1	5	181	125	0.897021	278.898	0.667994	44.9289	0.763814	0.838973	0.56855	0.870396	0.782508	0.719473
DSFKDELDKYFKNH	BatCoV-GX2013	YMVHLV-LMSN	5	2.56958e-06	3.66725e-07	3.14122e-06	0	0	14	1	0	2	115	0	0.901327	0.308515	0.537924	25.1938	0.730653	0.729836	0.477194	0.51709	0.719626	0.497142
DSFKDELDKYFKNH	BatCoV-GX2013	YMVHLV-LMSS	4	2.60582e-06	0	7.83046e-07	0	0	0	0	0	0	29	0	0.391535	0.205677	0.986846	41.9896	0.612957	0.699835	0.152944	0.419967	0.68919	0.286456
DSFKDELDKYFKNH	BatCoV-GX2013	YMVHLV-MMRN	7	1.23498e-05	8.044e-06	5.23241e-06	3	0	63	327	1	2	2	333	0.814572	0.377719	0.730543	80.6201	0.969406	0.979544	1.13495	1.32546	0.772558	1.23021
DSFKDELDKYFKNH	BatCoV-GX2013	YMVHLV-MMRS	6	1.37644e-05	2.01454e-05	5.90035e-06	0	0	524	363	0	4	213	5	0.812557	99.3418	0.844708	33.1718	0.895122	0.742221	0.930302	0.557184	0.828633	0.743743
DSFKDELDKYFKNH	BatCoV-GX2013	YMVHLV-MMSN	6	5.96691e-06	8.0415e-06	8.08018e-06	0	0	295	37	1	3	31	466	0.879737	38.8729	0.769253	11.3372	0.797636	0.972227	0.66173	1.30177	0.824495	0.981752
DSFKDELDKYFKNH	BatCoV-GX2013	YMVHLV-MMSS	5	4.38992e-05	4.1985e-05	3.15173e-05	4	67	1519	119	1	10	529	1107	0.884826	0.49718	0.734915	165.019	0.761819	0.919965	0.563055	1.13259	0.809871	0.847822
DSFKDELDKYFKNH	BatCoV-GX2013	YMVHLV-MTRN	6	7.42648e-06	8.78722e-06	9.18651e-06	1	0	257	122	0	5	77	456	0.791151	147.676	0.957317	157.461	0.867406	0.956918	0.853944	1.25221	0.874234	1.05308
DSFKDELDKYFKNH	BatCoV-GX2013	YMVHLV-MTRS	5	1.34113e-05	1.93562e-05	9.46173e-06	2	0	601	225	0	2	271	137	0.76871	77.5401	0.83216	83.1395	0.854732	0.833696	0.819029	0.853313	0.800435	0.836171
DSFKDELDKYFKNH	BatCoV-GX2013	YMVHML-LMRN	6	7.31312e-05	5.39205e-05	7.36052e-05	5	90	1227	1057	554	11	1451	1580	0.644996	4.42318	0.811162	1.75795	0.886678	0.650554	0.907038	0.260434	0.728079	0.583736
DSFKDELDKYFKNH	BatCoV-GX2013	YMVHML-LMRS	5	7.10337e-05	7.47957e-05	7.6168e-05	6	4	1797	1525	3	50	1685	1931	0.590401	0.450965	0.771443	0.172063	0.9061	0.882355	0.960545	1.01084	0.680922	0.985691
DSFKDELDKYFKNH	BatCoV-GX2013	YMVHML-LMSN	5	0.000110388	9.83151e-05	9.49954e-05	9	16	3234	892	254	204	2014	2105	0.716442	0.184395	0.792587	2.88996	0.835825	0.765245	0.76694	0.631717	0.754515	0.699329
DSFKDELDKYFKNH	BatCoV-GX2013	YMVHML-LMSS	4	7.35119e-05	6.96971e-05	6.48048e-05	3	5	1722	1361	6	226	1746	876	0.767942	1.00122	0.712249	0.123207	0.902384	0.80094	0.95031	0.747272	0.740095	0.848791
DSFKDELDKYFKNH	BatCoV-GX2013	YMVHML-LTRN	5	7.22146e-05	9.05718e-05	7.5611e-05	7	7	1778	2344	359	15	944	2822	0.852732	0.800903	0.883621	0.384077	0.929807	0.782086	1.02586	0.686237	0.868177	0.856048
DSFKDELDKYFKNH	BatCoV-GX2013	YMVHML-LTRS	4	3.22863e-05	3.92369e-05	2.19929e-05	556	72	503	924	2	146	461	447	0.820809	58.509	0.736291	47.7282	0.72163	0.809122	0.452336	0.773759	0.77855	0.613047
DSFKDELDKYFKNH	BatCoV-GX2013	YMVHML-LTSN	4	4.04826e-06	2.072e-06	6.68877e-06	0	0	12	90	0	1	104	251	0.707188	22.4188	0.978032	18.0555	0.971951	0.924151	1.14196	1.14614	0.84261	1.14405
DSFKDELDKYFKNH	BatCoV-GX2013	YMVHML-LTSS	3	3.49213e-05	3.36515e-05	3.75124e-05	6	257	659	497	2	312	273	1591	0.846717	50.0566	0.692068	77.8907	0.803928	0.882792	0.679066	1.01225	0.769392	0.845657
DSFKDELDKYFKNH	BatCoV-GX2013	YMVHML-MMRN	7	3.21748e-05	3.90229e-05	2.70264e-05	5	0	1047	660	2	73	365	1028	0.863646	1.7835	0.895742	0.260131	0.887538	0.908344	0.909409	1.09497	0.879694	1.00219
DSFKDELDKYFKNH	BatCoV-GX2013	YMVHML-MMRS	6	8.72894e-05	0.000126396	6.93701e-05	2828	1743	1459	347	338	742	925	1623	0.717672	0.473183	0.689751	2.00997	0.441685	0.672362	-0.318905	0.331031	0.703712	0.00606307
DSFKDELDKYFKNH	BatCoV-GX2013	YMVHML-MMSN	6	4.69064e-05	4.97177e-05	4.81844e-05	7	2	1441	703	1	10	1083	1218	0.593904	0.719276	0.869736	74.7415	0.870917	0.886348	0.863617	1.02376	0.73182	0.943689
DSFKDELDKYFKNH	BatCoV-GX2013	YMVHML-MMSS	5	5.03739e-05	3.8249e-05	5.7976e-05	9	2	1076	579	5	12	605	2686	0.770689	12.5806	0.909283	131.323	0.874812	0.95252	0.874349	1.23798	0.839986	1.05616
DSFKDELDKYFKNH	BatCoV-GX2013	YMVHML-MTRN	6	1.40036e-05	9.56593e-06	7.85618e-06	4	176	121	72	0	1	182	190	0.758176	243.11	0.784235	0.233276	0.66184	0.877847	0.287616	0.996241	0.771206	0.641929
DSFKDELDKYFKNH	BatCoV-GX2013	YMVHML-MTRS	5	4.18365e-05	4.00417e-05	4.43465e-05	0	13	1049	693	1	509	727	1009	0.674953	41.1559	0.878194	0.30655	0.888908	0.789753	0.913183	0.711057	0.776573	0.81212
DSFKDELDKYFKNH	BatCoV-GX2013	YMVHML-MTSN	5	1.30348e-05	6.82385e-06	3.15039e-05	0	0	47	287	1	9	161	1753	0.810896	57.6306	0.786222	74.4616	0.977488	0.975848	1.15722	1.3135	0.798559	1.23536
DSFKDELDKYFKNH	BatCoV-GX2013	YMVHML-MTSS	4	9.51695e-05	4.12514e-05	6.5323e-05	18	490	503	729	1239	1601	181	612	0.319482	0.331252	0.814421	0.135751	0.786366	0.40866	0.630682	-0.522643	0.566952	0.0540194
DSFKDELDKYFKNH	BatCoV-GX2013	YMVHMV-LMRN	5	2.49106e-05	1.73847e-05	2.74037e-05	2	0	426	345	4	3	344	1169	0.651956	111.477	0.671026	0.51134	0.901985	0.940086	0.94921	1.19773	0.661491	1.07347
DSFKDELDKYFKNH	BatCoV-GX2013	YMVHMV-LMRS	4	3.3501e-05	3.71403e-05	4.8561e-05	4	0	1098	501	319	208	1218	404	0.842829	17.4531	0.890177	175.937	0.86771	0.58344	0.854782	0.0431679	0.866503	0.448975
DSFKDELDKYFKNH	BatCoV-GX2013	YMVHMV-LMSN	4	2.83486e-06	5.20512e-07	2.64239e-07	0	0	21	0	0	1	0	16	0.661927	27.1493	0.841148	122.19	0.715772	0.84	0.436198	0.87372	0.751538	0.654959
DSFKDELDKYFKNH	BatCoV-GX2013	YMVHMV-LMSS	3	9.14548e-06	8.4047e-06	1.55037e-05	0	1	182	196	0	0	100	832	0.708572	16.0428	0.834327	53.9567	0.916971	0.972985	0.990496	1.30423	0.771449	1.14736
DSFKDELDKYFKNH	BatCoV-GX2013	YMVHMV-LTRN	4	7.92539e-06	1.97174e-08	5.15582e-06	0	0	0	1	0	0	8	321	0.496841	8.94693	0.817248	0.419896	0.700692	0.985414	0.394652	1.34447	0.657045	0.869559
DSFKDELDKYFKNH	BatCoV-GX2013	YMVHMV-LTRS	3	1.05355e-05	3.88484e-06	8.90604e-06	2	0	155	1	0	0	213	205	0.726948	5.03908	0.92005	34.8514	0.735794	0.874911	0.491356	0.986737	0.823499	0.739046
DSFKDELDKYFKNH	BatCoV-GX2013	YMVHMV-LTSN	3	5.4348e-06	1.33198e-05	1.52478e-06	0	1	327	263	1	1	54	2	0.969951	110.757	0.937737	0.419896	0.902329	0.701184	0.950157	0.424336	0.953844	0.687247
DSFKDELDKYFKNH	BatCoV-GX2013	YMVHMV-LTSS	2	1.81815e-05	1.71857e-05	8.25221e-06	0	2	341	440	1	6	175	221	0.749243	51.8305	0.68917	88.5981	0.928244	0.878641	1.02155	0.998811	0.719206	1.01018
DSFKDELDKYFKNH	BatCoV-GX2013	YMVHMV-MMRN	6	4.19382e-05	2.0299e-05	2.28364e-05	4	241	447	111	3	3	261	1019	0.374694	6.1703	0.913345	0.337743	0.691461	0.945554	0.36922	1.21543	0.644019	0.792323
DSFKDELDKYFKNH	BatCoV-GX2013	YMVHMV-MMRS	5	2.33668e-05	1.88215e-05	8.38061e-06	3	308	366	40	0	1	145	289	0.530066	54.6072	0.93516	50.5975	0.622351	0.916195	0.178824	1.12038	0.732613	0.649604
DSFKDELDKYFKNH	BatCoV-GX2013	YMVHMV-MMSN	5	4.03845e-05	2.19855e-05	4.28938e-05	4	3	779	129	232	123	336	1784	0.842103	1.35523	0.661971	220.236	0.80615	0.768048	0.685185	0.640791	0.752037	0.662988
DSFKDELDKYFKNH	BatCoV-GX2013	YMVHMV-MMSS	4	1.00437e-06	3.56923e-06	2.16013e-07	0	0	144	0	0	0	8	0	0.496573	0.61703	0.759745	0.419896	0.743655	0.629788	0.513013	0.193207	0.628159	0.35311
DSFKDELDKYFKNH	BatCoV-GX2013	YMVHMV-MTRN	5	1.15836e-05	1.54285e-05	1.40787e-05	0	92	390	157	1	2	402	206	0.546553	128.754	0.846686	36.531	0.787024	0.833872	0.632496	0.853884	0.69662	0.74319
DSFKDELDKYFKNH	BatCoV-GX2013	YMVHMV-MTRS	4	1.54654e-06	1.52661e-06	3.02782e-06	0	0	60	2	0	0	1	195	0.952034	64.1711	0.884998	0.419896	0.750936	0.983458	0.533074	1.33813	0.918516	0.935603
DSFKDELDKYFKNH	BatCoV-GX2013	YMVHMV-MTSN	4	1.22054e-05	1.43922e-05	7.54858e-06	0	0	307	344	2	0	97	318	0.760723	0.521695	0.864913	84.819	0.922021	0.930348	1.00441	1.1662	0.812818	1.0853
DSFKDELDKYFKNH	BatCoV-GX2013	YMVHMV-MTSS	3	8.71588e-06	8.3727e-06	1.67671e-05	0	0	337	1	0	0	230	686	0.763218	0.0139969	0.961887	35.2713	0.748712	0.94017	0.526945	1.198	0.862552	0.862471
DSFKDELDKYFKNH	BatCoV-GX2013	YMVSLL-LMRN	6	7.05663e-05	6.18913e-05	6.09056e-05	20	1008	679	792	8	234	919	2062	0.840619	1.91945	0.642323	0.0878499	0.722719	0.884573	0.455336	1.01801	0.741471	0.736675
DSFKDELDKYFKNH	BatCoV-GX2013	YMVSLL-LMRS	5	5.89004e-05	4.08578e-05	5.92995e-05	2	2	1385	327	5	160	1625	809	0.701689	0.576004	0.680881	0.109538	0.829048	0.808457	0.748269	0.771606	0.691285	0.759938
DSFKDELDKYFKNH	BatCoV-GX2013	YMVSLL-LMSN	5	7.68484e-05	9.26112e-05	6.48789e-05	1863	12	1532	1655	4	371	852	2282	0.823256	0.411608	0.928144	137.446	0.637261	0.877589	0.2199	0.995407	0.8757	0.607654
DSFKDELDKYFKNH	BatCoV-GX2013	YMVSLL-LMSS	4	8.14893e-05	5.62258e-05	8.85336e-05	6	150	1706	483	7	636	1743	1942	0.631141	0.279685	0.866171	46.2649	0.804929	0.814297	0.681823	0.790512	0.748656	0.736167
DSFKDELDKYFKNH	BatCoV-GX2013	YMVSLL-LTRN	5	7.81334e-05	8.01762e-05	4.52709e-05	8	2	2418	1019	2	14	1047	1086	0.70633	0.535649	0.717099	126.569	0.86303	0.879182	0.841888	1.00056	0.711715	0.921225
DSFKDELDKYFKNH	BatCoV-GX2013	YMVSLL-LTRS	4	5.81512e-05	2.55044e-05	4.916e-05	5	139	635	288	8	9	1338	827	0.79603	49.9794	0.745399	112.252	0.797475	0.843234	0.661288	0.884189	0.770715	0.772739
DSFKDELDKYFKNH	BatCoV-GX2013	YMVSLL-LTSN	4	6.51743e-05	6.69189e-05	7.76453e-05	4	373	1491	969	3	430	1106	2598	0.644434	33.443	0.791933	1.22537	0.821943	0.87383	0.728695	0.983236	0.718183	0.855965
DSFKDELDKYFKNH	BatCoV-GX2013	YMVSLL-LTSS	3	1.99872e-05	2.04965e-05	2.60399e-05	109	2	538	296	0	8	490	823	0.849513	78.6096	0.758216	165.019	0.782164	0.909048	0.619104	1.09725	0.803865	0.858175
DSFKDELDKYFKNH	BatCoV-GX2013	YMVSLL-MMRN	7	6.47952e-05	4.23058e-05	5.54308e-05	4	152	1143	483	9	44	1467	966	0.83801	52.9103	0.463744	0.85288	0.817922	0.840891	0.717618	0.876603	0.650877	0.797111
DSFKDELDKYFKNH	BatCoV-GX2013	YMVSLL-MMRS	6	0.000164295	4.14848e-05	5.21431e-05	4	7	787	1102	8	134	1336	878	0.401859	0.675594	0.407679	93.8048	0.930944	0.823104	1.02899	0.819022	0.404769	0.924006
DSFKDELDKYFKNH	BatCoV-GX2013	YMVSLL-MMSN	6	8.54328e-05	7.43202e-05	7.01797e-05	71	382	1369	1445	6	23	980	2807	0.750683	1.43386	0.865802	0.22624	0.841473	0.933944	0.782499	1.17784	0.808242	0.980171
DSFKDELDKYFKNH	BatCoV-GX2013	YMVSLL-MMSS	5	0.000102961	7.68487e-05	9.07535e-05	5	1	2521	724	8	72	1733	2763	0.763153	4.60147	0.708236	89.9978	0.840623	0.898773	0.780158	1.06398	0.735695	0.92207
DSFKDELDKYFKNH	BatCoV-GX2013	YMVSLL-MTRN	6	3.54203e-05	1.88574e-05	2.96986e-05	1	0	501	326	4	102	714	553	0.709698	76.8643	0.936999	135.207	0.890143	0.824725	0.916584	0.824272	0.823349	0.870428
DSFKDELDKYFKNH	BatCoV-GX2013	YMVSLL-MTRS	5	9.12213e-05	6.00778e-05	7.5671e-05	10	172	2012	259	36	831	1013	2125	0.855253	0.0475805	0.6047	0.0977536	0.762338	0.802054	0.564486	0.75088	0.729977	0.657683
DSFKDELDKYFKNH	BatCoV-GX2013	YMVSLL-MTSN	5	1.82404e-05	1.31743e-05	1.02152e-05	2	0	350	227	1	3	191	324	0.735108	0.771287	0.617588	0.0742402	0.887276	0.902663	0.908687	1.07658	0.676348	0.992632
DSFKDELDKYFKNH	BatCoV-GX2013	YMVSLL-MTSS	4	3.40819e-05	2.93574e-05	1.44422e-05	4	0	749	545	3	14	348	308	0.81236	0.523045	0.831063	41.4857	0.895897	0.853047	0.932437	0.915958	0.821711	0.924198
DSFKDELDKYFKNH	BatCoV-GX2013	YMVSLV-LMRN	5	1.80673e-05	2.10099e-05	1.53597e-05	2	2	344	629	3	111	250	426	0.601688	3.22027	0.888925	126.284	0.943188	0.832503	1.06272	0.849451	0.745307	0.956087
DSFKDELDKYFKNH	BatCoV-GX2013	YMVSLV-LMRS	4	9.22844e-05	4.82076e-05	5.51095e-05	616	370	762	580	419	182	396	2186	0.434653	0.901214	0.612695	0.284074	0.625051	0.713048	0.186263	0.462743	0.523674	0.324503
DSFKDELDKYFKNH	BatCoV-GX2013	YMVSLV-LMSN	4	0.00010102	4.18788e-05	5.22652e-05	8	3	894	991	2	11	888	1823	0.477698	42.0197	0.600319	55.2164	0.918449	0.920471	0.994567	1.13423	0.539008	1.0644
DSFKDELDKYFKNH	BatCoV-GX2013	YMVSLV-LMSS	3	1.95431e-05	7.53814e-06	1.94934e-05	2	0	195	136	1	8	313	707	0.800947	0.118274	0.928366	52.9069	0.887807	0.921133	0.910148	1.13637	0.864656	1.02326
DSFKDELDKYFKNH	BatCoV-GX2013	YMVSLV-LTRN	4	1.8494e-05	7.58493e-06	1.72157e-05	2	0	177	161	1	122	531	43	0.654377	23.5243	0.822031	57.9457	0.903697	0.704726	0.953927	0.435804	0.738204	0.694865
DSFKDELDKYFKNH	BatCoV-GX2013	YMVSLV-LTSN	3	1.60347e-05	2.68131e-05	5.86045e-06	8	296	401	416	0	6	119	165	0.636788	108.597	0.838162	161.38	0.780108	0.883674	0.61344	1.01511	0.737475	0.814273
DSFKDELDKYFKNH	BatCoV-GX2013	YMVSLV-LTSS	2	1.74577e-06	8.28131e-07	1.35008e-06	0	0	0	42	0	0	50	0	0.728684	10.181	0.924323	0.419896	0.970924	0.718304	1.13913	0.479757	0.826504	0.809446
DSFKDELDKYFKNH	BatCoV-GX2013	YMVSLV-MMRN	6	1.14992e-06	5.70085e-07	2.64688e-06	0	0	23	0	0	0	0	172	0.72186	0.00292431	0.57796	0.419896	0.718055	0.98247	0.442486	1.33493	0.64991	0.888709
DSFKDELDKYFKNH	BatCoV-GX2013	YMVSLV-MMRS	5	5.77736e-06	1.20934e-05	4.53819e-07	838	1	3	114	0	1	15	2	0.952518	95.0226	0.740384	95.3164	0.346064	0.688168	-0.58234	0.382199	0.846451	-0.100071
DSFKDELDKYFKNH	BatCoV-GX2013	YMVSLV-MMSN	5	3.50899e-05	3.26873e-05	4.63975e-05	8	495	426	390	2	4	1353	634	0.785135	37.8856	0.838172	110.573	0.724691	0.833149	0.460767	0.851541	0.811653	0.656154
DSFKDELDKYFKNH	BatCoV-GX2013	YMVSLV-MMSS	4	1.81369e-05	3.11914e-05	1.57109e-05	2	114	1121	4	1	2	471	191	0.850801	166.598	0.823519	77.051	0.707681	0.821583	0.413906	0.8141	0.83716	0.614003
DSFKDELDKYFKNH	BatCoV-GX2013	YMVSLV-MTRN	5	3.77695e-05	2.24513e-05	2.49143e-05	6	24	649	284	2	8	496	737	0.43561	0.0911495	0.366305	0.114685	0.847643	0.898432	0.799498	1.06288	0.400957	0.931188
DSFKDELDKYFKNH	BatCoV-GX2013	YMVSLV-MTRS	4	1.8305e-06	5.50488e-06	0	0	0	168	68	0	0	0	0	0.712802	38.8729	0.547378	213.727	0.857779	0.493174	0.827423	-0.249049	0.63009	0.289187
DSFKDELDKYFKNH	BatCoV-GX2013	YMVSLV-MTSN	4	1.64525e-05	9.57903e-06	3.05441e-05	1	0	32	445	2	943	84	731	0.780106	14.3459	0.836315	54.5865	0.987238	0.692195	1.18408	0.395235	0.808211	0.789657
DSFKDELDKYFKNH	BatCoV-GX2013	YMVSLV-MTSS	3	2.97426e-06	5.6629e-06	1.746e-06	1	0	228	0	1	0	64	0	0.705101	22.8301	0.910879	0.839792	0.741863	0.702408	0.508076	0.428298	0.80799	0.468187
DSFKDELDKYFKNH	BatCoV-GX2013	YMVSML-LMRN	5	0.000112744	0.000111629	0.000102297	9	23	2977	1880	13	469	1731	3046	0.79754	45.878	0.726025	0.75039	0.886513	0.864516	0.906584	0.953085	0.761782	0.929834
DSFKDELDKYFKNH	BatCoV-GX2013	YMVSML-LMRS	4	6.40977e-05	8.19967e-05	3.87604e-05	1283	1065	1240	278	3	287	696	958	0.571534	1.30675	0.840689	1.424	0.495876	0.824324	-0.169611	0.822973	0.706111	0.326681
DSFKDELDKYFKNH	BatCoV-GX2013	YMVSML-LMSN	4	6.70507e-05	6.61721e-05	6.74666e-05	5	5	1481	1484	13	23	1316	2033	0.838457	1.99042	0.764814	0.16394	0.915311	0.897187	0.985921	1.05885	0.801635	1.02239
DSFKDELDKYFKNH	BatCoV-GX2013	YMVSML-LMSS	3	4.57169e-05	3.57101e-05	6.27381e-05	5	29	1134	340	1	130	1025	2125	0.821254	1.14591	0.648256	85.8688	0.830748	0.902747	0.752953	1.07685	0.734755	0.9149
DSFKDELDKYFKNH	BatCoV-GX2013	YMVSML-LTRN	4	3.31332e-05	2.60267e-05	5.17736e-05	4	0	442	762	2	201	1016	1344	0.832913	52.1209	0.961424	3.04658	0.941026	0.85775	1.05677	0.931183	0.897168	0.993975
DSFKDELDKYFKNH	BatCoV-GX2013	YMVSML-LTRS	3	2.13238e-05	2.72438e-05	1.27851e-05	1	1	905	242	3	8	151	553	0.822895	97.9535	0.919968	0.187013	0.836094	0.932448	0.76768	1.173	0.871431	0.970339
DSFKDELDKYFKNH	BatCoV-GX2013	YMVSML-LTSN	3	1.7585e-05	2.48553e-05	1.33362e-05	0	81	745	205	1	49	126	587	0.722039	0.435551	0.776612	0.230092	0.797612	0.917331	0.661664	1.12406	0.749325	0.892863
DSFKDELDKYFKNH	BatCoV-GX2013	YMVSML-LTSS	2	2.23705e-06	2.35144e-06	4.0635e-06	0	0	1	118	0	0	12	243	0.726059	161.662	0.629135	0.419896	0.988167	0.977858	1.18664	1.32	0.677597	1.25332
DSFKDELDKYFKNH	BatCoV-GX2013	YMVSML-MMRN	6	0.000107108	9.71411e-05	7.5492e-05	9	130	2584	1482	7	27	1166	2820	0.561311	0.361092	0.726682	0.0985902	0.865904	0.925401	0.849808	1.15019	0.643997	0.999998
DSFKDELDKYFKNH	BatCoV-GX2013	YMVSML-MMRS	5	5.57536e-05	4.66251e-05	4.2095e-05	1557	86	740	390	552	624	530	433	0.669408	0.457618	0.404307	105.814	0.464195	0.473928	-0.256891	-0.311353	0.536858	-0.284122
DSFKDELDKYFKNH	BatCoV-GX2013	YMVSML-MMSN	5	3.6013e-05	3.11491e-05	4.58709e-05	3	1	924	415	1	518	407	1659	0.600674	0.875061	0.84943	38.9104	0.866385	0.843923	0.851132	0.88642	0.725052	0.868776
DSFKDELDKYFKNH	BatCoV-GX2013	YMVSML-MMSS	4	8.19852e-05	5.21494e-05	7.04124e-05	11	322	1035	864	7	14	1357	2170	0.601902	0.584225	0.575733	0.606129	0.827577	0.904554	0.744216	1.0827	0.588817	0.913457
DSFKDELDKYFKNH	BatCoV-GX2013	YMVSML-MTRN	5	3.35989e-05	4.10122e-05	3.84243e-05	4	4	1026	782	1	44	533	1509	0.934603	52.3704	0.809232	100.775	0.898528	0.926744	0.939686	1.15453	0.871918	1.04711
DSFKDELDKYFKNH	BatCoV-GX2013	YMVSML-MTRS	4	6.8339e-05	6.8021e-05	4.65775e-05	349	544	1546	501	5	96	972	1203	0.533952	0.658116	0.716424	115.723	0.668299	0.869254	0.30541	0.968425	0.625188	0.636918
DSFKDELDKYFKNH	BatCoV-GX2013	YMVSML-MTSN	4	5.43156e-05	5.62435e-05	6.03698e-05	9	193	1484	698	4	10	780	2538	0.816272	0.61766	0.865817	0.961619	0.825578	0.941821	0.738709	1.20334	0.841045	0.971026
DSFKDELDKYFKNH	BatCoV-GX2013	YMVSML-MTSS	3	1.40017e-05	1.77416e-05	1.50666e-05	2	0	617	123	1	95	144	614	0.746205	29.3089	0.893368	61.8647	0.81832	0.889347	0.718714	1.03347	0.819787	0.876092
DSFKDELDKYFKNH	BatCoV-GX2013	YMVSMV-LMRN	4	3.16924e-06	5.22991e-06	3.72622e-06	0	0	211	0	0	0	138	0	0.536723	168.449	0.970503	11.5471	0.745605	0.737535	0.518386	0.542013	0.753613	0.5302
DSFKDELDKYFKNH	BatCoV-GX2013	YMVSMV-LMRS	3	1.61063e-05	3.55333e-06	2.19504e-05	2	1	115	33	2	3	389	738	0.888535	162.896	0.770498	2.51938	0.819095	0.91349	0.72085	1.11163	0.829516	0.916239
DSFKDELDKYFKNH	BatCoV-GX2013	YMVSMV-LMSN	3	2.84733e-05	1.77035e-05	2.26046e-05	1	103	513	101	5	170	387	585	0.591528	0.0683554	0.75396	0.167282	0.748144	0.822819	0.525382	0.818102	0.672744	0.671742
DSFKDELDKYFKNH	BatCoV-GX2013	YMVSMV-LMSS	2	4.28846e-06	3.18427e-06	2.62293e-06	1	0	128	0	0	0	96	2	0.615548	0.0771287	0.95661	0.419896	0.73592	0.738258	0.491705	0.544353	0.786079	0.518029
DSFKDELDKYFKNH	BatCoV-GX2013	YMVSMV-LTRN	3	5.6052e-06	9.68128e-06	6.23281e-06	4	178	179	2	0	0	167	112	0.761879	35.9934	0.738185	0.0843066	0.582369	0.849932	0.0686755	0.905873	0.750032	0.487274
DSFKDELDKYFKNH	BatCoV-GX2013	YMVSMV-LTRS	2	1.03123e-05	1.22793e-05	1.10842e-05	0	0	108	487	0	3	274	236	0.971749	104.689	0.76628	49.1279	0.97331	0.866284	1.14571	0.958807	0.869015	1.05226
DSFKDELDKYFKNH	BatCoV-GX2013	YMVSMV-LTSN	2	2.57624e-05	4.64285e-05	1.36436e-05	1761	375	277	417	19	474	165	20	0.609552	0.10354	0.494169	0.364373	0.432769	0.538655	-0.343471	-0.101814	0.551861	-0.222642
DSFKDELDKYFKNH	BatCoV-GX2013	YMVSMV-MMRN	5	5.47978e-05	5.84638e-05	5.59166e-05	723	174	961	1075	2	530	478	2172	0.725119	58.4122	0.699696	397.852	0.701534	0.864554	0.396972	0.953208	0.712408	0.67509
DSFKDELDKYFKNH	BatCoV-GX2013	YMVSMV-MMRS	4	2.6194e-05	1.51184e-05	4.16368e-05	316	36	286	168	731	860	99	675	0.79133	0.920431	0.518037	0.131967	0.568959	0.451476	0.03173	-0.384037	0.654683	-0.176153
DSFKDELDKYFKNH	BatCoV-GX2013	YMVSMV-MMSN	4	3.72508e-05	4.22458e-05	4.43121e-05	1092	1	705	611	1	8	913	1267	0.725045	0.28622	0.957461	95.9463	0.56697	0.899209	0.0262513	1.0654	0.841253	0.545824
DSFKDELDKYFKNH	BatCoV-GX2013	YMVSMV-MMSS	3	1.80387e-05	8.14106e-06	2.73549e-05	1	0	254	93	0	483	122	998	0.806801	2.74236	0.692083	124.289	0.850807	0.807136	0.808216	0.767331	0.749442	0.787773
DSFKDELDKYFKNH	BatCoV-GX2013	YMVSMV-MTRN	4	1.63006e-05	1.85976e-05	2.00152e-05	3	121	119	614	1	5	242	869	0.780795	0.0662583	0.794765	0.531772	0.90324	0.943923	0.952667	1.21015	0.78778	1.08141
DSFKDELDKYFKNH	BatCoV-GX2013	YMVSMV-MTRS	3	1.6416e-05	2.21359e-05	1.03841e-05	5	169	503	239	2	7	272	187	0.786004	0.152718	0.87824	149.063	0.773781	0.839557	0.59601	0.872287	0.832122	0.734148
DSFKDELDKYFKNH	BatCoV-GX2013	YMVSMV-MTSN	3	1.38218e-05	1.77485e-05	2.08519e-05	1	1	436	350	2	2	235	938	0.827411	34.2794	0.793069	111.482	0.901937	0.947895	0.949078	1.223	0.81024	1.08604
DSFKDELDKYFKNH	BatCoV-GX2013	YMVSMV-MTSS	2	3.66494e-06	3.05331e-07	5.67186e-07	0	9	1	1	0	9	15	0	0.498947	0.61703	0.525775	15.9561	0.573573	0.60631	0.0444411	0.117204	0.512361	0.0808224
DSFKEELDKYFKNH	SARS-CoV-2	QIGHLL-LMRN	8	5.98382e-05	2.30896e-05	7.24479e-05	6	1	603	408	7	238	709	3177	0.437274	0.739428	0.884511	1.14707	0.888208	0.921811	0.911254	1.13856	0.660893	1.02491
DSFKEELDKYFKNH	SARS-CoV-2	QIGHLL-LMRS	7	6.42496e-06	5.29905e-06	1.23102e-05	2	0	10	255	0	3	202	442	0.905626	22.5216	0.717759	158.721	0.985066	0.921753	1.1781	1.13838	0.811693	1.15824
DSFKEELDKYFKNH	SARS-CoV-2	QIGHLL-LMSN	7	6.04116e-05	4.66652e-05	6.48954e-05	3	1	807	1349	5	11	618	3114	0.880988	20.7842	0.500282	134.262	0.941493	0.957555	1.05805	1.25428	0.690635	1.15617
DSFKEELDKYFKNH	SARS-CoV-2	QIGHLL-LMSS	6	3.03796e-05	2.76294e-05	2.66772e-05	2	1	512	755	0	33	359	1065	0.939605	31.6448	0.817468	96.996	0.935033	0.928351	1.04025	1.15974	0.878537	1.09999
DSFKEELDKYFKNH	SARS-CoV-2	QIGHLL-LTRN	7	2.31456e-05	3.00432e-05	2.69518e-05	2	2	434	974	2	107	115	1422	0.874011	30.0101	0.899876	108.053	0.952505	0.940422	1.08839	1.19881	0.886944	1.1436
DSFKEELDKYFKNH	SARS-CoV-2	QIGHLL-LTRS	6	1.72823e-05	1.07734e-05	1.46704e-05	5	0	239	243	0	4	299	424	0.894936	20.6264	0.638375	136.361	0.907478	0.898052	0.964343	1.06165	0.766656	1.013
DSFKEELDKYFKNH	SARS-CoV-2	QIGHLL-LTSN	6	2.02027e-05	2.47838e-05	3.49187e-05	1	1	338	830	1	6	196	1917	0.784533	86.2608	0.954004	159.281	0.956259	0.975285	1.09873	1.31168	0.869269	1.2052
DSFKEELDKYFKNH	SARS-CoV-2	QIGHLL-LTSS	5	1.56488e-05	1.99453e-06	8.0722e-06	1	0	80	0	0	0	173	221	0.336311	48.7454	0.926693	99.9353	0.728321	0.89175	0.470768	1.04125	0.631502	0.756008
DSFKEELDKYFKNH	SARS-CoV-2	QIGHLL-MMRN	9	3.28774e-05	2.07868e-05	3.14604e-05	2	2	370	585	0	7	146	1780	0.951273	88.9209	0.789214	111.972	0.936782	0.979494	1.04507	1.3253	0.870244	1.18519
DSFKEELDKYFKNH	SARS-CoV-2	QIGHLL-MMRS	8	8.09035e-06	1.48267e-05	3.15476e-06	0	4	82	643	5	1	4	191	0.782618	19.6216	0.934717	0.629844	0.980766	0.926153	1.16625	1.15262	0.858667	1.15944
DSFKEELDKYFKNH	SARS-CoV-2	QIGHLL-MMSN	8	6.80269e-05	4.39957e-05	5.88108e-05	4	363	659	867	3	209	532	2640	0.507375	38.0245	0.961338	313.243	0.831097	0.924183	0.753914	1.14624	0.734357	0.950079
DSFKEELDKYFKNH	SARS-CoV-2	QIGHLL-MMSS	7	4.58706e-05	6.12097e-05	4.52228e-05	6	1	1320	1440	6	17	119	2703	0.896511	0.352316	0.696829	117.871	0.920207	0.98127	0.999411	1.33105	0.79667	1.16523
DSFKEELDKYFKNH	SARS-CoV-2	QIGHLL-MTRN	8	2.04322e-05	1.10549e-05	2.31073e-05	4	43	86	387	5	89	10	1374	0.909243	0.552124	0.917881	74.4056	0.925433	0.952434	1.01381	1.2377	0.913562	1.12575
DSFKEELDKYFKNH	SARS-CoV-2	QIGHLL-MTRS	7	1.29754e-05	2.08765e-05	1.48313e-05	0	1	398	557	1	10	249	514	0.895356	98.8791	0.977512	32.9619	0.933347	0.912268	1.03561	1.10767	0.936434	1.07164
DSFKEELDKYFKNH	SARS-CoV-2	QIGHLL-MTSN	7	2.78378e-05	2.27178e-05	1.85453e-05	1	0	259	826	183	5	210	618	0.908605	54.2301	0.491318	112.217	0.964853	0.657284	1.12241	0.282221	0.699962	0.702314
DSFKEELDKYFKNH	SARS-CoV-2	QIGHLL-MTSS	6	3.08961e-05	3.71417e-05	1.22778e-05	0	0	170	1670	4	9	140	537	0.912432	30.2756	0.891326	183.075	0.98744	0.929634	1.18464	1.16389	0.901879	1.17426
DSFKEELDKYFKNH	SARS-CoV-2	QIGHLV-LMRN	7	3.29809e-06	3.79923e-06	1.77234e-06	0	0	26	160	0	1	0	114	0.837934	38.8729	0.829993	12.177	0.97449	0.969154	1.14896	1.29183	0.833963	1.22039
DSFKEELDKYFKNH	SARS-CoV-2	QIGHLV-LMRS	6	1.02557e-05	7.52099e-06	1.31247e-05	0	1	31	341	3	0	300	323	0.843964	23.2415	0.981755	96.5761	0.984492	0.874148	1.17652	0.984266	0.91286	1.08039
DSFKEELDKYFKNH	SARS-CoV-2	QIGHLV-LMSN	6	0.000127564	6.92395e-05	3.82998e-05	1537	140	683	1541	6	463	535	1001	0.393913	2.73385	0.365453	0.849161	0.641376	0.796208	0.231239	0.731953	0.379683	0.481596
DSFKEELDKYFKNH	SARS-CoV-2	QIGHLV-LMSS	5	2.83544e-05	2.41974e-05	4.66407e-05	4	50	546	465	3	371	420	1856	0.837428	42.9607	0.854666	130.378	0.879117	0.876854	0.886209	0.993026	0.846047	0.939618
DSFKEELDKYFKNH	SARS-CoV-2	QIGHLV-LTRN	6	1.87022e-05	1.30224e-05	1.49043e-05	0	1	280	307	1	176	7	749	0.893286	21.2258	0.902151	27.0833	0.919719	0.881657	0.998067	1.00858	0.897718	1.00332
DSFKEELDKYFKNH	SARS-CoV-2	QIGHLV-LTSN	5	2.08897e-05	2.40593e-05	4.29607e-05	4	284	554	104	1	5	144	2532	0.915991	0.0348875	0.971219	304.425	0.680617	0.985028	0.339345	1.34321	0.943605	0.841279
DSFKEELDKYFKNH	SARS-CoV-2	QIGHLV-MMRN	8	5.60682e-05	3.714e-05	2.85009e-05	7	46	1007	546	0	219	83	1450	0.397606	32.0856	0.77909	0.279213	0.861212	0.912592	0.83688	1.10872	0.588348	0.9728
DSFKEELDKYFKNH	SARS-CoV-2	QIGHLV-MMRS	7	8.28578e-06	1.26664e-05	1.17114e-05	1	0	291	276	0	72	213	303	0.751954	9.25545	0.919975	90.6976	0.91114	0.838505	0.974431	0.86888	0.835964	0.921655
DSFKEELDKYFKNH	SARS-CoV-2	QIGHLV-MMSN	7	3.12435e-05	3.4229e-05	3.82975e-05	1	0	585	1000	3	6	680	1285	0.748554	1.5557	0.848293	205.539	0.943095	0.9146	1.06247	1.11522	0.798424	1.08884
DSFKEELDKYFKNH	SARS-CoV-2	QIGHLV-MMSS	6	2.33483e-06	8.09156e-08	4.41701e-06	1	0	2	1	0	0	114	87	0.665424	60.4689	0.746845	69.2829	0.640937	0.854517	0.230028	0.920716	0.706135	0.575372
DSFKEELDKYFKNH	SARS-CoV-2	QIGHLV-MTRN	7	3.18489e-05	3.08057e-05	3.87116e-05	5	1	840	502	1	7	370	1857	0.89461	43.0469	0.931577	188.323	0.882919	0.958736	0.896683	1.2581	0.913093	1.07739
DSFKEELDKYFKNH	SARS-CoV-2	QIGHLV-MTRS	6	6.57777e-06	6.31455e-06	7.15675e-06	0	0	71	231	0	7	25	413	0.981178	0.0955545	0.95547	58.3656	0.9629	0.971215	1.11703	1.2985	0.968324	1.20776
DSFKEELDKYFKNH	SARS-CoV-2	QIGHLV-MTSN	6	8.29261e-06	1.39433e-05	5.62508e-06	0	46	360	187	0	2	203	7	0.922541	42.7807	0.822123	42.8294	0.835269	0.74765	0.765409	0.57476	0.872332	0.670085
DSFKEELDKYFKNH	SARS-CoV-2	QIGHLV-MTSS	5	4.72072e-06	6.91783e-06	5.08533e-06	0	0	120	200	0	2	187	0	0.483046	0.370218	0.852694	0.419896	0.939077	0.73721	1.0514	0.540962	0.66787	0.79618
DSFKEELDKYFKNH	SARS-CoV-2	QIGHML-LMRN	7	5.60349e-05	8.46894e-05	5.21988e-05	18	1415	956	1003	5	1238	144	1684	0.852925	52.139	0.934393	97.3109	0.713853	0.758011	0.430909	0.6083	0.893659	0.519605
DSFKEELDKYFKNH	SARS-CoV-2	QIGHML-LMRS	6	2.86139e-05	2.3706e-05	1.673e-05	3	142	361	538	2	83	140	742	0.797707	104.093	0.627689	99.5154	0.863988	0.90824	0.844529	1.09463	0.712698	0.96958
DSFKEELDKYFKNH	SARS-CoV-2	QIGHML-LMSN	6	8.93379e-06	9.72556e-06	1.37997e-05	0	0	141	316	1	2	158	616	0.869907	58.371	0.862087	143.605	0.95229	0.946179	1.0878	1.21745	0.865997	1.15262
DSFKEELDKYFKNH	SARS-CoV-2	QIGHML-LMSS	5	1.62978e-05	6.49349e-06	1.274e-05	0	15	75	213	1	14	231	405	0.91336	69.4159	0.63711	0.191927	0.93351	0.89798	1.03606	1.06142	0.775235	1.04874
DSFKEELDKYFKNH	SARS-CoV-2	QIGHML-LTRN	6	1.05537e-05	4.613e-06	9.5293e-06	2	1	114	88	2	2	177	304	0.884024	9.56396	0.696275	86.0787	0.885691	0.899366	0.90432	1.0659	0.79015	0.985112
DSFKEELDKYFKNH	SARS-CoV-2	QIGHML-LTRS	5	2.29204e-05	1.55307e-05	2.39957e-05	0	1	487	174	0	6	545	596	0.736909	47.3056	0.925736	13.4367	0.852847	0.883938	0.813837	1.01596	0.831322	0.914898
DSFKEELDKYFKNH	SARS-CoV-2	QIGHML-LTSN	5	1.96275e-05	2.15322e-05	2.70464e-05	2	0	404	583	0	11	34	1685	0.905901	0.31667	0.493956	201.97	0.933762	0.989968	1.03675	1.35921	0.699928	1.19798
DSFKEELDKYFKNH	SARS-CoV-2	QIGHML-LTSS	4	2.24077e-05	2.05551e-05	2.21528e-05	2	0	573	321	1	4	258	981	0.77747	135.335	0.883772	54.4815	0.88011	0.947294	0.888943	1.22106	0.830621	1.055
DSFKEELDKYFKNH	SARS-CoV-2	QIGHML-MMRN	8	3.70618e-05	3.07699e-05	5.26622e-05	1	17	490	919	1	832	551	1480	0.92463	25.0134	0.812146	103.504	0.940536	0.786023	1.05542	0.698984	0.868388	0.877201
DSFKEELDKYFKNH	SARS-CoV-2	QIGHML-MMRS	7	2.2702e-05	1.42765e-05	3.37811e-05	4	0	275	376	1	206	555	979	0.879966	1.09098	0.886495	399.321	0.927117	0.852657	1.01845	0.914695	0.883231	0.966572
DSFKEELDKYFKNH	SARS-CoV-2	QIGHML-MMSN	7	0.000107698	8.84957e-05	0.000102987	3	4	1527	2561	10	30	2068	3017	0.897779	0.948035	0.872579	0.498658	0.942197	0.89856	1.05999	1.06329	0.885179	1.06164
DSFKEELDKYFKNH	SARS-CoV-2	QIGHML-MMSS	6	2.74776e-05	3.98299e-05	3.5977e-05	3	114	913	703	6	56	178	1953	0.887619	44.6961	0.766781	0.376098	0.865326	0.958877	0.848215	1.25856	0.8272	1.05339
DSFKEELDKYFKNH	SARS-CoV-2	QIGHML-MTRN	7	3.79086e-05	4.33282e-05	4.07055e-05	5	206	209	1629	4	12	418	1893	0.958722	0.781735	0.878903	74.0217	0.932492	0.95149	1.03326	1.23464	0.918812	1.13395
DSFKEELDKYFKNH	SARS-CoV-2	QIGHML-MTRS	6	3.47961e-05	3.13755e-05	4.10087e-05	1	30	399	1045	2	181	560	1468	0.857321	76.5734	0.898546	1.34051	0.948671	0.889427	1.07783	1.03373	0.877934	1.05578
DSFKEELDKYFKNH	SARS-CoV-2	QIGHML-MTSN	6	2.63701e-05	4.33963e-05	2.85424e-05	3	160	774	991	3	226	140	1341	0.944617	34.2689	0.819849	82.9295	0.885043	0.89709	0.902534	1.05854	0.882233	0.980535
DSFKEELDKYFKNH	SARS-CoV-2	QIGHML-MTSS	5	1.43204e-05	2.09248e-05	9.14407e-06	2	0	432	517	1	4	23	548	0.920469	83.4019	0.853244	169.638	0.924374	0.977802	1.01089	1.31982	0.886857	1.16536
DSFKEELDKYFKNH	SARS-CoV-2	QIGHMV-LMRN	6	2.98095e-05	2.88528e-05	3.04739e-05	12	244	298	723	1	5	162	1689	0.80808	43.732	0.871275	179.086	0.852545	0.976185	0.813003	1.31459	0.839677	1.0638
DSFKEELDKYFKNH	SARS-CoV-2	QIGHMV-LMRS	5	1.01862e-05	1.01675e-05	8.90944e-06	0	1	133	347	1	162	187	60	0.807816	72.501	0.800246	11.7571	0.956679	0.661451	1.09989	0.29571	0.804031	0.697799
DSFKEELDKYFKNH	SARS-CoV-2	QIGHMV-LMSN	5	3.39017e-06	9.64991e-07	1.07072e-05	0	0	27	15	0	0	168	401	0.928183	212.875	0.498431	21.8346	0.853919	0.928026	0.816788	1.15869	0.713307	0.987736
DSFKEELDKYFKNH	SARS-CoV-2	QIGHMV-LMSS	4	2.20983e-05	3.33086e-05	2.22369e-05	0	0	678	837	0	142	107	1091	0.91693	127.417	0.931947	250.258	0.928254	0.916033	1.02158	1.11986	0.924439	1.07072
DSFKEELDKYFKNH	SARS-CoV-2	QIGHMV-LTRN	5	1.41528e-05	9.49245e-06	1.64773e-05	2	126	113	153	2	4	103	883	0.837441	27.355	0.922587	158.091	0.768014	0.966966	0.580123	1.28474	0.880014	0.932433
DSFKEELDKYFKNH	SARS-CoV-2	QIGHMV-LTSN	4	1.46588e-05	1.33954e-05	1.46618e-05	3	93	128	380	0	8	300	417	0.938268	88.4997	0.845716	0.238126	0.880473	0.893994	0.889944	1.04851	0.891992	0.969229
DSFKEELDKYFKNH	SARS-CoV-2	QIGHMV-LTSS	3	8.48211e-06	1.64752e-06	1.37391e-05	1	0	66	0	0	3	170	591	0.927687	25.545	0.864354	64.0342	0.72427	0.943721	0.459609	1.20949	0.89602	0.834552
DSFKEELDKYFKNH	SARS-CoV-2	QIGHMV-MMRN	7	1.45006e-05	1.79324e-05	1.18395e-05	0	0	243	604	1	539	77	2	0.821514	17.8939	0.926179	82.4396	0.957348	0.522769	1.10173	-0.153242	0.873847	0.474245
DSFKEELDKYFKNH	SARS-CoV-2	QIGHMV-MMRS	6	2.37544e-05	1.93241e-05	1.21013e-05	2	0	194	735	2	370	17	321	0.943582	43.104	0.600481	71.8023	0.968373	0.701268	1.13211	0.424609	0.772032	0.778358
DSFKEELDKYFKNH	SARS-CoV-2	QIGHMV-MMSN	6	6.20281e-05	4.56285e-05	6.857e-05	6	2	621	1527	5	53	803	2979	0.584703	0.601527	0.899888	0.31177	0.955289	0.940778	1.09606	1.19997	0.742295	1.14801
DSFKEELDKYFKNH	SARS-CoV-2	QIGHMV-MMSS	5	1.33453e-06	2.19877e-06	1.91747e-06	0	0	2	109	0	0	22	86	0.497592	31.777	0.947612	15.9561	0.986203	0.928757	1.18123	1.16105	0.722602	1.17114
DSFKEELDKYFKNH	SARS-CoV-2	QIGHMV-MTRN	6	1.78852e-05	2.19613e-05	2.96212e-05	4	63	579	291	2	5	254	1471	0.869834	1.12972	0.87036	96.4562	0.835636	0.96122	0.766419	1.26614	0.870097	1.01628
DSFKEELDKYFKNH	SARS-CoV-2	QIGHMV-MTSS	4	1.70345e-05	1.80946e-05	2.0225e-05	7	326	270	95	1	8	213	930	0.954284	80.8309	0.948911	47.2383	0.642574	0.949812	0.234539	1.22921	0.951597	0.731875
DSFKEELDKYFKNH	SARS-CoV-2	QIGSLL-LMRN	7	4.67385e-05	4.05155e-05	4.23534e-05	37	0	988	791	1	49	364	2055	0.901132	53.3187	0.630943	3.84797	0.887066	0.952725	0.908109	1.23864	0.766038	1.07338
DSFKEELDKYFKNH	SARS-CoV-2	QIGSLL-LMRS	6	3.98933e-05	5.87983e-05	3.72648e-05	4	2	1555	1022	0	12	703	1174	0.906543	70.9584	0.820959	217.296	0.891149	0.909177	0.919355	1.09766	0.863751	1.00851
DSFKEELDKYFKNH	SARS-CoV-2	QIGSLL-LMSN	6	3.45525e-05	2.39355e-05	2.74071e-05	1	11	448	634	7	14	312	1209	0.638239	0.0837453	0.341131	0.108208	0.928482	0.937075	1.02221	1.18798	0.489685	1.10509
DSFKEELDKYFKNH	SARS-CoV-2	QIGSLL-LMSS	5	4.39659e-05	5.09798e-05	6.17616e-05	251	114	879	1165	625	233	1048	1175	0.844287	51.166	0.753979	91.0335	0.82406	0.579533	0.734529	0.0305176	0.799133	0.382523
DSFKEELDKYFKNH	SARS-CoV-2	QIGSLL-LTRS	5	1.18996e-05	5.04533e-06	9.35161e-06	2	0	170	41	0	1	112	410	0.54791	73.7351	0.88289	131.218	0.818357	0.945182	0.718815	1.21422	0.7154	0.966519
DSFKEELDKYFKNH	SARS-CoV-2	QIGSLL-LTSN	5	6.33195e-05	6.26554e-05	5.58496e-05	6	104	1487	1152	1427	15	508	1061	0.356502	0.25885	0.58305	100.985	0.880408	0.424377	0.889764	-0.471761	0.469776	0.209002
DSFKEELDKYFKNH	SARS-CoV-2	QIGSLL-LTSS	4	1.20721e-06	2.32656e-07	2.61631e-06	0	0	7	3	0	0	57	70	0.840866	41.958	0.875808	0.419896	0.778744	0.876268	0.609683	0.99113	0.858337	0.800407
DSFKEELDKYFKNH	SARS-CoV-2	QIGSLL-MMRN	8	7.59052e-05	9.70776e-05	6.56068e-05	6	0	1754	2715	5	33	881	2673	0.844999	0.231144	0.921157	134.577	0.938671	0.935021	1.05028	1.18133	0.883078	1.1158
DSFKEELDKYFKNH	SARS-CoV-2	QIGSLL-MMRS	7	0.000188617	7.4544e-05	5.3866e-05	2666	1012	320	319	1873	820	174	57	0.354559	0.00856497	0.270215	0.0176198	0.391759	0.304109	-0.456453	-0.861102	0.312387	-0.658777
DSFKEELDKYFKNH	SARS-CoV-2	QIGSLL-MMSN	7	1.2937e-05	8.13943e-06	1.29769e-05	0	15	213	123	1	4	92	676	0.752675	2.79094	0.986215	166.699	0.858646	0.963635	0.829812	1.27396	0.869445	1.05189
DSFKEELDKYFKNH	SARS-CoV-2	QIGSLL-MMSS	6	1.09475e-05	4.51454e-06	6.65462e-06	0	0	136	58	0	5	71	302	0.861295	19.3747	0.909589	92.7971	0.85982	0.942183	0.833046	1.20452	0.885442	1.01878
DSFKEELDKYFKNH	SARS-CoV-2	QIGSLL-MTRN	7	8.30701e-05	8.24647e-05	7.38622e-05	3	350	1113	2267	1	20	1169	2724	0.904163	36.2064	0.609181	313.662	0.901784	0.927627	0.948657	1.15739	0.756672	1.05302
DSFKEELDKYFKNH	SARS-CoV-2	QIGSLL-MTRS	6	1.68976e-05	1.60088e-05	6.71699e-06	2	0	139	636	2	3	140	185	0.94021	0.136138	0.845282	306.524	0.972223	0.875771	1.14271	0.989519	0.892746	1.06612
DSFKEELDKYFKNH	SARS-CoV-2	QIGSLL-MTSN	6	1.28172e-05	2.41387e-05	1.65629e-05	1	76	521	457	3	3	64	957	0.91675	29.8231	0.880247	67.1834	0.869957	0.97496	0.860974	1.31062	0.898498	1.0858
DSFKEELDKYFKNH	SARS-CoV-2	QIGSLL-MTSS	5	7.18213e-06	9.08996e-06	3.89819e-06	2	0	365	1	0	66	8	162	0.540724	79.3912	0.974689	131.428	0.743688	0.821543	0.513104	0.813971	0.757706	0.663537
DSFKEELDKYFKNH	SARS-CoV-2	QIGSLV-LMRN	6	4.80281e-05	6.75066e-05	4.42653e-05	3	83	1264	1711	4	45	945	1161	0.840487	1.85109	0.67336	67.5333	0.917937	0.880225	0.993155	1.00394	0.756923	0.998547
DSFKEELDKYFKNH	SARS-CoV-2	QIGSLV-LMRS	5	4.44434e-05	2.27035e-05	1.51641e-05	3	0	555	452	0	3	29	931	0.350473	45.0432	0.783396	141.085	0.902401	0.98827	0.950355	1.35371	0.566935	1.15203
DSFKEELDKYFKNH	SARS-CoV-2	QIGSLV-LMSN	5	2.37439e-05	1.17779e-05	1.48786e-05	5	124	195	167	0	4	89	806	0.515606	74.3521	0.986404	135.207	0.77205	0.971971	0.591241	1.30094	0.751005	0.946093
DSFKEELDKYFKNH	SARS-CoV-2	QIGSLV-LMSS	4	1.40788e-05	1.31529e-05	1.33125e-05	1	0	103	537	1	11	224	458	0.937455	30.9749	0.875473	29.3927	0.975329	0.909499	1.15127	1.09871	0.906464	1.12499
DSFKEELDKYFKNH	SARS-CoV-2	QIGSLV-LTRN	5	8.95852e-06	4.47971e-06	1.39227e-06	2	0	179	1	2	1	49	1	0.73551	47.1	0.535939	104.974	0.73757	0.668324	0.49625	0.31796	0.635725	0.407105
DSFKEELDKYFKNH	SARS-CoV-2	QIGSLV-LTSN	4	3.79782e-06	5.60017e-06	3.2278e-06	2	0	225	0	0	0	54	115	0.903929	61.086	0.905324	0.419896	0.737714	0.911294	0.496647	1.10452	0.904627	0.800583
DSFKEELDKYFKNH	SARS-CoV-2	QIGSLV-LTSS	3	7.07709e-06	1.99755e-06	7.42765e-06	0	0	79	2	1	3	106	292	0.865613	220.485	0.801186	60.0452	0.750739	0.923392	0.53253	1.14368	0.8334	0.838107
DSFKEELDKYFKNH	SARS-CoV-2	QIGSLV-MMRN	7	8.12175e-05	0.000114301	7.26548e-05	10	436	1942	2709	6	52	1278	2411	0.528204	80.6495	0.882495	119.083	0.888095	0.909132	0.910942	1.09752	0.705349	1.00423
DSFKEELDKYFKNH	SARS-CoV-2	QIGSLV-MMSN	6	3.06049e-05	2.17984e-05	3.18981e-05	1	0	276	758	3	8	477	1223	0.873048	27.1493	0.935192	21.8346	0.960201	0.928362	1.10959	1.15977	0.90412	1.13468
DSFKEELDKYFKNH	SARS-CoV-2	QIGSLV-MMSS	5	2.20821e-05	2.72512e-05	1.96323e-05	1	0	671	538	3	2	253	826	0.776633	51.3677	0.987604	69.7028	0.903553	0.937495	0.953528	1.18934	0.882119	1.07143
DSFKEELDKYFKNH	SARS-CoV-2	QIGSLV-MTRN	6	5.02553e-06	1.45119e-05	1.36802e-06	0	0	529	71	1	3	48	0	0.963791	28.7947	0.569969	58.7855	0.801969	0.67654	0.673667	0.344557	0.76688	0.509112
DSFKEELDKYFKNH	SARS-CoV-2	QIGSLV-MTRS	5	1.36756e-05	1.60046e-06	2.63344e-05	0	0	24	51	0	2	200	1358	0.512824	34.1423	0.858276	80.6201	0.935752	0.968778	1.04224	1.29061	0.68555	1.16642
DSFKEELDKYFKNH	SARS-CoV-2	QIGSLV-MTSN	5	1.19149e-06	3.13553e-06	8.18112e-07	0	0	74	66	1	0	0	52	0.931696	104.895	0.483891	3.35917	0.901935	0.911675	0.949071	1.10575	0.707794	1.02741
DSFKEELDKYFKNH	SARS-CoV-2	QIGSML-LMRN	6	5.12607e-05	4.40626e-05	5.37099e-05	5	5	1153	775	9	105	494	2490	0.780503	0.0219548	0.955912	0.0516866	0.890445	0.936157	0.917416	1.18501	0.868207	1.05121
DSFKEELDKYFKNH	SARS-CoV-2	QIGSML-LMRS	5	3.01813e-05	3.67157e-05	3.27124e-05	9	479	318	753	3	199	268	1419	0.748118	99.712	0.878794	59.2054	0.797934	0.899634	0.662551	1.06677	0.813456	0.864662
DSFKEELDKYFKNH	SARS-CoV-2	QIGSML-LMSN	5	1.64782e-05	3.26537e-05	1.87368e-05	5	198	440	809	3	4	300	683	0.734104	141.094	0.963265	15.5762	0.873283	0.919128	0.870137	1.12988	0.848684	1.00001
DSFKEELDKYFKNH	SARS-CoV-2	QIGSML-LMSS	4	7.11539e-06	4.39675e-06	1.14971e-05	0	0	175	3	0	2	111	550	0.485613	211.024	0.883568	186.434	0.753077	0.956301	0.538971	1.25022	0.684591	0.894594
DSFKEELDKYFKNH	SARS-CoV-2	QIGSML-LTRN	5	3.19474e-05	1.67079e-05	5.70477e-05	3	0	473	251	2	239	363	2788	0.875459	0.565463	0.798237	303.795	0.874701	0.930982	0.874044	1.16825	0.836848	1.02115
DSFKEELDKYFKNH	SARS-CoV-2	QIGSML-LTRS	4	7.94408e-06	7.8234e-06	1.11032e-05	0	1	114	252	0	2	36	656	0.857895	70.6499	0.926407	163.76	0.94963	0.982411	1.08047	1.33474	0.892151	1.20761
DSFKEELDKYFKNH	SARS-CoV-2	QIGSML-LTSN	4	4.81598e-06	3.77551e-06	9.60115e-06	0	0	68	106	0	99	106	322	0.708807	0.411353	0.985511	47.2383	0.932563	0.838495	1.03345	0.86885	0.847159	0.951151
DSFKEELDKYFKNH	SARS-CoV-2	QIGSML-LTSS	3	4.30624e-06	8.65269e-06	3.39815e-06	1	0	176	217	1	1	51	129	0.548308	64.7881	0.911647	10.0775	0.923508	0.90663	1.00851	1.08942	0.729978	1.04896
DSFKEELDKYFKNH	SARS-CoV-2	QIGSML-MMRN	7	9.17642e-05	6.30582e-05	6.04741e-05	344	3	1606	972	4	16	781	2536	0.709268	51.3759	0.44737	173.417	0.787836	0.940722	0.634731	1.19979	0.578319	0.917258
DSFKEELDKYFKNH	SARS-CoV-2	QIGSML-MMRS	6	3.14691e-05	2.82863e-05	3.54538e-05	6	181	249	852	5	2	478	1457	0.912806	35.0679	0.934966	0.780194	0.892732	0.936614	0.923717	1.18648	0.923886	1.0551
DSFKEELDKYFKNH	SARS-CoV-2	QIGSML-MMSN	6	1.70572e-05	2.40326e-05	2.3828e-05	0	0	898	90	0	5	279	1053	0.834255	115.693	0.868825	142.765	0.791444	0.948618	0.644672	1.22535	0.85154	0.935009
DSFKEELDKYFKNH	SARS-CoV-2	QIGSML-MMSS	5	1.80614e-05	2.15323e-05	3.2523e-05	0	0	607	329	1	629	225	981	0.922497	6.66392	0.961021	0.214767	0.880099	0.773682	0.888914	0.65903	0.941759	0.773972
DSFKEELDKYFKNH	SARS-CoV-2	QIGSML-MTRN	6	3.48201e-05	2.0811e-05	3.26697e-05	0	1	529	389	1	7	291	1603	0.809604	4.19048	0.928328	87.3384	0.898171	0.960844	0.938703	1.26493	0.868966	1.10181
DSFKEELDKYFKNH	SARS-CoV-2	QIGSML-MTRS	5	3.05636e-05	3.96141e-05	4.00774e-05	6	282	716	691	1	235	326	1756	0.891917	44.3747	0.937923	218.661	0.825902	0.904881	0.739603	1.08376	0.91492	0.911681
DSFKEELDKYFKNH	SARS-CoV-2	QIGSML-MTSN	5	2.81214e-05	2.81418e-05	2.59507e-05	1	1	487	813	1	22	414	933	0.452308	48.7042	0.96364	60.4651	0.941353	0.917652	1.05767	1.1251	0.707974	1.09138
DSFKEELDKYFKNH	SARS-CoV-2	QIGSML-MTSS	4	7.89749e-06	1.50768e-05	8.31316e-06	3	0	159	563	1	1	135	301	0.783105	31.6228	0.859849	364.05	0.964678	0.917202	1.12193	1.12364	0.821477	1.12279
DSFKEELDKYFKNH	SARS-CoV-2	QIGSMV-LMRN	5	7.62273e-06	1.18521e-05	6.78494e-06	1	0	72	510	0	3	84	290	0.445943	34.2452	0.974553	19.3152	0.98032	0.937413	1.16502	1.18907	0.710248	1.17705
DSFKEELDKYFKNH	SARS-CoV-2	QIGSMV-LMRS	4	1.30324e-05	1.19581e-05	1.229e-05	1	1	235	309	2	6	223	398	0.845977	46.6475	0.920968	95.1065	0.927303	0.901746	1.01896	1.07361	0.883473	1.04628
DSFKEELDKYFKNH	SARS-CoV-2	QIGSMV-LMSN	4	2.16329e-05	2.28976e-05	1.77497e-05	5	102	554	312	1	4	177	837	0.724539	63.0605	0.897512	304.425	0.822818	0.953655	0.731107	1.24165	0.811025	0.986379
DSFKEELDKYFKNH	SARS-CoV-2	QIGSMV-LMSS	3	7.70291e-06	2.42761e-05	3.48076e-06	0	0	417	707	1	6	0	218	0.41511	125.874	0.951761	4.33893	0.94289	0.961068	1.0619	1.26565	0.683435	1.16378
DSFKEELDKYFKNH	SARS-CoV-2	QIGSMV-LTRN	4	6.57454e-06	2.05573e-06	1.65501e-07	2	0	82	0	0	0	1	9	0.313179	0.00157808	0.948434	1.25969	0.718797	0.79161	0.444531	0.717071	0.630807	0.580801
DSFKEELDKYFKNH	SARS-CoV-2	QIGSMV-LTRS	3	6.80933e-07	0	2.60754e-06	0	0	0	0	0	0	96	1	0.496573	0.61703	0.349152	0.419896	0.612957	0.735388	0.152944	0.535062	0.422862	0.344003
DSFKEELDKYFKNH	SARS-CoV-2	QIGSMV-MMRN	6	1.83239e-05	2.66218e-05	1.16491e-05	1	3	483	738	3	64	67	561	0.782323	158.371	0.873376	86.0787	0.93637	0.909841	1.04394	1.09981	0.827849	1.07188
DSFKEELDKYFKNH	SARS-CoV-2	QIGSMV-MMRS	5	2.45814e-06	1.97174e-08	6.27272e-06	0	0	0	1	0	0	79	269	0.681424	1.23406	0.478511	0.419896	0.700692	0.940717	0.394652	1.19977	0.579967	0.79721
DSFKEELDKYFKNH	SARS-CoV-2	QIGSMV-MMSN	5	2.26317e-05	2.0941e-05	5.46847e-05	2	2	521	403	0	7	830	2089	0.763079	133.278	0.920375	233.882	0.898755	0.933184	0.940311	1.17538	0.841727	1.05785
DSFKEELDKYFKNH	SARS-CoV-2	QIGSMV-MMSS	4	1.93349e-05	1.27022e-05	1.91839e-05	0	0	277	296	0	0	132	1015	0.896587	132.97	0.34854	121.77	0.919203	0.971839	0.996643	1.30052	0.622564	1.14858
DSFKEELDKYFKNH	SARS-CoV-2	QIGSMV-MTRN	5	8.04316e-06	1.0591e-05	5.14342e-06	0	0	20	512	1	1	86	181	0.714093	118.161	0.977888	21.8346	0.99284	0.906841	1.19951	1.0901	0.84599	1.14481
DSFKEELDKYFKNH	SARS-CoV-2	QIGSMV-MTRS	4	1.57903e-05	7.54118e-06	2.53026e-05	0	141	137	3	0	3	315	1088	0.964073	62.1144	0.941808	91.1175	0.58814	0.946183	0.0845751	1.21746	0.95294	0.651019
DSFKEELDKYFKNH	SARS-CoV-2	QIGSMV-MTSN	4	9.06746e-06	6.90909e-06	2.01883e-05	1	0	186	116	0	284	23	939	0.613155	22.9183	0.987702	92.3772	0.882905	0.8599	0.896643	0.938142	0.800428	0.917393
[truncated: 24,385 more rows]
